# Supplementary material for: Using xenon difluoride and 2 Li[Al{OC(CF3)3}4] as an oxidant: from organoxenonium intermediates to (fluoro-)biphenyl radical cations
Source: Chem Sci. 2026 May 5;17(25):12385–93. doi: 10.1039/d6sc01402j (PMC13174956; doi:10.1039/d6sc01402j)
Supplement: SC-017-D6SC01402J-s002 [file SC-017-D6SC01402J-s002.cif]

# Supplementary Information (SI) for Chemical Science.
# This journal is © The Royal Society of Chemistry 2026

####################################################################### 
# 
# This file contains crystal structure data downloaded from the 
# Cambridge Structural Database (CSD) hosted by the Cambridge 
# Crystallographic Data Centre (CCDC).
# 
# Full information about CCDC data access policies and citation 
# guidelines are available at http://www.ccdc.cam.ac.uk/access/V1 
# 
# Audit and citation data items may have been added by the CCDC. 
# Please retain this information to preserve the provenance of 
# this file and to allow appropriate attribution of the data. 
# 
#######################################################################

data_P21n_a
_database_code_depnum_ccdc_archive 'CCDC 2529884'
loop_
_audit_author_name
_audit_author_address
'Konstantin Kloiber'
;Albert Ludwigs University Freiburg im Breisgau
Germany
;
_audit_update_record             
;
2026-02-09 deposited with the CCDC.	2026-04-28 downloaded from the CCDC.
;
_audit_creation_method           
;FinalCif V154 by Daniel Kratzert, Freiburg 2025, 
https://dkratzert.de/finalcif.html
;
_shelx_SHELXL_version_number     2018/3
_chemical_name_systematic        ?
_chemical_name_common            ?
_chemical_formula_sum            'C22 H2 Al F41 O5 Xe'
_chemical_formula_moiety         'C16 Al F36 O4, C6 F5 Xe, H2 O'
_chemical_formula_weight         1283.52
_chemical_melting_point          ?
_space_group_crystal_system      monoclinic
_space_group_IT_number           14
_space_group_name_H-M_alt        'P 21/n'
_space_group_name_Hall           '-P 2yn'
_shelx_space_group_comment       
;
The symmetry employed for this shelxl refinement is uniquely defined
by the following loop, which should always be used as a source of
symmetry information in preference to the above space-group names.
They are only intended as comments.
;

loop_
_space_group_symop_operation_xyz
'x, y, z'
'-x+1/2, y+1/2, -z+1/2'
'-x, -y, -z'
'x-1/2, -y-1/2, z-1/2'

_cell_length_a                   10.541(3)
_cell_length_b                   20.426(6)
_cell_length_c                   17.295(6)
_cell_angle_alpha                90
_cell_angle_beta                 97.644(10)
_cell_angle_gamma                90
_cell_volume                     3690.6(19)
_cell_formula_units_Z            4
_cell_measurement_temperature    100(2)
_cell_measurement_reflns_used    9902
_cell_measurement_theta_min      2.1895
_cell_measurement_theta_max      26.321
_exptl_crystal_description       block
_exptl_crystal_colour            colourless
_exptl_crystal_recrystallization_method 
'Crystallized by cooling a solution in DCM at -78\%C'
_exptl_crystal_density_meas      ?
_exptl_crystal_density_method    ?
_exptl_crystal_density_diffrn    2.310
_exptl_crystal_F_000             2440
_exptl_crystal_size_max          0.116
_exptl_crystal_size_mid          0.098
_exptl_crystal_size_min          0.075
_exptl_absorpt_coefficient_mu    1.203
_exptl_absorpt_correction_type   multi-scan
_exptl_absorpt_correction_T_min  0.562
_exptl_absorpt_correction_T_max  0.7454
_exptl_absorpt_process_details   
;SADABS-2016/2 - Bruker AXS area detector scaling and absorption correction: 
Krause, L., Herbst-Irmer, R., Sheldrick G.M. & Stalke D., J. Appl. Cryst. 48 
(2015) 3-10
;
_exptl_absorpt_special_details   ?
_shelx_estimated_absorpt_T_min   ?
_shelx_estimated_absorpt_T_max   ?
_exptl_transmission_factor_min   ?
_exptl_transmission_factor_max   ?
_exptl_special_details           ?
_diffrn_ambient_temperature      100(2)
_diffrn_ambient_environment      N~2~
_diffrn_radiation_type           MoK\a
_diffrn_radiation_wavelength     0.71073
_diffrn_radiation_monochromator  'mirror optics'
_diffrn_measurement_ambient_temperature_device_make 'Oxford Cryostream 800'
_diffrn_radiation_probe          x-ray
_diffrn_source                   'microfocus sealed X-ray tube'
_diffrn_source_type              'Incoatec I\ms'
_diffrn_source_voltage           50.0
_diffrn_source_current           1.4
_diffrn_detector                 CPAD
_diffrn_detector_type            'Bruker PHOTON III'
_diffrn_detector_area_resol_mean 7.41
_diffrn_measurement_device       'three-circle diffractometer'
_diffrn_measurement_device_type  'Bruker D8 VENTURE dual wavelength Mo/Cu'
_diffrn_measurement_method       '\w and \f scans'
_diffrn_measurement_specimen_support 'MiTeGen micromount'
_diffrn_reflns_number            117085
_diffrn_reflns_av_unetI/netI     0.0311
_diffrn_reflns_av_R_equivalents  0.0827
_diffrn_reflns_theta_min         1.551
_diffrn_reflns_theta_max         26.405
_diffrn_reflns_theta_full        25.242
_diffrn_reflns_limit_h_min       -13
_diffrn_reflns_limit_h_max       13
_diffrn_reflns_limit_k_min       -25
_diffrn_reflns_limit_k_max       25
_diffrn_reflns_limit_l_min       -21
_diffrn_reflns_limit_l_max       21
_diffrn_measured_fraction_theta_max 1.000
_diffrn_measured_fraction_theta_full 1.000
_diffrn_reflns_Laue_measured_fraction_max 1.000
_diffrn_reflns_Laue_measured_fraction_full 1.000
_diffrn_reflns_point_group_measured_fraction_max 1.000
_diffrn_reflns_point_group_measured_fraction_full 1.000
_reflns_number_total             7580
_reflns_number_gt                6367
_reflns_threshold_expression     'I > 2\s(I)'
_reflns_Friedel_coverage         0.000
_reflns_Friedel_fraction_max     .
_reflns_Friedel_fraction_full    .
_reflns_special_details          
;
 Reflections were merged by SHELXL according to the crystal
 class for the calculation of statistics and refinement.
 
 _reflns_Friedel_fraction is defined as the number of unique
 Friedel pairs measured divided by the number that would be
 possible theoretically, ignoring centric projections and
 systematic absences.
;
_computing_data_collection       
'Bruker BIS 8.5.5.6/2024-10-24 and APEX6 2024.9-1'
_computing_cell_refinement       'SAINT V8.40B'
_computing_data_reduction        'SAINT V8.40B'
_computing_structure_solution    'SHELXT 2018/2 (Sheldrick, 2018)'
_computing_structure_refinement  'SHELXL-2018/3 (Sheldrick, 2018)'
_computing_molecular_graphics    ?
_computing_publication_material  ?
_refine_special_details          ?
_refine_ls_structure_factor_coef Fsqd
_refine_ls_matrix_type           full
_refine_ls_weighting_scheme      calc
_refine_ls_weighting_details     
'w=1/[\s^2^(Fo^2^)+(0.0643P)^2^+4.8719P] where P=(Fo^2^+2Fc^2^)/3'
_atom_sites_solution_primary     direct
_atom_sites_solution_secondary   ?
_atom_sites_solution_hydrogens   difmap
_refine_ls_hydrogen_treatment    refall
_refine_ls_number_reflns         7580
_refine_ls_number_parameters     641
_refine_ls_number_restraints     3093
_refine_ls_R_factor_all          0.0512
_refine_ls_R_factor_gt           0.0432
_refine_ls_wR_factor_ref         0.1158
_refine_ls_wR_factor_gt          0.1097
_refine_ls_goodness_of_fit_ref   1.115
_refine_ls_restrained_S_all      0.957
_refine_ls_shift/su_max          0.001
_refine_ls_shift/su_mean         0.000
_refine_diff_density_max         1.043
_refine_diff_density_min         -1.291
_refine_diff_density_rms         0.119
_refine_ls_extinction_method     none
_refine_ls_extinction_coef       .

loop_
_atom_type_symbol
_atom_type_description
_atom_type_scat_dispersion_real
_atom_type_scat_dispersion_imag
_atom_type_scat_source
C C 0.0033 0.0016 'International Tables Vol C Tables 4.2.6.8 and 6.1.1.4'
O O 0.0106 0.0060 'International Tables Vol C Tables 4.2.6.8 and 6.1.1.4'
F F 0.0171 0.0103 'International Tables Vol C Tables 4.2.6.8 and 6.1.1.4'
Al Al 0.0645 0.0514 'International Tables Vol C Tables 4.2.6.8 and 6.1.1.4'
Xe Xe -0.4205 1.9578 'International Tables Vol C Tables 4.2.6.8 and 6.1.1.4'
H H 0.0000 0.0000 'International Tables Vol C Tables 4.2.6.8 and 6.1.1.4'

_geom_special_details            
;
 All esds (except the esd in the dihedral angle between two l.s. planes)
 are estimated using the full covariance matrix.  The cell esds are taken
 into account individually in the estimation of esds in distances, angles
 and torsion angles; correlations between esds in cell parameters are only
 used when they are defined by crystal symmetry.  An approximate (isotropic)
 treatment of cell esds is used for estimating esds involving l.s. planes.
;

loop_
_atom_site_label
_atom_site_type_symbol
_atom_site_fract_x
_atom_site_fract_y
_atom_site_fract_z
_atom_site_U_iso_or_equiv
_atom_site_adp_type
_atom_site_occupancy
_atom_site_site_symmetry_order
_atom_site_calc_flag
_atom_site_refinement_flags_posn
_atom_site_refinement_flags_adp
_atom_site_refinement_flags_occupancy
_atom_site_disorder_assembly
_atom_site_disorder_group
Xe1 Xe 0.61042(2) 0.39347(2) 0.20207(2) 0.02648(9) Uani 1 1 d . . . . .
Al1 Al 0.57828(9) 0.31347(5) 0.81078(6) 0.0187(2) Uani 1 1 d . . . . .
O1_1 O 0.4337(2) 0.29377(12) 0.84169(15) 0.0269(5) Uani 1 1 d D U . A 1
C1_1 C 0.3086(3) 0.30806(15) 0.84214(19) 0.0239(7) Uani 1 1 d D U . A 1
C2_1 C 0.2533(3) 0.25582(17) 0.8941(2) 0.0299(7) Uani 1 1 d D U . A 1
F1_1 F 0.2372(2) 0.19878(10) 0.85581(14) 0.0376(5) Uani 1 1 d D U . A 1
F2_1 F 0.1412(2) 0.27284(12) 0.91530(15) 0.0432(6) Uani 1 1 d D U . A 1
F3_1 F 0.3333(2) 0.24420(11) 0.95853(12) 0.0362(5) Uani 1 1 d D U . A 1
C3_1 C 0.2934(3) 0.37701(17) 0.8782(2) 0.0284(7) Uani 1 1 d D U . A 1
F4_1 F 0.3656(2) 0.42068(10) 0.84735(14) 0.0357(5) Uani 1 1 d D U . A 1
F5_1 F 0.3304(2) 0.37629(11) 0.95471(14) 0.0398(5) Uani 1 1 d D U . A 1
F6_1 F 0.1730(2) 0.39818(11) 0.86596(16) 0.0387(6) Uani 1 1 d D U . A 1
C4_1 C 0.2322(4) 0.30557(18) 0.7590(2) 0.0337(8) Uani 1 1 d D U . A 1
F7_1 F 0.2512(2) 0.36033(12) 0.71927(14) 0.0410(5) Uani 1 1 d D U . A 1
F8_1 F 0.1067(2) 0.29864(13) 0.75955(15) 0.0456(6) Uani 1 1 d D U . A 1
F9_1 F 0.2712(2) 0.25576(12) 0.71854(13) 0.0409(5) Uani 1 1 d D U . A 1
O1_2 O 0.5472(2) 0.33799(12) 0.71507(13) 0.0263(5) Uani 1 1 d D U . B 1
C1_2 C 0.5897(3) 0.37175(16) 0.65604(18) 0.0237(7) Uani 1 1 d D U . B 1
C2_2 C 0.4885(4) 0.36374(19) 0.5829(2) 0.0350(8) Uani 1 1 d D U . B 1
F1_2 F 0.3856(2) 0.40054(13) 0.58903(15) 0.0458(6) Uani 1 1 d D U . B 1
F2_2 F 0.5339(3) 0.38157(14) 0.51781(14) 0.0515(7) Uani 1 1 d D U . B 1
F3_2 F 0.4493(3) 0.30236(12) 0.57501(14) 0.0482(6) Uani 1 1 d D U . B 1
C3_2 C 0.7202(4) 0.34468(17) 0.6373(2) 0.0323(8) Uani 1 1 d D U . B 1
F4_2 F 0.7987(2) 0.33419(12) 0.70367(14) 0.0383(5) Uani 1 1 d D U . B 1
F5_2 F 0.7056(3) 0.28725(11) 0.60027(15) 0.0460(6) Uani 1 1 d D U . B 1
F6_2 F 0.7792(2) 0.38535(11) 0.59371(15) 0.0404(6) Uani 1 1 d D U . B 1
C4_2 C 0.6045(3) 0.44554(17) 0.6756(2) 0.0273(7) Uani 1 1 d D U . B 1
F7_2 F 0.7129(2) 0.45751(10) 0.72265(13) 0.0337(5) Uani 1 1 d D U . B 1
F8_2 F 0.6036(2) 0.48307(10) 0.61278(13) 0.0366(5) Uani 1 1 d D U . B 1
F9_2 F 0.5099(2) 0.46577(10) 0.71377(13) 0.0345(5) Uani 1 1 d D U . B 1
O1_3 O 0.6564(2) 0.37563(12) 0.86500(14) 0.0258(5) Uani 1 1 d D U . C 1
C1_3 C 0.7364(3) 0.39441(15) 0.92903(19) 0.0213(6) Uani 1 1 d D U . C 1
C2_3 C 0.7553(4) 0.33900(18) 0.9910(2) 0.0311(8) Uani 1 1 d D U . C 1
F1_3 F 0.8360(2) 0.29391(11) 0.97172(14) 0.0415(6) Uani 1 1 d D U . C 1
F2_3 F 0.7992(2) 0.36074(12) 1.06242(12) 0.0426(6) Uani 1 1 d D U . C 1
F3_3 F 0.6435(2) 0.30881(12) 0.99564(14) 0.0420(6) Uani 1 1 d D U . C 1
C3_3 C 0.6776(4) 0.45487(18) 0.9647(2) 0.0326(8) Uani 1 1 d D U . C 1
F4_3 F 0.6284(2) 0.49642(11) 0.90987(13) 0.0402(6) Uani 1 1 d D U . C 1
F5_3 F 0.5816(2) 0.43660(13) 1.00386(14) 0.0452(6) Uani 1 1 d D U . C 1
F6_3 F 0.7618(3) 0.48713(12) 1.01516(15) 0.0480(6) Uani 1 1 d D U . C 1
C4_3 C 0.8686(4) 0.4129(2) 0.9057(2) 0.0365(8) Uani 1 1 d D U . C 1
F7_3 F 0.8643(3) 0.47094(13) 0.87064(15) 0.0516(7) Uani 1 1 d D U . C 1
F8_3 F 0.9590(2) 0.41580(15) 0.96767(15) 0.0493(6) Uani 1 1 d D U . C 1
F9_3 F 0.9050(2) 0.36898(15) 0.85656(14) 0.0470(6) Uani 1 1 d D U . C 1
O1_4 O 0.6704(2) 0.24373(11) 0.82258(14) 0.0262(5) Uani 1 1 d D U . D 1
C1_4 C 0.6806(3) 0.17832(15) 0.81411(19) 0.0231(7) Uani 1 1 d D U . D 1
C2_4 C 0.8247(3) 0.16202(17) 0.8185(2) 0.0286(7) Uani 1 1 d D U . D 1
F1_4 F 0.8832(2) 0.16656(13) 0.89097(14) 0.0449(6) Uani 1 1 d D U . D 1
F2_4 F 0.8462(2) 0.10206(10) 0.79180(15) 0.0383(5) Uani 1 1 d D U . D 1
F3_4 F 0.8839(2) 0.20383(11) 0.77581(14) 0.0363(5) Uani 1 1 d D U . D 1
C3_4 C 0.6115(4) 0.15440(17) 0.7340(2) 0.0315(8) Uani 1 1 d D U . D 1
F4_4 F 0.4963(2) 0.18197(12) 0.71861(16) 0.0474(6) Uani 1 1 d D U . D 1
F5_4 F 0.6765(3) 0.17095(12) 0.67601(13) 0.0433(6) Uani 1 1 d D U . D 1
F6_4 F 0.5956(2) 0.08963(10) 0.73123(15) 0.0366(5) Uani 1 1 d D U . D 1
C4_4 C 0.6240(4) 0.14185(17) 0.8802(2) 0.0336(8) Uani 1 1 d D U . D 1
F7_4 F 0.4959(2) 0.14095(12) 0.86667(16) 0.0456(6) Uani 1 1 d D U . D 1
F8_4 F 0.6616(3) 0.07931(11) 0.88679(15) 0.0444(6) Uani 1 1 d D U . D 1
F9_4 F 0.6568(3) 0.17058(13) 0.94828(14) 0.0501(7) Uani 1 1 d D U . D 1
F1_5 F 0.61275(19) 0.42077(10) 0.38062(12) 0.0291(4) Uani 1 1 d D U . E 1
F2_5 F 0.7735(2) 0.49287(10) 0.48343(11) 0.0334(5) Uani 1 1 d D U . E 1
F3_5 F 0.9743(2) 0.55539(11) 0.43422(13) 0.0375(5) Uani 1 1 d D U . E 1
F4_5 F 1.0182(2) 0.54657(11) 0.28380(14) 0.0368(5) Uani 1 1 d D U . E 1
F5_5 F 0.8591(2) 0.47247(10) 0.18108(12) 0.0301(4) Uani 1 1 d D U . E 1
C1_5 C 0.7366(3) 0.44742(16) 0.28131(19) 0.0239(7) Uani 1 1 d D U . E 1
C2_5 C 0.7133(3) 0.45097(16) 0.35781(19) 0.0242(7) Uani 1 1 d D U . E 1
C3_5 C 0.7947(3) 0.48769(16) 0.40964(19) 0.0249(7) Uani 1 1 d D U . E 1
C4_5 C 0.8972(3) 0.51950(16) 0.3839(2) 0.0276(7) Uani 1 1 d D U . E 1
C5_5 C 0.9198(3) 0.51504(17) 0.3071(2) 0.0281(7) Uani 1 1 d D U . E 1
C6_5 C 0.8389(3) 0.47810(16) 0.25525(19) 0.0249(7) Uani 1 1 d D U . E 1
O1_6 O 0.4497(3) 0.31958(18) 0.11174(17) 0.0484(8) Uani 1 1 d D . . F 1
H1_6 H 0.375(2) 0.2956(19) 0.1205(19) 0.12(3) Uiso 1 1 d D . . G 1
H2_6 H 0.456(3) 0.313(3) 0.0575(7) 0.11(3) Uiso 1 1 d D . . H 1

loop_
_atom_site_aniso_label
_atom_site_aniso_U_11
_atom_site_aniso_U_22
_atom_site_aniso_U_33
_atom_site_aniso_U_23
_atom_site_aniso_U_13
_atom_site_aniso_U_12
Xe1 0.02770(14) 0.02857(14) 0.02360(13) -0.00019(8) 0.00503(9) -0.00222(8)
Al1 0.0197(5) 0.0161(4) 0.0206(5) 0.0006(4) 0.0038(4) 0.0004(4)
O1_1 0.0229(12) 0.0255(12) 0.0338(14) 0.0017(10) 0.0087(10) 0.0009(10)
C1_1 0.0219(15) 0.0216(15) 0.0300(17) -0.0013(13) 0.0094(13) -0.0001(13)
C2_1 0.0302(18) 0.0259(17) 0.0357(19) -0.0007(14) 0.0129(15) -0.0015(14)
F1_1 0.0428(13) 0.0237(10) 0.0475(14) -0.0016(9) 0.0105(10) -0.0076(9)
F2_1 0.0344(12) 0.0403(13) 0.0598(16) 0.0049(11) 0.0246(11) -0.0014(10)
F3_1 0.0439(13) 0.0336(12) 0.0319(12) 0.0058(9) 0.0081(10) -0.0030(10)
C3_1 0.0241(16) 0.0242(16) 0.0383(19) 0.0003(14) 0.0096(14) 0.0005(14)
F4_1 0.0325(11) 0.0239(10) 0.0522(14) 0.0034(10) 0.0112(10) -0.0044(9)
F5_1 0.0512(14) 0.0323(11) 0.0360(12) -0.0076(10) 0.0066(10) 0.0044(11)
F6_1 0.0263(11) 0.0297(12) 0.0619(16) -0.0008(10) 0.0125(11) 0.0054(9)
C4_1 0.0285(18) 0.0318(19) 0.040(2) 0.0043(15) 0.0002(15) 0.0006(15)
F7_1 0.0433(13) 0.0395(13) 0.0394(13) 0.0104(10) 0.0023(10) 0.0055(11)
F8_1 0.0235(11) 0.0588(16) 0.0526(15) -0.0040(12) -0.0019(10) -0.0030(10)
F9_1 0.0467(14) 0.0427(13) 0.0324(12) -0.0070(10) 0.0013(10) 0.0017(11)
O1_2 0.0310(13) 0.0268(12) 0.0218(12) 0.0041(9) 0.0058(10) -0.0048(10)
C1_2 0.0282(17) 0.0228(15) 0.0204(15) 0.0029(12) 0.0042(13) -0.0025(13)
C2_2 0.042(2) 0.038(2) 0.0245(18) 0.0021(15) 0.0013(15) -0.0088(16)
F1_2 0.0381(13) 0.0519(15) 0.0435(14) 0.0112(11) -0.0087(11) -0.0033(11)
F2_2 0.0696(18) 0.0601(16) 0.0240(12) 0.0054(11) 0.0028(12) -0.0217(14)
F3_2 0.0636(17) 0.0431(13) 0.0354(13) -0.0064(11) -0.0026(12) -0.0218(12)
C3_2 0.040(2) 0.0227(16) 0.037(2) 0.0022(14) 0.0140(16) -0.0012(15)
F4_2 0.0321(12) 0.0382(12) 0.0457(13) 0.0095(10) 0.0092(10) 0.0069(10)
F5_2 0.0651(17) 0.0302(12) 0.0484(14) -0.0064(10) 0.0288(13) 0.0028(11)
F6_2 0.0440(14) 0.0355(12) 0.0459(14) 0.0074(10) 0.0221(11) -0.0015(10)
C4_2 0.0273(17) 0.0257(17) 0.0288(17) 0.0028(14) 0.0032(13) -0.0011(14)
F7_2 0.0320(11) 0.0298(11) 0.0378(12) -0.0016(9) -0.0003(9) -0.0075(9)
F8_2 0.0506(14) 0.0258(11) 0.0343(12) 0.0107(9) 0.0087(10) 0.0013(10)
F9_2 0.0380(12) 0.0275(11) 0.0397(12) -0.0006(9) 0.0110(10) 0.0042(9)
O1_3 0.0275(12) 0.0222(11) 0.0268(12) -0.0030(10) 0.0001(10) 0.0001(10)
C1_3 0.0229(15) 0.0219(15) 0.0189(15) -0.0024(12) 0.0023(12) -0.0016(12)
C2_3 0.0348(19) 0.0302(18) 0.0280(17) 0.0007(14) 0.0026(15) 0.0043(15)
F1_3 0.0492(14) 0.0346(12) 0.0381(13) -0.0010(10) -0.0036(10) 0.0191(11)
F2_3 0.0560(15) 0.0481(14) 0.0223(11) -0.0026(10) -0.0008(10) 0.0086(12)
F3_3 0.0495(14) 0.0394(13) 0.0388(13) 0.0122(10) 0.0125(11) -0.0061(11)
C3_3 0.040(2) 0.0284(18) 0.0287(18) -0.0065(14) 0.0005(15) 0.0052(15)
F4_3 0.0551(15) 0.0256(11) 0.0372(12) -0.0029(9) -0.0041(11) 0.0114(10)
F5_3 0.0437(13) 0.0551(15) 0.0399(13) -0.0053(11) 0.0175(11) 0.0147(12)
F6_3 0.0613(16) 0.0362(13) 0.0417(14) -0.0178(11) -0.0109(12) 0.0041(12)
C4_3 0.0300(19) 0.048(2) 0.032(2) -0.0063(17) 0.0059(15) -0.0051(17)
F7_3 0.0561(16) 0.0546(16) 0.0442(14) 0.0088(12) 0.0073(12) -0.0257(13)
F8_3 0.0285(12) 0.0765(18) 0.0410(14) -0.0068(13) -0.0023(10) -0.0107(12)
F9_3 0.0331(12) 0.0737(18) 0.0371(13) -0.0112(12) 0.0150(10) 0.0049(12)
O1_4 0.0284(12) 0.0167(11) 0.0329(13) 0.0004(9) 0.0015(10) 0.0032(9)
C1_4 0.0252(16) 0.0154(14) 0.0283(16) 0.0007(12) 0.0024(13) 0.0032(12)
C2_4 0.0266(17) 0.0242(16) 0.0350(18) 0.0014(14) 0.0044(14) 0.0064(14)
F1_4 0.0364(13) 0.0551(15) 0.0398(13) -0.0021(11) -0.0073(10) 0.0140(11)
F2_4 0.0343(12) 0.0265(11) 0.0558(16) -0.0020(10) 0.0123(11) 0.0098(9)
F3_4 0.0329(12) 0.0308(11) 0.0478(13) 0.0004(10) 0.0150(10) -0.0033(9)
C3_4 0.0323(18) 0.0248(17) 0.0362(19) -0.0006(15) 0.0006(15) 0.0011(14)
F4_4 0.0364(13) 0.0399(13) 0.0600(16) -0.0137(12) -0.0151(11) 0.0084(11)
F5_4 0.0611(16) 0.0392(13) 0.0292(12) 0.0003(10) 0.0048(11) -0.0118(12)
F6_4 0.0399(13) 0.0215(10) 0.0486(14) -0.0077(10) 0.0068(10) -0.0039(9)
C4_4 0.042(2) 0.0220(17) 0.040(2) 0.0024(15) 0.0143(17) 0.0022(15)
F7_4 0.0386(13) 0.0324(12) 0.0712(17) -0.0005(12) 0.0269(12) -0.0045(10)
F8_4 0.0603(16) 0.0297(12) 0.0463(14) 0.0140(10) 0.0180(12) 0.0065(11)
F9_4 0.0737(18) 0.0453(14) 0.0352(13) 0.0002(11) 0.0223(12) -0.0102(13)
F1_5 0.0304(11) 0.0322(11) 0.0265(10) 0.0036(8) 0.0102(8) -0.0037(9)
F2_5 0.0415(12) 0.0366(12) 0.0222(10) -0.0011(9) 0.0049(9) 0.0007(10)
F3_5 0.0369(12) 0.0372(12) 0.0364(12) -0.0042(10) -0.0028(10) -0.0082(10)
F4_5 0.0298(11) 0.0381(12) 0.0440(13) 0.0038(10) 0.0101(10) -0.0110(10)
F5_5 0.0314(11) 0.0333(11) 0.0277(10) 0.0039(9) 0.0118(8) -0.0006(9)
C1_5 0.0235(16) 0.0235(16) 0.0242(16) -0.0001(13) 0.0015(13) 0.0001(13)
C2_5 0.0249(16) 0.0217(15) 0.0266(16) 0.0029(13) 0.0063(13) 0.0016(13)
C3_5 0.0277(17) 0.0268(17) 0.0203(15) 0.0014(13) 0.0031(13) 0.0031(13)
C4_5 0.0265(17) 0.0241(16) 0.0303(17) -0.0020(14) -0.0032(13) -0.0005(14)
C5_5 0.0242(16) 0.0263(17) 0.0344(18) 0.0069(14) 0.0056(14) 0.0028(13)
C6_5 0.0272(16) 0.0238(16) 0.0250(16) 0.0035(13) 0.0090(13) 0.0051(13)
O1_6 0.0473(18) 0.068(2) 0.0308(16) -0.0073(14) 0.0076(13) -0.0187(16)

loop_
_geom_bond_atom_site_label_1
_geom_bond_atom_site_label_2
_geom_bond_distance
_geom_bond_site_symmetry_2
_geom_bond_publ_flag
Xe1 C1_5 2.092(3) . ?
Xe1 O1_6 2.624(3) . ?
Al1 O1_2 1.719(3) . ?
Al1 O1_4 1.721(2) . ?
Al1 O1_3 1.722(3) . ?
Al1 O1_1 1.728(3) . ?
O1_1 C1_1 1.352(4) . ?
C1_1 C4_1 1.553(5) . ?
C1_1 C2_1 1.557(4) . ?
C1_1 C3_1 1.557(4) . ?
C2_1 F3_1 1.327(4) . ?
C2_1 F2_1 1.329(4) . ?
C2_1 F1_1 1.339(4) . ?
C3_1 F5_1 1.328(4) . ?
C3_1 F4_1 1.330(4) . ?
C3_1 F6_1 1.331(4) . ?
C4_1 F9_1 1.330(4) . ?
C4_1 F8_1 1.331(4) . ?
C4_1 F7_1 1.341(4) . ?
O1_2 C1_2 1.357(4) . ?
C1_2 C4_2 1.548(4) . ?
C1_2 C2_2 1.552(5) . ?
C1_2 C3_2 1.556(5) . ?
C2_2 F3_2 1.321(4) . ?
C2_2 F2_2 1.331(4) . ?
C2_2 F1_2 1.335(5) . ?
C3_2 F6_2 1.331(4) . ?
C3_2 F5_2 1.336(4) . ?
C3_2 F4_2 1.339(4) . ?
C4_2 F8_2 1.329(4) . ?
C4_2 F9_2 1.332(4) . ?
C4_2 F7_2 1.334(4) . ?
O1_3 C1_3 1.355(4) . ?
C1_3 C3_3 1.547(4) . ?
C1_3 C4_3 1.548(5) . ?
C1_3 C2_3 1.553(5) . ?
C2_3 F1_3 1.326(4) . ?
C2_3 F2_3 1.337(4) . ?
C2_3 F3_3 1.342(4) . ?
C3_3 F4_3 1.326(4) . ?
C3_3 F6_3 1.333(4) . ?
C3_3 F5_3 1.343(5) . ?
C4_3 F9_3 1.326(5) . ?
C4_3 F7_3 1.329(5) . ?
C4_3 F8_3 1.338(4) . ?
O1_4 C1_4 1.350(4) . ?
C1_4 C2_4 1.546(4) . ?
C1_4 C4_4 1.549(5) . ?
C1_4 C3_4 1.555(5) . ?
C2_4 F1_4 1.324(4) . ?
C2_4 F3_4 1.337(4) . ?
C2_4 F2_4 1.339(4) . ?
C3_4 F5_4 1.332(4) . ?
C3_4 F4_4 1.333(4) . ?
C3_4 F6_4 1.334(4) . ?
C4_4 F9_4 1.320(4) . ?
C4_4 F8_4 1.338(4) . ?
C4_4 F7_4 1.339(5) . ?
F1_5 C2_5 1.330(4) . ?
F2_5 C3_5 1.329(4) . ?
F3_5 C4_5 1.329(4) . ?
F4_5 C5_5 1.328(4) . ?
F5_5 C6_5 1.333(4) . ?
C1_5 C6_5 1.374(5) . ?
C1_5 C2_5 1.379(4) . ?
C2_5 C3_5 1.378(5) . ?
C3_5 C4_5 1.384(5) . ?
C4_5 C5_5 1.383(5) . ?
C5_5 C6_5 1.377(5) . ?
O1_6 H1_6 0.9583(11) . ?
O1_6 H2_6 0.9583(11) . ?

loop_
_geom_angle_atom_site_label_1
_geom_angle_atom_site_label_2
_geom_angle_atom_site_label_3
_geom_angle
_geom_angle_site_symmetry_1
_geom_angle_site_symmetry_3
_geom_angle_publ_flag
C1_5 Xe1 O1_6 175.49(12) . . ?
O1_2 Al1 O1_4 112.82(13) . . ?
O1_2 Al1 O1_3 109.01(13) . . ?
O1_4 Al1 O1_3 108.94(13) . . ?
O1_2 Al1 O1_1 107.63(13) . . ?
O1_4 Al1 O1_1 106.11(13) . . ?
O1_3 Al1 O1_1 112.38(13) . . ?
C1_1 O1_1 Al1 148.5(2) . . ?
O1_1 C1_1 C4_1 111.9(3) . . ?
O1_1 C1_1 C2_1 107.2(3) . . ?
C4_1 C1_1 C2_1 108.9(3) . . ?
O1_1 C1_1 C3_1 110.5(3) . . ?
C4_1 C1_1 C3_1 109.4(3) . . ?
C2_1 C1_1 C3_1 108.8(3) . . ?
F3_1 C2_1 F2_1 107.7(3) . . ?
F3_1 C2_1 F1_1 106.5(3) . . ?
F2_1 C2_1 F1_1 107.8(3) . . ?
F3_1 C2_1 C1_1 111.2(3) . . ?
F2_1 C2_1 C1_1 113.3(3) . . ?
F1_1 C2_1 C1_1 110.1(3) . . ?
F5_1 C3_1 F4_1 107.4(3) . . ?
F5_1 C3_1 F6_1 108.0(3) . . ?
F4_1 C3_1 F6_1 107.6(3) . . ?
F5_1 C3_1 C1_1 110.9(3) . . ?
F4_1 C3_1 C1_1 110.5(3) . . ?
F6_1 C3_1 C1_1 112.1(3) . . ?
F9_1 C4_1 F8_1 107.4(3) . . ?
F9_1 C4_1 F7_1 106.9(3) . . ?
F8_1 C4_1 F7_1 108.0(3) . . ?
F9_1 C4_1 C1_1 110.7(3) . . ?
F8_1 C4_1 C1_1 112.9(3) . . ?
F7_1 C4_1 C1_1 110.6(3) . . ?
C1_2 O1_2 Al1 146.4(2) . . ?
O1_2 C1_2 C4_2 111.3(3) . . ?
O1_2 C1_2 C2_2 107.5(3) . . ?
C4_2 C1_2 C2_2 108.6(3) . . ?
O1_2 C1_2 C3_2 111.4(3) . . ?
C4_2 C1_2 C3_2 109.0(3) . . ?
C2_2 C1_2 C3_2 108.9(3) . . ?
F3_2 C2_2 F2_2 108.4(3) . . ?
F3_2 C2_2 F1_2 107.2(3) . . ?
F2_2 C2_2 F1_2 107.5(3) . . ?
F3_2 C2_2 C1_2 110.8(3) . . ?
F2_2 C2_2 C1_2 112.0(3) . . ?
F1_2 C2_2 C1_2 110.7(3) . . ?
F6_2 C3_2 F5_2 108.0(3) . . ?
F6_2 C3_2 F4_2 107.7(3) . . ?
F5_2 C3_2 F4_2 106.8(3) . . ?
F6_2 C3_2 C1_2 112.9(3) . . ?
F5_2 C3_2 C1_2 111.3(3) . . ?
F4_2 C3_2 C1_2 110.0(3) . . ?
F8_2 C4_2 F9_2 107.6(3) . . ?
F8_2 C4_2 F7_2 107.7(3) . . ?
F9_2 C4_2 F7_2 106.2(3) . . ?
F8_2 C4_2 C1_2 113.1(3) . . ?
F9_2 C4_2 C1_2 110.5(3) . . ?
F7_2 C4_2 C1_2 111.4(3) . . ?
C1_3 O1_3 Al1 148.7(2) . . ?
O1_3 C1_3 C3_3 108.2(3) . . ?
O1_3 C1_3 C4_3 109.9(3) . . ?
C3_3 C1_3 C4_3 109.4(3) . . ?
O1_3 C1_3 C2_3 111.5(3) . . ?
C3_3 C1_3 C2_3 109.1(3) . . ?
C4_3 C1_3 C2_3 108.7(3) . . ?
F1_3 C2_3 F2_3 107.9(3) . . ?
F1_3 C2_3 F3_3 107.1(3) . . ?
F2_3 C2_3 F3_3 107.2(3) . . ?
F1_3 C2_3 C1_3 111.1(3) . . ?
F2_3 C2_3 C1_3 113.1(3) . . ?
F3_3 C2_3 C1_3 110.1(3) . . ?
F4_3 C3_3 F6_3 108.3(3) . . ?
F4_3 C3_3 F5_3 106.8(3) . . ?
F6_3 C3_3 F5_3 106.7(3) . . ?
F4_3 C3_3 C1_3 111.4(3) . . ?
F6_3 C3_3 C1_3 112.9(3) . . ?
F5_3 C3_3 C1_3 110.4(3) . . ?
F9_3 C4_3 F7_3 107.9(3) . . ?
F9_3 C4_3 F8_3 107.9(3) . . ?
F7_3 C4_3 F8_3 107.6(3) . . ?
F9_3 C4_3 C1_3 110.4(3) . . ?
F7_3 C4_3 C1_3 111.0(3) . . ?
F8_3 C4_3 C1_3 111.8(3) . . ?
C1_4 O1_4 Al1 149.2(2) . . ?
O1_4 C1_4 C2_4 107.5(3) . . ?
O1_4 C1_4 C4_4 110.6(3) . . ?
C2_4 C1_4 C4_4 109.4(3) . . ?
O1_4 C1_4 C3_4 111.9(3) . . ?
C2_4 C1_4 C3_4 108.5(3) . . ?
C4_4 C1_4 C3_4 109.0(3) . . ?
F1_4 C2_4 F3_4 106.6(3) . . ?
F1_4 C2_4 F2_4 108.2(3) . . ?
F3_4 C2_4 F2_4 106.3(3) . . ?
F1_4 C2_4 C1_4 111.3(3) . . ?
F3_4 C2_4 C1_4 111.3(3) . . ?
F2_4 C2_4 C1_4 113.0(3) . . ?
F5_4 C3_4 F4_4 106.8(3) . . ?
F5_4 C3_4 F6_4 107.4(3) . . ?
F4_4 C3_4 F6_4 107.7(3) . . ?
F5_4 C3_4 C1_4 111.4(3) . . ?
F4_4 C3_4 C1_4 110.6(3) . . ?
F6_4 C3_4 C1_4 112.7(3) . . ?
F9_4 C4_4 F8_4 108.0(3) . . ?
F9_4 C4_4 F7_4 107.5(3) . . ?
F8_4 C4_4 F7_4 106.4(3) . . ?
F9_4 C4_4 C1_4 111.3(3) . . ?
F8_4 C4_4 C1_4 112.5(3) . . ?
F7_4 C4_4 C1_4 110.8(3) . . ?
C6_5 C1_5 C2_5 122.6(3) . . ?
C6_5 C1_5 Xe1 118.9(2) . . ?
C2_5 C1_5 Xe1 118.5(2) . . ?
F1_5 C2_5 C3_5 120.8(3) . . ?
F1_5 C2_5 C1_5 120.7(3) . . ?
C3_5 C2_5 C1_5 118.5(3) . . ?
F2_5 C3_5 C2_5 119.9(3) . . ?
F2_5 C3_5 C4_5 120.7(3) . . ?
C2_5 C3_5 C4_5 119.4(3) . . ?
F3_5 C4_5 C5_5 119.8(3) . . ?
F3_5 C4_5 C3_5 118.9(3) . . ?
C5_5 C4_5 C3_5 121.3(3) . . ?
F4_5 C5_5 C6_5 120.6(3) . . ?
F4_5 C5_5 C4_5 120.0(3) . . ?
C6_5 C5_5 C4_5 119.4(3) . . ?
F5_5 C6_5 C1_5 120.6(3) . . ?
F5_5 C6_5 C5_5 120.6(3) . . ?
C1_5 C6_5 C5_5 118.8(3) . . ?
Xe1 O1_6 H1_6 133(2) . . ?
Xe1 O1_6 H2_6 123(2) . . ?
H1_6 O1_6 H2_6 104.45(15) . . ?

loop_
_geom_torsion_atom_site_label_1
_geom_torsion_atom_site_label_2
_geom_torsion_atom_site_label_3
_geom_torsion_atom_site_label_4
_geom_torsion
_geom_torsion_site_symmetry_1
_geom_torsion_site_symmetry_2
_geom_torsion_site_symmetry_3
_geom_torsion_site_symmetry_4
_geom_torsion_publ_flag
O1_2 Al1 O1_1 C1_1 -40.8(5) . . . . ?
O1_4 Al1 O1_1 C1_1 -161.9(4) . . . . ?
O1_3 Al1 O1_1 C1_1 79.2(5) . . . . ?
Al1 O1_1 C1_1 C4_1 62.0(5) . . . . ?
Al1 O1_1 C1_1 C2_1 -178.6(3) . . . . ?
Al1 O1_1 C1_1 C3_1 -60.2(5) . . . . ?
O1_1 C1_1 C2_1 F3_1 42.9(4) . . . . ?
C4_1 C1_1 C2_1 F3_1 164.2(3) . . . . ?
C3_1 C1_1 C2_1 F3_1 -76.6(3) . . . . ?
O1_1 C1_1 C2_1 F2_1 164.3(3) . . . . ?
C4_1 C1_1 C2_1 F2_1 -74.4(4) . . . . ?
C3_1 C1_1 C2_1 F2_1 44.8(4) . . . . ?
O1_1 C1_1 C2_1 F1_1 -74.9(3) . . . . ?
C4_1 C1_1 C2_1 F1_1 46.4(4) . . . . ?
C3_1 C1_1 C2_1 F1_1 165.6(3) . . . . ?
O1_1 C1_1 C3_1 F5_1 -71.4(4) . . . . ?
C4_1 C1_1 C3_1 F5_1 164.9(3) . . . . ?
C2_1 C1_1 C3_1 F5_1 46.0(4) . . . . ?
O1_1 C1_1 C3_1 F4_1 47.6(4) . . . . ?
C4_1 C1_1 C3_1 F4_1 -76.0(3) . . . . ?
C2_1 C1_1 C3_1 F4_1 165.1(3) . . . . ?
O1_1 C1_1 C3_1 F6_1 167.7(3) . . . . ?
C4_1 C1_1 C3_1 F6_1 44.0(4) . . . . ?
C2_1 C1_1 C3_1 F6_1 -74.9(4) . . . . ?
O1_1 C1_1 C4_1 F9_1 39.4(4) . . . . ?
C2_1 C1_1 C4_1 F9_1 -78.9(3) . . . . ?
C3_1 C1_1 C4_1 F9_1 162.2(3) . . . . ?
O1_1 C1_1 C4_1 F8_1 159.9(3) . . . . ?
C2_1 C1_1 C4_1 F8_1 41.6(4) . . . . ?
C3_1 C1_1 C4_1 F8_1 -77.3(4) . . . . ?
O1_1 C1_1 C4_1 F7_1 -78.9(4) . . . . ?
C2_1 C1_1 C4_1 F7_1 162.7(3) . . . . ?
C3_1 C1_1 C4_1 F7_1 43.9(4) . . . . ?
O1_4 Al1 O1_2 C1_2 -84.3(4) . . . . ?
O1_3 Al1 O1_2 C1_2 36.9(4) . . . . ?
O1_1 Al1 O1_2 C1_2 159.0(4) . . . . ?
Al1 O1_2 C1_2 C4_2 -63.4(5) . . . . ?
Al1 O1_2 C1_2 C2_2 177.8(3) . . . . ?
Al1 O1_2 C1_2 C3_2 58.6(5) . . . . ?
O1_2 C1_2 C2_2 F3_2 -44.0(4) . . . . ?
C4_2 C1_2 C2_2 F3_2 -164.5(3) . . . . ?
C3_2 C1_2 C2_2 F3_2 76.9(4) . . . . ?
O1_2 C1_2 C2_2 F2_2 -165.2(3) . . . . ?
C4_2 C1_2 C2_2 F2_2 74.3(4) . . . . ?
C3_2 C1_2 C2_2 F2_2 -44.3(4) . . . . ?
O1_2 C1_2 C2_2 F1_2 74.9(4) . . . . ?
C4_2 C1_2 C2_2 F1_2 -45.7(4) . . . . ?
C3_2 C1_2 C2_2 F1_2 -164.3(3) . . . . ?
O1_2 C1_2 C3_2 F6_2 -164.9(3) . . . . ?
C4_2 C1_2 C3_2 F6_2 -41.7(4) . . . . ?
C2_2 C1_2 C3_2 F6_2 76.7(4) . . . . ?
O1_2 C1_2 C3_2 F5_2 73.5(4) . . . . ?
C4_2 C1_2 C3_2 F5_2 -163.2(3) . . . . ?
C2_2 C1_2 C3_2 F5_2 -44.9(4) . . . . ?
O1_2 C1_2 C3_2 F4_2 -44.7(4) . . . . ?
C4_2 C1_2 C3_2 F4_2 78.6(3) . . . . ?
C2_2 C1_2 C3_2 F4_2 -163.0(3) . . . . ?
O1_2 C1_2 C4_2 F8_2 -158.8(3) . . . . ?
C2_2 C1_2 C4_2 F8_2 -40.7(4) . . . . ?
C3_2 C1_2 C4_2 F8_2 77.9(3) . . . . ?
O1_2 C1_2 C4_2 F9_2 -38.1(4) . . . . ?
C2_2 C1_2 C4_2 F9_2 80.0(3) . . . . ?
C3_2 C1_2 C4_2 F9_2 -161.5(3) . . . . ?
O1_2 C1_2 C4_2 F7_2 79.6(3) . . . . ?
C2_2 C1_2 C4_2 F7_2 -162.3(3) . . . . ?
C3_2 C1_2 C4_2 F7_2 -43.7(4) . . . . ?
O1_2 Al1 O1_3 C1_3 -154.8(4) . . . . ?
O1_4 Al1 O1_3 C1_3 -31.3(5) . . . . ?
O1_1 Al1 O1_3 C1_3 86.0(5) . . . . ?
Al1 O1_3 C1_3 C3_3 -135.3(4) . . . . ?
Al1 O1_3 C1_3 C4_3 105.3(4) . . . . ?
Al1 O1_3 C1_3 C2_3 -15.2(6) . . . . ?
O1_3 C1_3 C2_3 F1_3 77.8(4) . . . . ?
C3_3 C1_3 C2_3 F1_3 -162.7(3) . . . . ?
C4_3 C1_3 C2_3 F1_3 -43.4(4) . . . . ?
O1_3 C1_3 C2_3 F2_3 -160.6(3) . . . . ?
C3_3 C1_3 C2_3 F2_3 -41.1(4) . . . . ?
C4_3 C1_3 C2_3 F2_3 78.2(4) . . . . ?
O1_3 C1_3 C2_3 F3_3 -40.7(4) . . . . ?
C3_3 C1_3 C2_3 F3_3 78.8(3) . . . . ?
C4_3 C1_3 C2_3 F3_3 -161.9(3) . . . . ?
O1_3 C1_3 C3_3 F4_3 -41.8(4) . . . . ?
C4_3 C1_3 C3_3 F4_3 77.9(4) . . . . ?
C2_3 C1_3 C3_3 F4_3 -163.3(3) . . . . ?
O1_3 C1_3 C3_3 F6_3 -163.9(3) . . . . ?
C4_3 C1_3 C3_3 F6_3 -44.3(4) . . . . ?
C2_3 C1_3 C3_3 F6_3 74.6(4) . . . . ?
O1_3 C1_3 C3_3 F5_3 76.7(3) . . . . ?
C4_3 C1_3 C3_3 F5_3 -163.6(3) . . . . ?
C2_3 C1_3 C3_3 F5_3 -44.8(4) . . . . ?
O1_3 C1_3 C4_3 F9_3 -44.2(4) . . . . ?
C3_3 C1_3 C4_3 F9_3 -162.9(3) . . . . ?
C2_3 C1_3 C4_3 F9_3 78.0(4) . . . . ?
O1_3 C1_3 C4_3 F7_3 75.4(4) . . . . ?
C3_3 C1_3 C4_3 F7_3 -43.3(4) . . . . ?
C2_3 C1_3 C4_3 F7_3 -162.4(3) . . . . ?
O1_3 C1_3 C4_3 F8_3 -164.4(3) . . . . ?
C3_3 C1_3 C4_3 F8_3 76.9(4) . . . . ?
C2_3 C1_3 C4_3 F8_3 -42.2(4) . . . . ?
O1_2 Al1 O1_4 C1_4 -72.6(5) . . . . ?
O1_3 Al1 O1_4 C1_4 166.2(4) . . . . ?
O1_1 Al1 O1_4 C1_4 45.0(5) . . . . ?
Al1 O1_4 C1_4 C2_4 160.6(4) . . . . ?
Al1 O1_4 C1_4 C4_4 -80.0(5) . . . . ?
Al1 O1_4 C1_4 C3_4 41.6(6) . . . . ?
O1_4 C1_4 C2_4 F1_4 73.9(3) . . . . ?
C4_4 C1_4 C2_4 F1_4 -46.2(4) . . . . ?
C3_4 C1_4 C2_4 F1_4 -165.0(3) . . . . ?
O1_4 C1_4 C2_4 F3_4 -44.8(4) . . . . ?
C4_4 C1_4 C2_4 F3_4 -164.9(3) . . . . ?
C3_4 C1_4 C2_4 F3_4 76.3(3) . . . . ?
O1_4 C1_4 C2_4 F2_4 -164.2(3) . . . . ?
C4_4 C1_4 C2_4 F2_4 75.7(4) . . . . ?
C3_4 C1_4 C2_4 F2_4 -43.1(4) . . . . ?
O1_4 C1_4 C3_4 F5_4 73.3(4) . . . . ?
C2_4 C1_4 C3_4 F5_4 -45.1(4) . . . . ?
C4_4 C1_4 C3_4 F5_4 -164.1(3) . . . . ?
O1_4 C1_4 C3_4 F4_4 -45.3(4) . . . . ?
C2_4 C1_4 C3_4 F4_4 -163.6(3) . . . . ?
C4_4 C1_4 C3_4 F4_4 77.3(4) . . . . ?
O1_4 C1_4 C3_4 F6_4 -165.9(3) . . . . ?
C2_4 C1_4 C3_4 F6_4 75.7(4) . . . . ?
C4_4 C1_4 C3_4 F6_4 -43.3(4) . . . . ?
O1_4 C1_4 C4_4 F9_4 -41.9(4) . . . . ?
C2_4 C1_4 C4_4 F9_4 76.3(4) . . . . ?
C3_4 C1_4 C4_4 F9_4 -165.2(3) . . . . ?
O1_4 C1_4 C4_4 F8_4 -163.3(3) . . . . ?
C2_4 C1_4 C4_4 F8_4 -45.1(4) . . . . ?
C3_4 C1_4 C4_4 F8_4 73.3(4) . . . . ?
O1_4 C1_4 C4_4 F7_4 77.7(4) . . . . ?
C2_4 C1_4 C4_4 F7_4 -164.1(3) . . . . ?
C3_4 C1_4 C4_4 F7_4 -45.6(4) . . . . ?
C6_5 C1_5 C2_5 F1_5 179.7(3) . . . . ?
Xe1 C1_5 C2_5 F1_5 0.0(4) . . . . ?
C6_5 C1_5 C2_5 C3_5 1.1(5) . . . . ?
Xe1 C1_5 C2_5 C3_5 -178.6(2) . . . . ?
F1_5 C2_5 C3_5 F2_5 0.4(5) . . . . ?
C1_5 C2_5 C3_5 F2_5 178.9(3) . . . . ?
F1_5 C2_5 C3_5 C4_5 -178.9(3) . . . . ?
C1_5 C2_5 C3_5 C4_5 -0.3(5) . . . . ?
F2_5 C3_5 C4_5 F3_5 0.0(5) . . . . ?
C2_5 C3_5 C4_5 F3_5 179.2(3) . . . . ?
F2_5 C3_5 C4_5 C5_5 -179.4(3) . . . . ?
C2_5 C3_5 C4_5 C5_5 -0.2(5) . . . . ?
F3_5 C4_5 C5_5 F4_5 0.0(5) . . . . ?
C3_5 C4_5 C5_5 F4_5 179.4(3) . . . . ?
F3_5 C4_5 C5_5 C6_5 -179.6(3) . . . . ?
C3_5 C4_5 C5_5 C6_5 -0.2(5) . . . . ?
C2_5 C1_5 C6_5 F5_5 178.9(3) . . . . ?
Xe1 C1_5 C6_5 F5_5 -1.4(4) . . . . ?
C2_5 C1_5 C6_5 C5_5 -1.5(5) . . . . ?
Xe1 C1_5 C6_5 C5_5 178.2(2) . . . . ?
F4_5 C5_5 C6_5 F5_5 1.1(5) . . . . ?
C4_5 C5_5 C6_5 F5_5 -179.4(3) . . . . ?
F4_5 C5_5 C6_5 C1_5 -178.6(3) . . . . ?
C4_5 C5_5 C6_5 C1_5 1.0(5) . . . . ?

_shelx_res_file                  
;
TITL P21n_a.res in P2(1)/n
    P21n_a.res
    created by SHELXL-2018/3 at 10:16:54 on 17-Oct-2025
REM Old TITL P21n in P2(1)/n
REM SHELXT solution in P2(1)/n: R1 0.100, Rweak 0.003, Alpha 0.041
REM <I/s>   0.230 for  234 systematic absences,  Orientation as input
REM Formula found by SHELXT:  C22 O5 F41 Al Xe
CELL  0.71073  10.5407  20.4257  17.2951   90.000   97.644   90.000
ZERR   4.000   0.0029   0.0057   0.0060    0.000    0.010    0.000
LATT  1
SYMM 1/2-X, 1/2+Y, 1/2-Z
SFAC  C  O  F  AL  XE  H
UNIT 88 20 164 4 4 8
REM Restraints for Fragment water, Water, H2O from:
REM pbe1pbe/6-311++G(3df,3pd), Ilia A. Guzei. Please cite
REM https://doi.org/10.1107/S1600576718004508
DFIX_H2O 0.9584 0.001 O1 H1 O1 H2
DFIX_H2O 1.5150 0.001 H1 H2
SAME_H2O O1 > H2
REM Restraints for Fragment pentafl, Pentafluorophenyl, -C6F5 from: CCDC
REM CIMYOO. Please cite https://doi.org/10.1107/S1600576718004508
REM HFIX_PEFL 43 C1
SADI_PEFL C1 C2 C2 C3 C3 C4 C4 C5 C5 C6 C6 C1
SADI_PEFL C2 F1 C3 F2 C4 F3 C5 F4 C6 F5
SADI_PEFL 0.04 C1 C3 C1 C5 C4 C2 C4 C6 C5 C3 C2 C6
SADI_PEFL 0.04 C1 F1 F1 C3 C2 F2 F2 C4 C3 F3 F3 C5 C4 F4 F4 C6 C5 F5 F5 C1
FLAT_PEFL F1 > C6
SIMU_PEFL F1 > C6
RIGU_PEFL F1 > C6
SAME_PEFL F1 > C6
REM Restraints for Fragment oc(cf3)3, Nonafluoro-tert-butoxy, [(CF3)3CO]-
REM from: TURBOMOLE V6.0 B-P86/def-SV(P). Please cite
REM https://doi.org/10.1107/S1600576718004508
SADI_CCF3 0.02 C1 C2 C1 C3 C1 C4
SADI_CCF3 0.02 F1 C2 F2 C2 F3 C2 F4 C3 F5 C3 F6 C3 F7 C4 F8 C4 F9 C4
SADI_CCF3 0.04 C2 C3 C3 C4 C2 C4
SADI_CCF3 0.04 O1 C2 O1 C3 O1 C4
SADI_CCF3 0.04 F1 F2 F2 F3 F3 F1 F4 F5 F5 F6 F6 F4 F7 F8 F8 F9 F9 F7
SADI_CCF3 0.02 O1 C1
SADI_CCF3 0.04 F1 C1 F2 C1 F3 C1 F4 C1 F5 C1 F6 C1 F7 C1 F8 C1 F9 C1
SIMU_CCF3 O1 > F9
RIGU_CCF3 O1 > F9
SAME_CCF3 O1 > F9
SIMU 0.04 0.08 1
TEMP -173.150
L.S. 10
BOND $H
CONF
MORE -1
LIST 4
ACTA
FMAP 2
PLAN 20
WGHT    0.064300    4.871900
FVAR       0.26191   0.00038   0.00749
XE1   5    0.610416    0.393472    0.202069    11.00000    0.02770    0.02857 =
         0.02360   -0.00019    0.00503   -0.00222
AL1   4    0.578283    0.313468    0.810781    11.00000    0.01975    0.01614 =
         0.02063    0.00055    0.00381    0.00045
RESI CCF3 1
PART 1  11
O1    2    0.433704    0.293775    0.841688    11.00000    0.02287    0.02550 =
         0.03378    0.00165    0.00874    0.00089
C1    1    0.308588    0.308063    0.842144    11.00000    0.02188    0.02162 =
         0.02996   -0.00125    0.00943   -0.00015
C2    1    0.253264    0.255821    0.894055    11.00000    0.03025    0.02590 =
         0.03570   -0.00067    0.01286   -0.00149
F1    3    0.237199    0.198782    0.855812    11.00000    0.04278    0.02368 =
         0.04752   -0.00158    0.01049   -0.00763
F2    3    0.141248    0.272845    0.915295    11.00000    0.03444    0.04030 =
         0.05981    0.00490    0.02455   -0.00143
F3    3    0.333328    0.244202    0.958529    11.00000    0.04385    0.03356 =
         0.03194    0.00578    0.00811   -0.00305
C3    1    0.293396    0.377007    0.878238    11.00000    0.02407    0.02424 =
         0.03828    0.00027    0.00959    0.00049
F4    3    0.365597    0.420684    0.847346    11.00000    0.03250    0.02392 =
         0.05216    0.00340    0.01124   -0.00436
F5    3    0.330386    0.376286    0.954713    11.00000    0.05119    0.03235 =
         0.03599   -0.00758    0.00655    0.00437
F6    3    0.172956    0.398180    0.865959    11.00000    0.02626    0.02967 =
         0.06185   -0.00078    0.01255    0.00537
C4    1    0.232188    0.305569    0.758955    11.00000    0.02846    0.03180 =
         0.03972    0.00433    0.00015    0.00058
F7    3    0.251153    0.360329    0.719275    11.00000    0.04325    0.03948 =
         0.03945    0.01044    0.00235    0.00550
F8    3    0.106720    0.298635    0.759549    11.00000    0.02346    0.05882 =
         0.05256   -0.00404   -0.00191   -0.00299
F9    3    0.271242    0.255759    0.718536    11.00000    0.04666    0.04270 =
         0.03237   -0.00702    0.00132    0.00166
PART 0
RESI 0
RESI CCF3 2
PART 1  11
O1    2    0.547206    0.337995    0.715075    11.00000    0.03097    0.02679 =
         0.02183    0.00406    0.00582   -0.00481
C1    1    0.589730    0.371750    0.656037    11.00000    0.02824    0.02277 =
         0.02038    0.00287    0.00423   -0.00251
C2    1    0.488468    0.363741    0.582861    11.00000    0.04174    0.03808 =
         0.02446    0.00210    0.00126   -0.00878
F1    3    0.385575    0.400544    0.589026    11.00000    0.03810    0.05192 =
         0.04348    0.01122   -0.00867   -0.00333
F2    3    0.533853    0.381571    0.517806    11.00000    0.06958    0.06005 =
         0.02397    0.00542    0.00282   -0.02170
F3    3    0.449306    0.302359    0.575010    11.00000    0.06360    0.04312 =
         0.03543   -0.00641   -0.00261   -0.02179
C3    1    0.720222    0.344675    0.637343    11.00000    0.03988    0.02275 =
         0.03666    0.00222    0.01396   -0.00120
F4    3    0.798715    0.334194    0.703666    11.00000    0.03210    0.03820 =
         0.04573    0.00951    0.00925    0.00688
F5    3    0.705566    0.287248    0.600274    11.00000    0.06511    0.03020 =
         0.04837   -0.00645    0.02879    0.00284
F6    3    0.779176    0.385346    0.593708    11.00000    0.04404    0.03554 =
         0.04590    0.00743    0.02214   -0.00148
C4    1    0.604467    0.445542    0.675644    11.00000    0.02730    0.02574 =
         0.02877    0.00283    0.00320   -0.00113
F7    3    0.712868    0.457513    0.722645    11.00000    0.03205    0.02977 =
         0.03781   -0.00163   -0.00034   -0.00746
F8    3    0.603608    0.483074    0.612777    11.00000    0.05063    0.02577 =
         0.03434    0.01074    0.00873    0.00125
F9    3    0.509919    0.465765    0.713771    11.00000    0.03799    0.02748 =
         0.03974   -0.00061    0.01101    0.00424
PART 0
RESI 0
RESI CCF3 3
PART 1  11
O1    2    0.656399    0.375630    0.865005    11.00000    0.02755    0.02222 =
         0.02680   -0.00298    0.00015    0.00013
C1    1    0.736436    0.394411    0.929032    11.00000    0.02285    0.02188 =
         0.01892   -0.00241    0.00231   -0.00161
C2    1    0.755282    0.338999    0.990965    11.00000    0.03479    0.03018 =
         0.02797    0.00068    0.00263    0.00426
F1    3    0.835952    0.293912    0.971720    11.00000    0.04924    0.03460 =
         0.03809   -0.00104   -0.00363    0.01913
F2    3    0.799209    0.360742    1.062416    11.00000    0.05598    0.04805 =
         0.02228   -0.00258   -0.00077    0.00857
F3    3    0.643515    0.308811    0.995644    11.00000    0.04951    0.03937 =
         0.03880    0.01217    0.01250   -0.00607
C3    1    0.677594    0.454866    0.964712    11.00000    0.03965    0.02835 =
         0.02872   -0.00652    0.00046    0.00520
F4    3    0.628416    0.496425    0.909870    11.00000    0.05511    0.02563 =
         0.03715   -0.00285   -0.00409    0.01138
F5    3    0.581612    0.436595    1.003855    11.00000    0.04371    0.05510 =
         0.03993   -0.00528    0.01752    0.01470
F6    3    0.761768    0.487133    1.015156    11.00000    0.06127    0.03622 =
         0.04172   -0.01782   -0.01087    0.00411
C4    1    0.868599    0.412886    0.905659    11.00000    0.02997    0.04832 =
         0.03179   -0.00633    0.00591   -0.00511
F7    3    0.864298    0.470935    0.870641    11.00000    0.05613    0.05458 =
         0.04423    0.00884    0.00733   -0.02571
F8    3    0.959017    0.415796    0.967675    11.00000    0.02851    0.07654 =
         0.04097   -0.00677   -0.00232   -0.01070
F9    3    0.904953    0.368975    0.856565    11.00000    0.03313    0.07370 =
         0.03709   -0.01116    0.01496    0.00486
PART 0
RESI 0
RESI CCF3 4
PART 1  11
O1    2    0.670388    0.243728    0.822579    11.00000    0.02836    0.01667 =
         0.03291    0.00041    0.00154    0.00324
C1    1    0.680641    0.178320    0.814113    11.00000    0.02519    0.01542 =
         0.02828    0.00067    0.00244    0.00322
C2    1    0.824672    0.162024    0.818544    11.00000    0.02662    0.02420 =
         0.03503    0.00144    0.00436    0.00638
F1    3    0.883232    0.166555    0.890970    11.00000    0.03639    0.05515 =
         0.03981   -0.00212   -0.00728    0.01400
F2    3    0.846197    0.102063    0.791801    11.00000    0.03428    0.02649 =
         0.05580   -0.00203    0.01228    0.00978
F3    3    0.883945    0.203826    0.775807    11.00000    0.03286    0.03077 =
         0.04777    0.00040    0.01500   -0.00328
C3    1    0.611501    0.154401    0.734031    11.00000    0.03229    0.02479 =
         0.03624   -0.00056    0.00056    0.00110
F4    3    0.496287    0.181967    0.718615    11.00000    0.03643    0.03986 =
         0.06003   -0.01369   -0.01514    0.00844
F5    3    0.676487    0.170954    0.676013    11.00000    0.06106    0.03924 =
         0.02919    0.00027    0.00475   -0.01178
F6    3    0.595551    0.089627    0.731228    11.00000    0.03989    0.02148 =
         0.04861   -0.00766    0.00678   -0.00385
C4    1    0.624019    0.141854    0.880217    11.00000    0.04174    0.02195 =
         0.03953    0.00240    0.01432    0.00216
F7    3    0.495930    0.140948    0.866669    11.00000    0.03857    0.03244 =
         0.07122   -0.00051    0.02688   -0.00453
F8    3    0.661633    0.079308    0.886786    11.00000    0.06026    0.02968 =
         0.04629    0.01397    0.01803    0.00654
F9    3    0.656804    0.170581    0.948281    11.00000    0.07374    0.04528 =
         0.03524    0.00016    0.02231   -0.01025
PART 0
RESI 0
RESI PEFL 5
PART 1  11
F1    3    0.612753    0.420766    0.380619    11.00000    0.03044    0.03217 =
         0.02653    0.00357    0.01021   -0.00371
F2    3    0.773508    0.492870    0.483435    11.00000    0.04148    0.03663 =
         0.02224   -0.00114    0.00494    0.00073
F3    3    0.974274    0.555391    0.434217    11.00000    0.03688    0.03722 =
         0.03641   -0.00420   -0.00281   -0.00816
F4    3    1.018179    0.546573    0.283800    11.00000    0.02980    0.03812 =
         0.04396    0.00384    0.01005   -0.01105
F5    3    0.859054    0.472472    0.181082    11.00000    0.03141    0.03325 =
         0.02774    0.00392    0.01183   -0.00061
C1    1    0.736567    0.447419    0.281310    11.00000    0.02355    0.02349 =
         0.02420   -0.00014    0.00149    0.00008
C2    1    0.713268    0.450973    0.357813    11.00000    0.02494    0.02172 =
         0.02659    0.00292    0.00627    0.00156
C3    1    0.794740    0.487690    0.409642    11.00000    0.02769    0.02677 =
         0.02032    0.00138    0.00305    0.00312
C4    1    0.897211    0.519505    0.383865    11.00000    0.02653    0.02413 =
         0.03030   -0.00203   -0.00320   -0.00045
C5    1    0.919775    0.515039    0.307052    11.00000    0.02425    0.02628 =
         0.03437    0.00685    0.00560    0.00283
C6    1    0.838901    0.478099    0.255255    11.00000    0.02720    0.02383 =
         0.02503    0.00353    0.00899    0.00506
PART 0
RESI 0
RESI H2O 6
PART 1  11
O1    2    0.449672    0.319584    0.111743    11.00000    0.04734    0.06776 =
         0.03080   -0.00735    0.00760   -0.01875
H1    6    0.374737    0.295622    0.120523    11.00000    0.12018
H2    6    0.455791    0.313166    0.057474    11.00000    0.11145
PART 0
RESI 0
HKLF 4


REM  P21n_a.res in P2(1)/n
REM wR2 = 0.1158, GooF = S = 1.115, Restrained GooF = 0.957 for all data
REM R1 = 0.0432 for 6367 Fo > 4sig(Fo) and 0.0512 for all 7580 data
REM 641 parameters refined using 3093 restraints

END

WGHT      0.0643      4.8716

REM Highest difference peak  1.043,  deepest hole -1.291,  1-sigma level  0.119
Q1    1   0.3941  0.1806  0.7984  11.00000  0.05    1.04
Q2    1   0.4167  0.2531  0.9390  11.00000  0.05    0.65
Q3    1   0.7216  0.4609  0.6603  11.00000  0.05    0.57
Q4    1   0.5369  0.2098  0.0943  11.00000  0.05    0.57
Q5    1   0.6720  0.1075  0.8974  11.00000  0.05    0.57
Q6    1   0.7111  0.3693  0.5380  11.00000  0.05    0.56
Q7    1   0.4410  0.2776  0.6343  11.00000  0.05    0.56
Q8    1   0.3616  0.3793  0.6459  11.00000  0.05    0.52
Q9    1   0.4548  0.1594  0.7666  11.00000  0.05    0.50
Q10   1   0.4151  0.3174  0.7982  11.00000  0.05    0.48
Q11   1   0.3452  0.1917  0.7405  11.00000  0.05    0.47
Q12   1   0.8269  0.3301  0.6374  11.00000  0.05    0.46
Q13   1   0.6347  0.3276  0.7365  11.00000  0.05    0.44
Q14   1   0.5790  0.4754  0.8055  11.00000  0.05    0.44
Q15   1   0.5159  0.3564  0.1508  11.00000  0.05    0.43
Q16   1   0.1570  0.3568  0.7374  11.00000  0.05    0.41
Q17   1   0.6082  0.3578  0.3816  11.00000  0.05    0.41
Q18   1   0.6331  0.4791  1.1167  11.00000  0.05    0.40
Q19   1   0.6958  0.4285  0.2590  11.00000  0.05    0.40
Q20   1   0.8895  0.2263  0.8799  11.00000  0.05    0.40
;
_shelx_res_checksum              20797
####################################################################### 
# 
# This file contains crystal structure data downloaded from the 
# Cambridge Structural Database (CSD) hosted by the Cambridge 
# Crystallographic Data Centre (CCDC).
# 
# Full information about CCDC data access policies and citation 
# guidelines are available at http://www.ccdc.cam.ac.uk/access/V1 
# 
# Audit and citation data items may have been added by the CCDC. 
# Please retain this information to preserve the provenance of 
# this file and to allow appropriate attribution of the data. 
# 
#######################################################################

data_pbca_a
_database_code_depnum_ccdc_archive 'CCDC 2529885'
loop_
_audit_author_name
_audit_author_address
'Konstantin Kloiber'
;Albert Ludwigs University Freiburg im Breisgau
Germany
;
_audit_update_record             
;
2026-02-09 deposited with the CCDC.	2026-04-28 downloaded from the CCDC.
;
_audit_creation_method           
;FinalCif V113 by Daniel Kratzert, Freiburg 2023,
https://dkratzert.de/finalcif.html
;
_shelx_SHELXL_version_number     2018/3
_chemical_name_systematic        ?
_chemical_name_common            ?
_chemical_formula_sum            'C18 Al F33 O3 Xe'
_chemical_formula_moiety         'C12 Al F28 O3, C6 F5 Xe'
_chemical_formula_weight         1049.46
_chemical_melting_point          ?
_space_group_crystal_system      orthorhombic
_space_group_IT_number           61
_space_group_name_H-M_alt        'P b c a'
_space_group_name_Hall           '-P 2ac 2ab'
_shelx_space_group_comment       
;
The symmetry employed for this shelxl refinement is uniquely defined
by the following loop, which should always be used as a source of
symmetry information in preference to the above space-group names.
They are only intended as comments.
;

loop_
_space_group_symop_operation_xyz
'x, y, z'
'-x+1/2, -y, z+1/2'
'-x, y+1/2, -z+1/2'
'x+1/2, -y+1/2, -z'
'-x, -y, -z'
'x-1/2, y, -z-1/2'
'x, -y-1/2, z-1/2'
'-x-1/2, y-1/2, z'

_cell_length_a                   17.8570(18)
_cell_length_b                   17.785(4)
_cell_length_c                   18.0695(17)
_cell_angle_alpha                90
_cell_angle_beta                 90
_cell_angle_gamma                90
_cell_volume                     5738.5(15)
_cell_formula_units_Z            8
_cell_measurement_temperature    100(2)
_cell_measurement_reflns_used    9668
_cell_measurement_theta_min      2.2905
_cell_measurement_theta_max      28.2085
_exptl_crystal_description       block
_exptl_crystal_colour            colourless
_exptl_crystal_recrystallization_method 
'slow cooling of a saturated DCM solution'
_exptl_crystal_density_meas      ?
_exptl_crystal_density_method    ?
_exptl_crystal_density_diffrn    2.429
_exptl_crystal_F_000             3968
_exptl_crystal_size_max          0.220
_exptl_crystal_size_mid          0.195
_exptl_crystal_size_min          0.173
_exptl_absorpt_coefficient_mu    1.474
_exptl_absorpt_correction_type   multi-scan
_exptl_absorpt_correction_T_min  0.63
_exptl_absorpt_correction_T_max  0.7457
_exptl_absorpt_process_details   
;SADABS-2016/2 - Bruker AXS area detector scaling and absorption correction:
Krause, L., Herbst-Irmer, R., Sheldrick G.M. & Stalke D., J. Appl. Cryst. 48
(2015) 3-10
;
_exptl_absorpt_special_details   ?
_shelx_estimated_absorpt_T_min   ?
_shelx_estimated_absorpt_T_max   ?
_exptl_transmission_factor_min   ?
_exptl_transmission_factor_max   ?
_exptl_special_details           ?
_diffrn_ambient_temperature      100(2)
_diffrn_ambient_environment      N~2~
_diffrn_radiation_type           MoK\a
_diffrn_radiation_wavelength     0.71073
_diffrn_radiation_monochromator  'mirror optics'
_olex2_diffrn_ambient_temperature_device 'Oxford Cryostream 800'
_diffrn_measurement_ambient_temperature_device_make ?
_diffrn_radiation_probe          x-ray
_diffrn_source                   'microfocus sealed X-ray tube'
_diffrn_source_type              'Incoatec I\ms'
_diffrn_source_voltage           50.0
_diffrn_source_current           1.4
_diffrn_detector                 CPAD
_diffrn_detector_type            'Bruker PHOTON III'
_diffrn_detector_area_resol_mean 7.41
_diffrn_measurement_device       'three-circle diffractometer'
_diffrn_measurement_device_type  'Bruker D8 VENTURE dual wavelength Mo/Cu'
_diffrn_measurement_method       '\w and \f scans'
_diffrn_measurement_specimen_support 'MiTeGen micromount'
_diffrn_reflns_number            201923
_diffrn_reflns_av_unetI/netI     0.0119
_diffrn_reflns_av_R_equivalents  0.0524
_diffrn_reflns_theta_min         1.970
_diffrn_reflns_theta_max         28.334
_diffrn_reflns_theta_full        25.242
_diffrn_reflns_limit_h_min       -23
_diffrn_reflns_limit_h_max       23
_diffrn_reflns_limit_k_min       -23
_diffrn_reflns_limit_k_max       23
_diffrn_reflns_limit_l_min       -24
_diffrn_reflns_limit_l_max       24
_diffrn_measured_fraction_theta_max 0.998
_diffrn_measured_fraction_theta_full 0.999
_diffrn_reflns_Laue_measured_fraction_max 0.998
_diffrn_reflns_Laue_measured_fraction_full 0.999
_diffrn_reflns_point_group_measured_fraction_max 0.998
_diffrn_reflns_point_group_measured_fraction_full 0.999
_reflns_number_total             7143
_reflns_number_gt                6443
_reflns_threshold_expression     'I > 2\s(I)'
_reflns_Friedel_coverage         0.000
_reflns_Friedel_fraction_max     .
_reflns_Friedel_fraction_full    .
_reflns_special_details          
;
 Reflections were merged by SHELXL according to the crystal
 class for the calculation of statistics and refinement.
 
 _reflns_Friedel_fraction is defined as the number of unique
 Friedel pairs measured divided by the number that would be
 possible theoretically, ignoring centric projections and
 systematic absences.
;
_computing_data_collection       
'Bruker BIS V6.2.15 Patch 4/2021-03-15 && APEX4 2022.1-1'
_computing_cell_refinement       'SAINT V8.40B'
_computing_data_reduction        'SAINT V8.40B'
_computing_structure_solution    'SHELXT 2018/2 (Sheldrick, 2018)'
_computing_structure_refinement  'SHELXL-2018/3 (Sheldrick, 2018)'
_computing_molecular_graphics    ?
_computing_publication_material  ?
_refine_special_details          ?
_refine_ls_structure_factor_coef Fsqd
_refine_ls_matrix_type           full
_refine_ls_weighting_scheme      calc
_refine_ls_weighting_details     
'w=1/[\s^2^(Fo^2^)+(0.0208P)^2^+5.1217P] where P=(Fo^2^+2Fc^2^)/3'
_atom_sites_solution_primary     direct
_atom_sites_solution_secondary   ?
_atom_sites_solution_hydrogens   .
_refine_ls_hydrogen_treatment    undef
_refine_ls_number_reflns         7143
_refine_ls_number_parameters     505
_refine_ls_number_restraints     1731
_refine_ls_R_factor_all          0.0231
_refine_ls_R_factor_gt           0.0195
_refine_ls_wR_factor_ref         0.0493
_refine_ls_wR_factor_gt          0.0474
_refine_ls_goodness_of_fit_ref   1.030
_refine_ls_restrained_S_all      0.933
_refine_ls_shift/su_max          0.002
_refine_ls_shift/su_mean         0.000
_refine_diff_density_max         0.525
_refine_diff_density_min         -0.578
_refine_diff_density_rms         0.058
_refine_ls_extinction_method     none
_refine_ls_extinction_coef       .

loop_
_atom_type_symbol
_atom_type_description
_atom_type_scat_dispersion_real
_atom_type_scat_dispersion_imag
_atom_type_scat_source
C C 0.0033 0.0016 'International Tables Vol C Tables 4.2.6.8 and 6.1.1.4'
O O 0.0106 0.0060 'International Tables Vol C Tables 4.2.6.8 and 6.1.1.4'
F F 0.0171 0.0103 'International Tables Vol C Tables 4.2.6.8 and 6.1.1.4'
Al Al 0.0645 0.0514 'International Tables Vol C Tables 4.2.6.8 and 6.1.1.4'
Xe Xe -0.4205 1.9578 'International Tables Vol C Tables 4.2.6.8 and 6.1.1.4'

_geom_special_details            
;
 All esds (except the esd in the dihedral angle between two l.s. planes)
 are estimated using the full covariance matrix.  The cell esds are taken
 into account individually in the estimation of esds in distances, angles
 and torsion angles; correlations between esds in cell parameters are only
 used when they are defined by crystal symmetry.  An approximate (isotropic)
 treatment of cell esds is used for estimating esds involving l.s. planes.
;

loop_
_atom_site_label
_atom_site_type_symbol
_atom_site_fract_x
_atom_site_fract_y
_atom_site_fract_z
_atom_site_U_iso_or_equiv
_atom_site_adp_type
_atom_site_occupancy
_atom_site_site_symmetry_order
_atom_site_calc_flag
_atom_site_refinement_flags_posn
_atom_site_refinement_flags_adp
_atom_site_refinement_flags_occupancy
_atom_site_disorder_assembly
_atom_site_disorder_group
Xe1 Xe 0.28882(2) 0.26621(2) 0.15616(2) 0.02318(4) Uani 1 1 d . . . . .
Al1 Al 0.40102(2) 0.39895(2) 0.27913(2) 0.01367(8) Uani 1 1 d . . . . .
F1 F 0.34226(5) 0.39233(6) 0.20546(5) 0.0240(2) Uani 1 1 d . . . . .
C1 C 0.23914(9) 0.16813(9) 0.11540(8) 0.0208(3) Uani 1 1 d . . . . .
C2 C 0.27589(9) 0.10021(10) 0.12298(9) 0.0230(3) Uani 1 1 d . . . . .
F2 F 0.34312(6) 0.09709(7) 0.15440(6) 0.0306(2) Uani 1 1 d . . . . .
F3 F 0.27459(6) -0.03068(6) 0.10524(6) 0.0318(2) Uani 1 1 d . . . . .
F4 F 0.13791(6) -0.02252(6) 0.04279(6) 0.0316(2) Uani 1 1 d . . . . .
F5 F 0.06690(5) 0.11115(6) 0.02881(6) 0.0294(2) Uani 1 1 d . . . . .
F6 F 0.13560(6) 0.23950(6) 0.07502(6) 0.0277(2) Uani 1 1 d . . . . .
C3 C 0.24124(10) 0.03561(10) 0.09793(9) 0.0234(3) Uani 1 1 d . . . . .
C4 C 0.17098(9) 0.03975(10) 0.06593(8) 0.0231(3) Uani 1 1 d . . . . .
C5 C 0.13482(9) 0.10811(10) 0.05854(8) 0.0223(3) Uani 1 1 d . . . . .
C6 C 0.16906(9) 0.17315(10) 0.08279(8) 0.0215(3) Uani 1 1 d . . . . .
O1_1 O 0.48990(6) 0.41582(6) 0.24769(6) 0.0202(2) Uani 1 1 d D U . . .
C1_1 C 0.54732(8) 0.39227(8) 0.20466(8) 0.0168(3) Uani 1 1 d D U . . .
C2_1 C 0.52042(9) 0.33388(9) 0.14646(8) 0.0207(3) Uani 1 1 d D U . . .
F1_1 F 0.47889(6) 0.36721(6) 0.09467(5) 0.0271(2) Uani 1 1 d D U . . .
F2_1 F 0.57666(6) 0.29802(6) 0.11336(6) 0.0265(2) Uani 1 1 d D U . . .
F3_1 F 0.47670(6) 0.28208(6) 0.17857(6) 0.0282(2) Uani 1 1 d D U . . .
C3_1 C 0.60786(10) 0.35659(10) 0.25487(9) 0.0270(3) Uani 1 1 d D U . . .
F4_1 F 0.61843(7) 0.39708(7) 0.31554(6) 0.0355(3) Uani 1 1 d D U . . .
F5_1 F 0.58736(8) 0.28770(6) 0.27646(6) 0.0380(3) Uani 1 1 d D U . . .
F6_1 F 0.67418(6) 0.35024(8) 0.22088(6) 0.0421(3) Uani 1 1 d D U . . .
C4_1 C 0.58074(9) 0.46168(9) 0.16418(9) 0.0235(3) Uani 1 1 d D U . . .
F7_1 F 0.61956(6) 0.50414(6) 0.21142(6) 0.0331(2) Uani 1 1 d D U . . .
F8_1 F 0.62699(6) 0.44213(6) 0.10932(6) 0.0317(2) Uani 1 1 d D U . . .
F9_1 F 0.52687(6) 0.50401(6) 0.13605(7) 0.0363(3) Uani 1 1 d D U . . .
O1_2 O 0.37717(6) 0.46775(6) 0.34135(6) 0.0177(2) Uani 1 1 d D U . . .
C1_2 C 0.38445(8) 0.54148(8) 0.35792(8) 0.0151(3) Uani 1 1 d D U . . .
C2_2 C 0.46825(9) 0.56436(9) 0.36721(9) 0.0225(3) Uani 1 1 d D U . . .
F1_2 F 0.50084(6) 0.57542(6) 0.30158(6) 0.0278(2) Uani 1 1 d D U . . .
F2_2 F 0.47602(6) 0.62806(6) 0.40592(6) 0.0335(2) Uani 1 1 d D U . . .
F3_2 F 0.50610(6) 0.51072(6) 0.40164(6) 0.0327(2) Uani 1 1 d D U . . .
C3_2 C 0.34293(9) 0.55542(9) 0.43231(9) 0.0222(3) Uani 1 1 d D U . . .
F4_2 F 0.27653(6) 0.52164(6) 0.43227(6) 0.0317(2) Uani 1 1 d D U . . .
F5_2 F 0.38240(6) 0.52726(6) 0.48827(5) 0.0330(2) Uani 1 1 d D U . . .
F6_2 F 0.33135(6) 0.62810(6) 0.44602(5) 0.0297(2) Uani 1 1 d D U . . .
C4_2 C 0.34914(9) 0.58946(9) 0.29551(8) 0.0201(3) Uani 1 1 d D U . . .
F7_2 F 0.27461(5) 0.58395(6) 0.29582(6) 0.0280(2) Uani 1 1 d D U . . .
F8_2 F 0.36646(6) 0.66209(5) 0.29983(6) 0.0281(2) Uani 1 1 d D U . . .
F9_2 F 0.37255(6) 0.56447(6) 0.22954(5) 0.0266(2) Uani 1 1 d D U . . .
O1_3 O 0.38733(7) 0.31270(6) 0.31978(6) 0.0219(2) Uani 1 1 d D U . . .
C1_3 C 0.38272(8) 0.27252(8) 0.38326(8) 0.0168(3) Uani 1 1 d D U . . .
C2_3 C 0.43208(9) 0.30579(9) 0.44608(9) 0.0237(3) Uani 1 1 d D U . . .
F1_3 F 0.39810(6) 0.36282(6) 0.47984(5) 0.0277(2) Uani 1 1 d D U . . .
F2_3 F 0.44802(8) 0.25481(6) 0.49745(7) 0.0430(3) Uani 1 1 d D U . . .
F3_3 F 0.49582(6) 0.33183(7) 0.41835(7) 0.0398(3) Uani 1 1 d D U . . .
C3_3 C 0.40886(10) 0.19096(9) 0.36505(9) 0.0237(3) Uani 1 1 d D U . . .
F4_3 F 0.37962(6) 0.16838(6) 0.30092(6) 0.0303(2) Uani 1 1 d D U . . .
F5_3 F 0.48287(6) 0.18890(6) 0.35748(7) 0.0367(3) Uani 1 1 d D U . . .
F6_3 F 0.38915(7) 0.14150(6) 0.41640(6) 0.0361(3) Uani 1 1 d D U . . .
C4_3 C 0.29979(9) 0.27136(9) 0.40862(9) 0.0220(3) Uani 1 1 d D U . . .
F7_3 F 0.25828(6) 0.23154(6) 0.36157(6) 0.0315(2) Uani 1 1 d D U . . .
F8_3 F 0.29122(7) 0.24053(6) 0.47590(6) 0.0343(3) Uani 1 1 d D U . . .
F9_3 F 0.27137(6) 0.34028(6) 0.41120(6) 0.0307(2) Uani 1 1 d D U . . .

loop_
_atom_site_aniso_label
_atom_site_aniso_U_11
_atom_site_aniso_U_22
_atom_site_aniso_U_33
_atom_site_aniso_U_23
_atom_site_aniso_U_13
_atom_site_aniso_U_12
Xe1 0.02147(6) 0.03044(6) 0.01763(5) -0.00551(4) -0.00095(4) -0.00243(4)
Al1 0.01547(19) 0.0121(2) 0.01340(19) -0.00051(15) -0.00017(15) 0.00009(16)
F1 0.0257(5) 0.0256(5) 0.0206(4) -0.0023(4) -0.0077(4) 0.0021(4)
C1 0.0202(7) 0.0274(8) 0.0149(6) -0.0022(6) 0.0006(6) -0.0022(6)
C2 0.0180(7) 0.0358(9) 0.0152(7) 0.0007(6) 0.0011(6) 0.0030(6)
F2 0.0191(5) 0.0439(6) 0.0286(5) -0.0009(4) -0.0050(4) 0.0054(4)
F3 0.0359(6) 0.0287(5) 0.0306(5) 0.0043(4) 0.0044(4) 0.0085(4)
F4 0.0376(6) 0.0294(5) 0.0278(5) -0.0032(4) 0.0010(4) -0.0087(5)
F5 0.0208(5) 0.0420(6) 0.0254(5) -0.0037(4) -0.0068(4) -0.0013(4)
F6 0.0263(5) 0.0291(5) 0.0277(5) -0.0020(4) -0.0044(4) 0.0062(4)
C3 0.0266(8) 0.0267(8) 0.0170(7) 0.0017(6) 0.0054(6) 0.0044(6)
C4 0.0270(8) 0.0270(8) 0.0155(7) -0.0021(6) 0.0032(6) -0.0038(6)
C5 0.0182(7) 0.0345(9) 0.0141(7) -0.0001(6) -0.0012(6) -0.0008(6)
C6 0.0207(7) 0.0287(8) 0.0151(6) -0.0005(6) 0.0014(6) 0.0029(6)
O1_1 0.0200(5) 0.0167(5) 0.0240(5) -0.0052(4) 0.0074(4) -0.0025(4)
C1_1 0.0175(7) 0.0151(7) 0.0178(7) -0.0015(5) 0.0023(5) -0.0002(5)
C2_1 0.0229(7) 0.0189(7) 0.0203(7) -0.0027(6) 0.0038(6) -0.0017(6)
F1_1 0.0260(5) 0.0343(6) 0.0209(5) -0.0036(4) -0.0027(4) 0.0010(4)
F2_1 0.0298(5) 0.0231(5) 0.0264(5) -0.0076(4) 0.0073(4) 0.0043(4)
F3_1 0.0348(6) 0.0205(5) 0.0292(5) -0.0068(4) 0.0088(4) -0.0107(4)
C3_1 0.0295(8) 0.0291(9) 0.0223(8) -0.0036(7) -0.0022(7) 0.0072(7)
F4_1 0.0398(6) 0.0417(6) 0.0249(5) -0.0097(5) -0.0108(5) 0.0033(5)
F5_1 0.0614(8) 0.0237(5) 0.0289(5) 0.0044(4) -0.0038(5) 0.0116(5)
F6_1 0.0247(5) 0.0657(8) 0.0359(6) -0.0034(6) -0.0024(5) 0.0181(5)
C4_1 0.0243(8) 0.0204(8) 0.0258(8) -0.0001(6) 0.0050(6) -0.0043(6)
F7_1 0.0340(6) 0.0265(5) 0.0389(6) -0.0099(5) 0.0079(5) -0.0141(4)
F8_1 0.0332(5) 0.0345(6) 0.0273(5) -0.0028(4) 0.0132(4) -0.0105(5)
F9_1 0.0373(6) 0.0248(5) 0.0468(7) 0.0145(5) 0.0005(5) 0.0008(5)
O1_2 0.0221(5) 0.0120(5) 0.0189(5) -0.0020(4) 0.0034(4) 0.0001(4)
C1_2 0.0177(7) 0.0127(6) 0.0149(6) -0.0007(5) -0.0005(5) 0.0022(5)
C2_2 0.0222(7) 0.0187(8) 0.0266(8) -0.0050(6) -0.0050(6) 0.0012(6)
F1_2 0.0223(5) 0.0273(5) 0.0338(5) -0.0035(4) 0.0054(4) -0.0051(4)
F2_2 0.0323(6) 0.0287(5) 0.0395(6) -0.0157(5) -0.0093(5) -0.0033(4)
F3_2 0.0254(5) 0.0347(6) 0.0379(6) 0.0003(5) -0.0118(4) 0.0092(4)
C3_2 0.0286(8) 0.0207(8) 0.0175(7) -0.0010(6) 0.0018(6) 0.0068(6)
F4_2 0.0295(5) 0.0361(6) 0.0293(5) -0.0032(4) 0.0131(4) -0.0009(4)
F5_2 0.0472(6) 0.0368(6) 0.0149(4) 0.0025(4) -0.0016(4) 0.0160(5)
F6_2 0.0422(6) 0.0222(5) 0.0247(5) -0.0077(4) 0.0022(4) 0.0126(4)
C4_2 0.0230(7) 0.0189(7) 0.0184(7) 0.0002(6) -0.0016(6) 0.0036(6)
F7_2 0.0207(5) 0.0324(6) 0.0309(5) 0.0001(4) -0.0071(4) 0.0071(4)
F8_2 0.0385(6) 0.0142(4) 0.0317(5) 0.0048(4) -0.0003(4) 0.0029(4)
F9_2 0.0356(5) 0.0298(5) 0.0145(4) 0.0007(4) -0.0012(4) 0.0067(4)
O1_3 0.0341(6) 0.0134(5) 0.0180(5) 0.0020(4) 0.0039(5) -0.0024(4)
C1_3 0.0220(7) 0.0119(7) 0.0164(7) 0.0007(5) -0.0008(5) -0.0007(5)
C2_3 0.0274(8) 0.0181(8) 0.0255(8) -0.0006(6) -0.0077(6) 0.0003(6)
F1_3 0.0378(6) 0.0217(5) 0.0236(5) -0.0070(4) -0.0072(4) 0.0019(4)
F2_3 0.0665(8) 0.0264(6) 0.0360(6) 0.0031(5) -0.0297(6) 0.0050(5)
F3_3 0.0241(5) 0.0424(7) 0.0529(7) -0.0126(6) -0.0046(5) -0.0079(5)
C3_3 0.0315(8) 0.0156(7) 0.0239(8) 0.0005(6) -0.0006(6) 0.0012(6)
F4_3 0.0461(6) 0.0187(5) 0.0260(5) -0.0064(4) -0.0023(4) -0.0002(4)
F5_3 0.0317(6) 0.0292(6) 0.0492(7) -0.0075(5) -0.0015(5) 0.0116(5)
F6_3 0.0624(8) 0.0134(5) 0.0325(6) 0.0063(4) 0.0020(5) 0.0016(5)
C4_3 0.0248(8) 0.0215(8) 0.0198(7) -0.0013(6) 0.0010(6) -0.0048(6)
F7_3 0.0268(5) 0.0347(6) 0.0330(5) -0.0055(5) -0.0031(4) -0.0115(4)
F8_3 0.0457(7) 0.0352(6) 0.0219(5) 0.0018(4) 0.0116(5) -0.0102(5)
F9_3 0.0252(5) 0.0278(5) 0.0392(6) -0.0055(5) 0.0006(4) 0.0056(4)

loop_
_geom_bond_atom_site_label_1
_geom_bond_atom_site_label_2
_geom_bond_distance
_geom_bond_site_symmetry_2
_geom_bond_publ_flag
Xe1 C1 2.0909(17) . ?
Xe1 F1 2.5953(11) . ?
Al1 F1 1.6991(10) . ?
Al1 O1_1 1.7123(12) . ?
Al1 O1_2 1.7154(11) . ?
Al1 O1_3 1.7182(12) . ?
C1 C2 1.382(2) . ?
C1 C6 1.386(2) . ?
C2 F2 1.3292(18) . ?
C2 C3 1.381(3) . ?
F3 C3 1.328(2) . ?
F4 C4 1.323(2) . ?
F5 C5 1.3277(18) . ?
F6 C6 1.3300(19) . ?
C3 C4 1.383(2) . ?
C4 C5 1.383(2) . ?
C5 C6 1.380(2) . ?
O1_1 C1_1 1.3533(18) . ?
C1_1 C3_1 1.547(2) . ?
C1_1 C4_1 1.554(2) . ?
C1_1 C2_1 1.554(2) . ?
C2_1 F2_1 1.3317(18) . ?
C2_1 F1_1 1.3330(19) . ?
C2_1 F3_1 1.3396(18) . ?
C3_1 F4_1 1.325(2) . ?
C3_1 F5_1 1.337(2) . ?
C3_1 F6_1 1.339(2) . ?
C4_1 F9_1 1.323(2) . ?
C4_1 F7_1 1.3340(19) . ?
C4_1 F8_1 1.3363(19) . ?
O1_2 C1_2 1.3514(18) . ?
C1_2 C4_2 1.548(2) . ?
C1_2 C3_2 1.555(2) . ?
C1_2 C2_2 1.560(2) . ?
C2_2 F3_2 1.3243(19) . ?
C2_2 F1_2 1.335(2) . ?
C2_2 F2_2 1.3387(18) . ?
C3_2 F4_2 1.329(2) . ?
C3_2 F5_2 1.3303(18) . ?
C3_2 F6_2 1.3323(19) . ?
C4_2 F8_2 1.3305(19) . ?
C4_2 F7_2 1.3344(18) . ?
C4_2 F9_2 1.3391(18) . ?
O1_3 C1_3 1.3540(18) . ?
C1_3 C4_3 1.550(2) . ?
C1_3 C2_3 1.554(2) . ?
C1_3 C3_3 1.559(2) . ?
C2_3 F3_3 1.327(2) . ?
C2_3 F2_3 1.3284(19) . ?
C2_3 F1_3 1.3301(19) . ?
C3_3 F6_3 1.3261(19) . ?
C3_3 F5_3 1.329(2) . ?
C3_3 F4_3 1.3329(19) . ?
C4_3 F9_3 1.328(2) . ?
C4_3 F7_3 1.3318(19) . ?
C4_3 F8_3 1.3423(19) . ?

loop_
_geom_angle_atom_site_label_1
_geom_angle_atom_site_label_2
_geom_angle_atom_site_label_3
_geom_angle
_geom_angle_site_symmetry_1
_geom_angle_site_symmetry_3
_geom_angle_publ_flag
C1 Xe1 F1 176.29(5) . . ?
F1 Al1 O1_1 108.95(6) . . ?
F1 Al1 O1_2 114.18(6) . . ?
O1_1 Al1 O1_2 108.82(6) . . ?
F1 Al1 O1_3 100.68(6) . . ?
O1_1 Al1 O1_3 115.48(6) . . ?
O1_2 Al1 O1_3 108.74(6) . . ?
Al1 F1 Xe1 123.77(5) . . ?
C2 C1 C6 121.82(16) . . ?
C2 C1 Xe1 119.53(12) . . ?
C6 C1 Xe1 118.63(12) . . ?
F2 C2 C3 120.67(16) . . ?
F2 C2 C1 120.52(16) . . ?
C3 C2 C1 118.81(15) . . ?
F3 C3 C2 120.34(16) . . ?
F3 C3 C4 119.72(16) . . ?
C2 C3 C4 119.94(16) . . ?
F4 C4 C5 119.80(15) . . ?
F4 C4 C3 119.50(16) . . ?
C5 C4 C3 120.70(16) . . ?
F5 C5 C6 119.95(16) . . ?
F5 C5 C4 120.09(15) . . ?
C6 C5 C4 119.96(15) . . ?
F6 C6 C5 120.74(14) . . ?
F6 C6 C1 120.50(15) . . ?
C5 C6 C1 118.76(15) . . ?
C1_1 O1_1 Al1 147.01(10) . . ?
O1_1 C1_1 C3_1 108.62(12) . . ?
O1_1 C1_1 C4_1 108.40(12) . . ?
C3_1 C1_1 C4_1 109.48(13) . . ?
O1_1 C1_1 C2_1 111.18(12) . . ?
C3_1 C1_1 C2_1 109.80(13) . . ?
C4_1 C1_1 C2_1 109.33(12) . . ?
F2_1 C2_1 F1_1 108.50(12) . . ?
F2_1 C2_1 F3_1 107.74(13) . . ?
F1_1 C2_1 F3_1 106.60(13) . . ?
F2_1 C2_1 C1_1 113.00(13) . . ?
F1_1 C2_1 C1_1 110.48(13) . . ?
F3_1 C2_1 C1_1 110.28(12) . . ?
F4_1 C3_1 F5_1 107.18(14) . . ?
F4_1 C3_1 F6_1 107.42(15) . . ?
F5_1 C3_1 F6_1 107.38(15) . . ?
F4_1 C3_1 C1_1 111.21(14) . . ?
F5_1 C3_1 C1_1 110.83(14) . . ?
F6_1 C3_1 C1_1 112.55(14) . . ?
F9_1 C4_1 F7_1 107.56(14) . . ?
F9_1 C4_1 F8_1 108.20(14) . . ?
F7_1 C4_1 F8_1 107.51(13) . . ?
F9_1 C4_1 C1_1 110.71(13) . . ?
F7_1 C4_1 C1_1 110.37(13) . . ?
F8_1 C4_1 C1_1 112.32(13) . . ?
C1_2 O1_2 Al1 144.44(10) . . ?
O1_2 C1_2 C4_2 109.52(12) . . ?
O1_2 C1_2 C3_2 107.48(12) . . ?
C4_2 C1_2 C3_2 110.34(12) . . ?
O1_2 C1_2 C2_2 111.67(12) . . ?
C4_2 C1_2 C2_2 108.98(12) . . ?
C3_2 C1_2 C2_2 108.84(12) . . ?
F3_2 C2_2 F1_2 107.51(13) . . ?
F3_2 C2_2 F2_2 108.13(13) . . ?
F1_2 C2_2 F2_2 107.11(13) . . ?
F3_2 C2_2 C1_2 110.63(13) . . ?
F1_2 C2_2 C1_2 111.16(13) . . ?
F2_2 C2_2 C1_2 112.11(13) . . ?
F4_2 C3_2 F5_2 107.63(14) . . ?
F4_2 C3_2 F6_2 107.47(13) . . ?
F5_2 C3_2 F6_2 107.83(13) . . ?
F4_2 C3_2 C1_2 110.66(13) . . ?
F5_2 C3_2 C1_2 110.14(13) . . ?
F6_2 C3_2 C1_2 112.92(13) . . ?
F8_2 C4_2 F7_2 107.63(13) . . ?
F8_2 C4_2 F9_2 107.57(13) . . ?
F7_2 C4_2 F9_2 106.91(13) . . ?
F8_2 C4_2 C1_2 113.42(13) . . ?
F7_2 C4_2 C1_2 111.26(13) . . ?
F9_2 C4_2 C1_2 109.77(12) . . ?
C1_3 O1_3 Al1 147.35(10) . . ?
O1_3 C1_3 C4_3 108.39(13) . . ?
O1_3 C1_3 C2_3 112.54(12) . . ?
C4_3 C1_3 C2_3 109.32(13) . . ?
O1_3 C1_3 C3_3 107.10(12) . . ?
C4_3 C1_3 C3_3 109.64(12) . . ?
C2_3 C1_3 C3_3 109.80(13) . . ?
F3_3 C2_3 F2_3 108.55(14) . . ?
F3_3 C2_3 F1_3 107.36(14) . . ?
F2_3 C2_3 F1_3 107.32(14) . . ?
F3_3 C2_3 C1_3 110.09(14) . . ?
F2_3 C2_3 C1_3 111.84(13) . . ?
F1_3 C2_3 C1_3 111.51(13) . . ?
F6_3 C3_3 F5_3 108.52(14) . . ?
F6_3 C3_3 F4_3 107.72(14) . . ?
F5_3 C3_3 F4_3 106.96(14) . . ?
F6_3 C3_3 C1_3 112.95(13) . . ?
F5_3 C3_3 C1_3 110.19(13) . . ?
F4_3 C3_3 C1_3 110.28(13) . . ?
F9_3 C4_3 F7_3 107.49(14) . . ?
F9_3 C4_3 F8_3 107.56(13) . . ?
F7_3 C4_3 F8_3 107.31(13) . . ?
F9_3 C4_3 C1_3 111.31(13) . . ?
F7_3 C4_3 C1_3 110.48(13) . . ?
F8_3 C4_3 C1_3 112.47(14) . . ?

_shelx_res_file                  
;
TITL pbca_a.res in Pbca
    pbca_a.res
    created by SHELXL-2018/3 at 12:00:07 on 19-Jan-2023
REM Old TITL pbca in Pbca
REM SHELXT solution in Pbca: R1 0.116, Rweak 0.003, Alpha 0.044
REM <I/s>   0.856 for  606 systematic absences,  Orientation as input
REM Formula found by SHELXT:  C18 O3 F33 Al Xe
CELL  0.71073  17.8570  17.7847  18.0695   90.000   90.000   90.000
ZERR   8.000   0.0018   0.0040   0.0017    0.000    0.000    0.000
LATT  1
SYMM 1/2-X, -Y, 1/2+Z
SYMM -X, 1/2+Y, 1/2-Z
SYMM 1/2+X, 1/2-Y, -Z
SFAC  C  O  F  AL  XE
UNIT 144 24 264 8 8
REM Restraints for Fragment oc(cf3)3, Nonafluoro-tert-butoxy, [(CF3)3CO]-
REM from: TURBOMOLE V6.0 B-P86/def-SV(P). Please cite
REM https://doi.org/10.1107/S1600576718004508
SADI_CCF3 0.02 C1 C2 C1 C3 C1 C4
SADI_CCF3 0.02 F1 C2 F2 C2 F3 C2 F4 C3 F5 C3 F6 C3 F7 C4 F8 C4 F9 C4
SADI_CCF3 0.04 C2 C3 C3 C4 C2 C4
SADI_CCF3 0.04 O1 C2 O1 C3 O1 C4
SADI_CCF3 0.04 F1 F2 F2 F3 F3 F1 F4 F5 F5 F6 F6 F4 F7 F8 F8 F9 F9 F7
SADI_CCF3 0.02 O1 C1
SADI_CCF3 0.04 F1 C1 F2 C1 F3 C1 F4 C1 F5 C1 F6 C1 F7 C1 F8 C1 F9 C1
SIMU_CCF3 O1 > F9
RIGU_CCF3 O1 > F9
SAME_CCF3 O1 > F9
SIMU 0.04 0.08 1
TEMP -173.150
L.S. 10
BOND
LIST 4
ACTA
FMAP 2
PLAN 20
WGHT    0.020800    5.121700
FVAR       0.17159
XE1   5    0.288817    0.266211    0.156155    11.00000    0.02147    0.03044 =
         0.01763   -0.00551   -0.00095   -0.00243
AL1   4    0.401018    0.398948    0.279126    11.00000    0.01547    0.01215 =
         0.01340   -0.00051   -0.00017    0.00009
F1    3    0.342258    0.392335    0.205455    11.00000    0.02575    0.02556 =
         0.02059   -0.00227   -0.00772    0.00210
C1    1    0.239136    0.168131    0.115401    11.00000    0.02017    0.02737 =
         0.01494   -0.00218    0.00056   -0.00216
C2    1    0.275892    0.100206    0.122980    11.00000    0.01798    0.03581 =
         0.01519    0.00067    0.00106    0.00301
F2    3    0.343124    0.097094    0.154398    11.00000    0.01915    0.04387 =
         0.02864   -0.00086   -0.00503    0.00537
F3    3    0.274591   -0.030685    0.105243    11.00000    0.03587    0.02874 =
         0.03064    0.00425    0.00435    0.00854
F4    3    0.137908   -0.022520    0.042787    11.00000    0.03755    0.02936 =
         0.02784   -0.00319    0.00104   -0.00866
F5    3    0.066899    0.111150    0.028810    11.00000    0.02079    0.04197 =
         0.02536   -0.00369   -0.00678   -0.00132
F6    3    0.135595    0.239495    0.075023    11.00000    0.02631    0.02910 =
         0.02767   -0.00203   -0.00438    0.00624
C3    1    0.241241    0.035614    0.097931    11.00000    0.02655    0.02673 =
         0.01704    0.00170    0.00535    0.00443
C4    1    0.170975    0.039753    0.065934    11.00000    0.02699    0.02696 =
         0.01548   -0.00205    0.00323   -0.00384
C5    1    0.134823    0.108112    0.058538    11.00000    0.01822    0.03452 =
         0.01405   -0.00010   -0.00122   -0.00080
C6    1    0.169055    0.173148    0.082789    11.00000    0.02073    0.02869 =
         0.01507   -0.00049    0.00135    0.00291
RESI CCF3 1
O1    2    0.489902    0.415818    0.247689    11.00000    0.01999    0.01666 =
         0.02401   -0.00525    0.00744   -0.00250
C1    1    0.547321    0.392273    0.204656    11.00000    0.01750    0.01508 =
         0.01783   -0.00154    0.00229   -0.00023
C2    1    0.520416    0.333880    0.146458    11.00000    0.02293    0.01894 =
         0.02029   -0.00267    0.00384   -0.00172
F1    3    0.478886    0.367205    0.094668    11.00000    0.02601    0.03427 =
         0.02088   -0.00364   -0.00274    0.00099
F2    3    0.576665    0.298018    0.113362    11.00000    0.02982    0.02310 =
         0.02643   -0.00762    0.00732    0.00432
F3    3    0.476704    0.282082    0.178568    11.00000    0.03484    0.02051 =
         0.02922   -0.00679    0.00877   -0.01066
C3    1    0.607855    0.356595    0.254870    11.00000    0.02946    0.02908 =
         0.02233   -0.00359   -0.00219    0.00725
F4    3    0.618426    0.397076    0.315539    11.00000    0.03984    0.04167 =
         0.02494   -0.00972   -0.01084    0.00326
F5    3    0.587357    0.287705    0.276465    11.00000    0.06140    0.02373 =
         0.02889    0.00445   -0.00378    0.01158
F6    3    0.674176    0.350243    0.220875    11.00000    0.02469    0.06570 =
         0.03591   -0.00335   -0.00239    0.01811
C4    1    0.580740    0.461683    0.164179    11.00000    0.02434    0.02040 =
         0.02583   -0.00005    0.00502   -0.00429
F7    3    0.619562    0.504142    0.211420    11.00000    0.03395    0.02654 =
         0.03889   -0.00987    0.00789   -0.01409
F8    3    0.626985    0.442134    0.109315    11.00000    0.03323    0.03446 =
         0.02734   -0.00281    0.01316   -0.01049
F9    3    0.526874    0.504005    0.136050    11.00000    0.03732    0.02480 =
         0.04680    0.01454    0.00049    0.00082
RESI 0
RESI CCF3 2
O1    2    0.377173    0.467745    0.341349    11.00000    0.02211    0.01201 =
         0.01893   -0.00197    0.00343    0.00014
C1    1    0.384454    0.541480    0.357923    11.00000    0.01772    0.01269 =
         0.01489   -0.00073   -0.00054    0.00220
C2    1    0.468252    0.564357    0.367205    11.00000    0.02219    0.01871 =
         0.02665   -0.00496   -0.00502    0.00117
F1    3    0.500836    0.575420    0.301579    11.00000    0.02233    0.02734 =
         0.03380   -0.00345    0.00535   -0.00509
F2    3    0.476018    0.628055    0.405921    11.00000    0.03234    0.02869 =
         0.03951   -0.01571   -0.00935   -0.00327
F3    3    0.506103    0.510723    0.401636    11.00000    0.02537    0.03470 =
         0.03795    0.00035   -0.01180    0.00918
C3    1    0.342931    0.555423    0.432315    11.00000    0.02859    0.02070 =
         0.01746   -0.00100    0.00176    0.00679
F4    3    0.276528    0.521635    0.432273    11.00000    0.02953    0.03613 =
         0.02934   -0.00324    0.01310   -0.00093
F5    3    0.382396    0.527261    0.488267    11.00000    0.04723    0.03681 =
         0.01494    0.00250   -0.00164    0.01596
F6    3    0.331348    0.628105    0.446020    11.00000    0.04222    0.02217 =
         0.02468   -0.00771    0.00218    0.01261
C4    1    0.349138    0.589458    0.295509    11.00000    0.02302    0.01892 =
         0.01843    0.00022   -0.00158    0.00362
F7    3    0.274611    0.583953    0.295823    11.00000    0.02070    0.03243 =
         0.03088    0.00007   -0.00709    0.00706
F8    3    0.366463    0.662087    0.299834    11.00000    0.03851    0.01418 =
         0.03170    0.00478   -0.00028    0.00285
F9    3    0.372553    0.564469    0.229544    11.00000    0.03561    0.02980 =
         0.01448    0.00068   -0.00115    0.00668
RESI 0
RESI CCF3 3
O1    2    0.387327    0.312700    0.319776    11.00000    0.03411    0.01344 =
         0.01802    0.00205    0.00392   -0.00244
C1    1    0.382717    0.272517    0.383261    11.00000    0.02198    0.01194 =
         0.01645    0.00070   -0.00082   -0.00071
C2    1    0.432077    0.305792    0.446079    11.00000    0.02740    0.01808 =
         0.02550   -0.00063   -0.00765    0.00028
F1    3    0.398101    0.362823    0.479841    11.00000    0.03784    0.02171 =
         0.02362   -0.00705   -0.00723    0.00187
F2    3    0.448020    0.254810    0.497449    11.00000    0.06654    0.02639 =
         0.03602    0.00314   -0.02970    0.00495
F3    3    0.495823    0.331827    0.418345    11.00000    0.02406    0.04236 =
         0.05287   -0.01259   -0.00462   -0.00793
C3    1    0.408859    0.190961    0.365046    11.00000    0.03146    0.01559 =
         0.02391    0.00055   -0.00063    0.00120
F4    3    0.379616    0.168376    0.300919    11.00000    0.04605    0.01875 =
         0.02597   -0.00640   -0.00225   -0.00021
F5    3    0.482870    0.188898    0.357476    11.00000    0.03167    0.02924 =
         0.04922   -0.00751   -0.00147    0.01160
F6    3    0.389145    0.141499    0.416395    11.00000    0.06235    0.01342 =
         0.03248    0.00631    0.00201    0.00158
C4    1    0.299793    0.271360    0.408623    11.00000    0.02481    0.02154 =
         0.01980   -0.00131    0.00101   -0.00475
F7    3    0.258284    0.231544    0.361568    11.00000    0.02681    0.03474 =
         0.03301   -0.00554   -0.00308   -0.01150
F8    3    0.291216    0.240535    0.475899    11.00000    0.04566    0.03518 =
         0.02193    0.00178    0.01156   -0.01020
F9    3    0.271366    0.340281    0.411198    11.00000    0.02517    0.02784 =
         0.03920   -0.00551    0.00063    0.00562
RESI 0
HKLF 4


REM  pbca_a.res in Pbca
REM wR2 = 0.0493, GooF = S = 1.030, Restrained GooF = 0.933 for all data
REM R1 = 0.0195 for 6443 Fo > 4sig(Fo) and 0.0231 for all 7143 data
REM 505 parameters refined using 1731 restraints

END

WGHT      0.0208      5.1216

REM Highest difference peak  0.525,  deepest hole -0.578,  1-sigma level  0.058
Q1    1   0.5031  0.2986  0.4532  11.00000  0.05    0.53
Q2    1   0.4069  0.2834  0.4167  11.00000  0.05    0.45
Q3    1   0.4227  0.3184  0.3441  11.00000  0.05    0.44
Q4    1   0.3434  0.2703  0.3989  11.00000  0.05    0.44
Q5    1   0.5756  0.3760  0.2284  11.00000  0.05    0.44
Q6    1   0.5658  0.4209  0.1825  11.00000  0.05    0.42
Q7    1   0.3631  0.5528  0.3934  11.00000  0.05    0.40
Q8    1   0.5353  0.3625  0.1782  11.00000  0.05    0.39
Q9    1   0.4221  0.5551  0.3618  11.00000  0.05    0.38
Q10   1   0.3693  0.5664  0.3304  11.00000  0.05    0.36
Q11   1   0.3969  0.2343  0.3792  11.00000  0.05    0.35
Q12   1   0.5160  0.4027  0.2287  11.00000  0.05    0.31
Q13   1   0.3863  0.5026  0.3517  11.00000  0.05    0.31
Q14   1   0.2969  0.2171  0.1559  11.00000  0.05    0.30
Q15   1   0.4141  0.2714  0.5266  11.00000  0.05    0.30
Q16   1   0.1601  0.0776  0.0579  11.00000  0.05    0.29
Q17   1   0.2012  0.0380  0.0905  11.00000  0.05    0.28
Q18   1   0.3373  0.3588  0.2351  11.00000  0.05    0.28
Q19   1   0.1451  0.1391  0.0862  11.00000  0.05    0.27
Q20   1   0.2646  0.0731  0.0952  11.00000  0.05    0.26
;
_shelx_res_checksum              40232
####################################################################### 
# 
# This file contains crystal structure data downloaded from the 
# Cambridge Structural Database (CSD) hosted by the Cambridge 
# Crystallographic Data Centre (CCDC).
# 
# Full information about CCDC data access policies and citation 
# guidelines are available at http://www.ccdc.cam.ac.uk/access/V1 
# 
# Audit and citation data items may have been added by the CCDC. 
# Please retain this information to preserve the provenance of 
# this file and to allow appropriate attribution of the data. 
# 
#######################################################################

data_p21n_a
_database_code_depnum_ccdc_archive 'CCDC 2529886'
loop_
_audit_author_name
_audit_author_address
'Konstantin Kloiber'
;Albert Ludwigs University Freiburg im Breisgau
Germany
;
_audit_update_record             
;
2026-02-09 deposited with the CCDC.	2026-04-28 downloaded from the CCDC.
;
_audit_creation_method           
;FinalCif V118 by Daniel Kratzert, Freiburg 2023,
https://dkratzert.de/finalcif.html
;
_shelx_SHELXL_version_number     2018/3
_chemical_name_systematic        ?
_chemical_name_common            ?
_chemical_formula_sum            'C30 Al2 F60 O6 Xe'
_chemical_formula_moiety         'C24 Al2 F55 O6, C6 F5 Xe'
_chemical_formula_weight         1781.56
_chemical_melting_point          ?
_space_group_crystal_system      monoclinic
_space_group_IT_number           14
_space_group_name_H-M_alt        'P 21/n'
_space_group_name_Hall           '-P 2yn'
_shelx_space_group_comment       
;
The symmetry employed for this shelxl refinement is uniquely defined
by the following loop, which should always be used as a source of
symmetry information in preference to the above space-group names.
They are only intended as comments.
;

loop_
_space_group_symop_operation_xyz
'x, y, z'
'-x+1/2, y+1/2, -z+1/2'
'-x, -y, -z'
'x-1/2, -y-1/2, z-1/2'

_cell_length_a                   13.2484(7)
_cell_length_b                   16.7851(11)
_cell_length_c                   44.788(3)
_cell_angle_alpha                90
_cell_angle_beta                 95.969(2)
_cell_angle_gamma                90
_cell_volume                     9905.8(10)
_cell_formula_units_Z            8
_cell_measurement_temperature    100(2)
_cell_measurement_reflns_used    9184
_cell_measurement_theta_min      2.194
_cell_measurement_theta_max      27.123
_exptl_crystal_description       block
_exptl_crystal_colour            colourless
_exptl_crystal_recrystallization_method 
'slow evaporation of concentrated pentafluorobenzene solution'
_exptl_crystal_density_meas      ?
_exptl_crystal_density_method    ?
_exptl_crystal_density_diffrn    2.389
_exptl_crystal_F_000             6784
_exptl_crystal_size_max          0.276
_exptl_crystal_size_mid          0.230
_exptl_crystal_size_min          0.175
_exptl_absorpt_coefficient_mu    1.004
_exptl_absorpt_correction_type   multi-scan
_exptl_absorpt_correction_T_min  0.6884
_exptl_absorpt_correction_T_max  0.7455
_exptl_absorpt_process_details   
;SADABS-2016/2 - Bruker AXS area detector scaling and absorption correction:
Krause, L., Herbst-Irmer, R., Sheldrick G.M. & Stalke D., J. Appl. Cryst. 48
(2015) 3-10
;
_exptl_absorpt_special_details   ?
_shelx_estimated_absorpt_T_min   ?
_shelx_estimated_absorpt_T_max   ?
_exptl_transmission_factor_min   ?
_exptl_transmission_factor_max   ?
_exptl_special_details           ?
_diffrn_ambient_temperature      100(2)
_diffrn_ambient_environment      N~2~
_diffrn_radiation_type           MoK\a
_diffrn_radiation_wavelength     0.71073
_diffrn_radiation_monochromator  'mirror optics'
_olex2_diffrn_ambient_temperature_device 'Oxford Cryostream 800'
_diffrn_measurement_ambient_temperature_device_make ?
_diffrn_radiation_probe          x-ray
_diffrn_source                   'microfocus sealed X-ray tube'
_diffrn_source_type              'Incoatec I\ms'
_diffrn_source_voltage           50.0
_diffrn_source_current           1.4
_diffrn_detector                 CPAD
_diffrn_detector_type            'Bruker PHOTON III'
_diffrn_detector_area_resol_mean 7.41
_diffrn_measurement_device       'three-circle diffractometer'
_diffrn_measurement_device_type  'Bruker D8 VENTURE dual wavelength Mo/Cu'
_diffrn_measurement_method       '\w and \f scans'
_diffrn_measurement_specimen_support 'MiTeGen micromount'
_diffrn_reflns_number            122388
_diffrn_reflns_av_unetI/netI     0.0201
_diffrn_reflns_av_R_equivalents  0.0289
_diffrn_reflns_theta_min         1.296
_diffrn_reflns_theta_max         27.158
_diffrn_reflns_theta_full        25.242
_diffrn_reflns_limit_h_min       -16
_diffrn_reflns_limit_h_max       16
_diffrn_reflns_limit_k_min       -21
_diffrn_reflns_limit_k_max       21
_diffrn_reflns_limit_l_min       -57
_diffrn_reflns_limit_l_max       57
_diffrn_measured_fraction_theta_max 0.993
_diffrn_measured_fraction_theta_full 0.995
_diffrn_reflns_Laue_measured_fraction_max 0.993
_diffrn_reflns_Laue_measured_fraction_full 0.995
_diffrn_reflns_point_group_measured_fraction_max 0.993
_diffrn_reflns_point_group_measured_fraction_full 0.995
_reflns_number_total             21824
_reflns_number_gt                20879
_reflns_threshold_expression     'I > 2\s(I)'
_reflns_Friedel_coverage         0.000
_reflns_Friedel_fraction_max     .
_reflns_Friedel_fraction_full    .
_reflns_special_details          
;
 Reflections were merged by SHELXL according to the crystal
 class for the calculation of statistics and refinement.
 
 _reflns_Friedel_fraction is defined as the number of unique
 Friedel pairs measured divided by the number that would be
 possible theoretically, ignoring centric projections and
 systematic absences.
;
_computing_data_collection       
'Bruker BIS V6.2.15 Patch 4/2021-03-15 && APEX4 2022.1-1'
_computing_cell_refinement       'SAINT V8.40B'
_computing_data_reduction        'SAINT V8.40B'
_computing_structure_solution    'SHELXT 2018/2 (Sheldrick, 2018)'
_computing_structure_refinement  'SHELXL-2018/3 (Sheldrick, 2018)'
_computing_molecular_graphics    ?
_computing_publication_material  ?
_refine_special_details          ?
_refine_ls_structure_factor_coef Fsqd
_refine_ls_matrix_type           full
_refine_ls_weighting_scheme      calc
_refine_ls_weighting_details     
'w=1/[\s^2^(Fo^2^)+(0.0213P)^2^+61.6404P] where P=(Fo^2^+2Fc^2^)/3'
_atom_sites_solution_primary     direct
_atom_sites_solution_secondary   ?
_atom_sites_solution_hydrogens   .
_refine_ls_hydrogen_treatment    undef
_refine_ls_number_reflns         21824
_refine_ls_number_parameters     2037
_refine_ls_number_restraints     29515
_refine_ls_R_factor_all          0.0559
_refine_ls_R_factor_gt           0.0537
_refine_ls_wR_factor_ref         0.1214
_refine_ls_wR_factor_gt          0.1205
_refine_ls_goodness_of_fit_ref   1.216
_refine_ls_restrained_S_all      0.890
_refine_ls_shift/su_max          0.003
_refine_ls_shift/su_mean         0.000
_refine_diff_density_max         1.390
_refine_diff_density_min         -1.098
_refine_diff_density_rms         0.116
_refine_ls_extinction_method     none
_refine_ls_extinction_coef       .

loop_
_atom_type_symbol
_atom_type_description
_atom_type_scat_dispersion_real
_atom_type_scat_dispersion_imag
_atom_type_scat_source
C C 0.0033 0.0016 'International Tables Vol C Tables 4.2.6.8 and 6.1.1.4'
O O 0.0106 0.0060 'International Tables Vol C Tables 4.2.6.8 and 6.1.1.4'
F F 0.0171 0.0103 'International Tables Vol C Tables 4.2.6.8 and 6.1.1.4'
Al Al 0.0645 0.0514 'International Tables Vol C Tables 4.2.6.8 and 6.1.1.4'
Xe Xe -0.4205 1.9578 'International Tables Vol C Tables 4.2.6.8 and 6.1.1.4'

_geom_special_details            
;
 All esds (except the esd in the dihedral angle between two l.s. planes)
 are estimated using the full covariance matrix.  The cell esds are taken
 into account individually in the estimation of esds in distances, angles
 and torsion angles; correlations between esds in cell parameters are only
 used when they are defined by crystal symmetry.  An approximate (isotropic)
 treatment of cell esds is used for estimating esds involving l.s. planes.
;

loop_
_atom_site_label
_atom_site_type_symbol
_atom_site_fract_x
_atom_site_fract_y
_atom_site_fract_z
_atom_site_U_iso_or_equiv
_atom_site_adp_type
_atom_site_occupancy
_atom_site_site_symmetry_order
_atom_site_calc_flag
_atom_site_refinement_flags_posn
_atom_site_refinement_flags_adp
_atom_site_refinement_flags_occupancy
_atom_site_disorder_assembly
_atom_site_disorder_group
Xe1 Xe 1.54875(2) 0.34355(2) 0.19516(2) 0.01985(7) Uani 1 1 d . . . . .
Xe2 Xe 0.71428(2) 0.80941(2) 0.56170(2) 0.02718(8) Uani 1 1 d . . . . .
Al1 Al 0.82799(8) 0.24976(7) 0.41039(2) 0.0087(2) Uani 1 1 d . . . . .
Al2 Al 0.91924(8) 0.27065(7) 0.33912(2) 0.0097(2) Uani 1 1 d . . . . .
Al3 Al 0.31593(8) 0.75462(7) 0.41152(2) 0.0092(2) Uani 1 1 d . . . . .
Al4 Al 0.41806(9) 0.75882(7) 0.34164(2) 0.0094(2) Uani 1 1 d . . . . .
F1 F 0.7722(2) 0.88337(17) 0.50139(6) 0.0293(6) Uani 1 1 d . . . . .
F8 F 1.4396(2) 0.17681(16) 0.30842(6) 0.0255(6) Uani 1 1 d . . . . .
F9 F 1.4995(2) 0.08873(15) 0.26321(6) 0.0252(6) Uani 1 1 d . . . . .
F10 F 1.5512(2) 0.16346(15) 0.21242(6) 0.0238(6) Uani 1 1 d . . . . .
F11 F 0.87537(16) 0.25708(13) 0.37480(5) 0.0118(4) Uani 1 1 d . . . . .
F12 F 0.36989(16) 0.75811(13) 0.37700(5) 0.0116(4) Uani 1 1 d . . . . .
C1 C 0.7584(3) 0.8059(3) 0.49743(10) 0.0192(9) Uani 1 1 d . . . . .
C2 C 0.7733(3) 0.7699(3) 0.47053(11) 0.0272(10) Uani 1 1 d . . . . .
C3 C 0.7598(3) 0.6880(4) 0.46726(12) 0.0325(12) Uani 1 1 d . . . . .
C4 C 0.7294(4) 0.6423(3) 0.49022(13) 0.0317(12) Uani 1 1 d . . . . .
F2 F 0.7999(2) 0.8137(2) 0.44794(6) 0.0410(8) Uani 1 1 d . . . . .
F3 F 0.7770(2) 0.6544(2) 0.44208(8) 0.0485(10) Uani 1 1 d . . . . .
F4 F 0.7156(3) 0.5641(2) 0.48684(10) 0.0527(10) Uani 1 1 d . . . . .
F5 F 0.6852(2) 0.63529(18) 0.53995(8) 0.0387(8) Uani 1 1 d . . . . .
F6 F 1.47498(19) 0.41109(15) 0.25391(6) 0.0200(5) Uani 1 1 d . . . . .
F7 F 1.4273(2) 0.33627(17) 0.30483(6) 0.0239(6) Uani 1 1 d . . . . .
C5 C 0.7129(3) 0.6776(3) 0.51722(11) 0.0248(10) Uani 1 1 d . . . . .
C6 C 0.7291(3) 0.7584(3) 0.52014(9) 0.0184(8) Uani 1 1 d . . . . .
C7 C 1.4561(3) 0.2945(3) 0.28219(9) 0.0160(8) Uani 1 1 d . . . . .
C8 C 1.4622(3) 0.2123(3) 0.28406(9) 0.0178(8) Uani 1 1 d . . . . .
C9 C 1.4937(3) 0.1672(3) 0.26050(10) 0.0178(8) Uani 1 1 d . . . . .
C10 C 1.5195(3) 0.2044(3) 0.23504(9) 0.0165(8) Uani 1 1 d . . . . .
C11 C 1.5113(3) 0.2865(3) 0.23353(9) 0.0146(8) Uani 1 1 d . . . . .
C12 C 1.4800(3) 0.3325(2) 0.25647(9) 0.0146(8) Uani 1 1 d . . . . .
O1_1 O 0.895(2) 0.3151(9) 0.4334(6) 0.017(3) Uani 0.498(5) 1 d D U P A 1
C1_1 C 0.9218(7) 0.3916(8) 0.4404(2) 0.0155(15) Uani 0.498(5) 1 d D U P A 1
C2_1 C 0.8599(6) 0.4220(5) 0.46549(18) 0.0226(14) Uani 0.498(5) 1 d D U P A 1
F1_1 F 0.7654(4) 0.4397(4) 0.45446(16) 0.0329(15) Uani 0.498(5) 1 d D U P A 1
F2_1 F 0.9009(15) 0.4881(7) 0.4779(5) 0.032(3) Uani 0.498(5) 1 d D U P A 1
F3_1 F 0.8559(6) 0.3660(7) 0.4866(2) 0.0308(18) Uani 0.498(5) 1 d D U P A 1
C3_1 C 1.0367(6) 0.3925(5) 0.4519(2) 0.0256(16) Uani 0.498(5) 1 d D U P A 1
F4_1 F 1.0890(12) 0.3462(8) 0.4348(2) 0.040(3) Uani 0.498(5) 1 d D U P A 1
F5_1 F 1.0520(4) 0.3638(4) 0.47984(13) 0.0340(15) Uani 0.498(5) 1 d D U P A 1
F6_1 F 1.075(2) 0.4660(10) 0.4505(5) 0.045(4) Uani 0.498(5) 1 d D U P A 1
C4_1 C 0.9021(7) 0.4448(5) 0.41216(19) 0.0302(16) Uani 0.498(5) 1 d D U P A 1
F7_1 F 0.9719(6) 0.4311(4) 0.39347(15) 0.0448(18) Uani 0.498(5) 1 d D U P A 1
F8_1 F 0.9007(17) 0.5218(7) 0.4182(5) 0.041(3) Uani 0.498(5) 1 d D U P A 1
F9_1 F 0.8121(8) 0.4257(10) 0.3977(2) 0.042(3) Uani 0.498(5) 1 d D U P A 1
O1_2 O 0.5456(12) 0.7616(16) 0.3515(6) 0.016(2) Uani 0.549(6) 1 d D U P B 1
C1_2 C 0.6396(10) 0.7612(6) 0.3417(2) 0.0159(14) Uani 0.549(6) 1 d D U P B 1
C2_2 C 0.6336(7) 0.7754(6) 0.3074(2) 0.0252(16) Uani 0.549(6) 1 d D U P B 1
F1_2 F 0.6049(5) 0.7095(4) 0.29214(13) 0.0428(16) Uani 0.549(6) 1 d D U P B 1
F2_2 F 0.7231(8) 0.7970(7) 0.2980(4) 0.037(3) Uani 0.549(6) 1 d D U P B 1
F3_2 F 0.5675(4) 0.8321(4) 0.29858(12) 0.0374(16) Uani 0.549(6) 1 d D U P B 1
C3_2 C 0.7020(8) 0.8298(5) 0.35798(19) 0.0223(16) Uani 0.549(6) 1 d D U P B 1
F4_2 F 0.6893(4) 0.8305(4) 0.38697(11) 0.0342(15) Uani 0.549(6) 1 d D U P B 1
F5_2 F 0.6746(4) 0.9004(3) 0.34662(16) 0.0363(14) Uani 0.549(6) 1 d D U P B 1
F6_2 F 0.8023(9) 0.8212(12) 0.3557(4) 0.032(3) Uani 0.549(6) 1 d D U P B 1
C4_2 C 0.6904(9) 0.6792(6) 0.3495(2) 0.0280(18) Uani 0.549(6) 1 d D U P B 1
F7_2 F 0.7146(5) 0.6750(4) 0.37901(14) 0.0393(15) Uani 0.549(6) 1 d D U P B 1
F8_2 F 0.7750(10) 0.6698(15) 0.3361(5) 0.040(3) Uani 0.549(6) 1 d D U P B 1
F9_2 F 0.6275(5) 0.6202(4) 0.3413(2) 0.0466(17) Uani 0.549(6) 1 d D U P B 1
O1_3 O 0.5464(15) 0.759(2) 0.3518(7) 0.018(3) Uani 0.451(6) 1 d D U P B 2
C1_3 C 0.6403(12) 0.7598(6) 0.3420(2) 0.0155(16) Uani 0.451(6) 1 d D U P B 2
C2_3 C 0.6351(9) 0.7920(6) 0.3093(3) 0.0221(18) Uani 0.451(6) 1 d D U P B 2
F1_3 F 0.6259(6) 0.8711(4) 0.30870(15) 0.0351(17) Uani 0.451(6) 1 d D U P B 2
F2_3 F 0.7184(10) 0.7724(8) 0.2961(5) 0.032(3) Uani 0.451(6) 1 d D U P B 2
F3_3 F 0.5555(5) 0.7627(5) 0.29262(13) 0.0317(18) Uani 0.451(6) 1 d D U P B 2
C3_3 C 0.6848(10) 0.6743(7) 0.3429(2) 0.0238(19) Uani 0.451(6) 1 d D U P B 2
F4_3 F 0.6740(6) 0.6380(5) 0.36869(18) 0.0373(18) Uani 0.451(6) 1 d D U P B 2
F5_3 F 0.6366(5) 0.6304(4) 0.3211(2) 0.0358(17) Uani 0.451(6) 1 d D U P B 2
F6_3 F 0.7837(11) 0.6746(17) 0.3393(5) 0.031(3) Uani 0.451(6) 1 d D U P B 2
C4_3 C 0.7093(9) 0.8150(6) 0.3630(2) 0.0221(18) Uani 0.451(6) 1 d D U P B 2
F7_3 F 0.7330(5) 0.7808(5) 0.38950(13) 0.0338(17) Uani 0.451(6) 1 d D U P B 2
F8_3 F 0.7969(11) 0.8327(14) 0.3519(5) 0.028(3) Uani 0.451(6) 1 d D U P B 2
F9_3 F 0.6639(5) 0.8828(4) 0.36806(17) 0.0342(17) Uani 0.451(6) 1 d D U P B 2
O1_4 O 0.896(2) 0.3162(9) 0.4335(6) 0.017(3) Uani 0.502(5) 1 d D U P A 2
C1_4 C 0.9217(7) 0.3921(7) 0.4414(2) 0.0141(14) Uani 0.502(5) 1 d D U P A 2
C2_4 C 0.9088(6) 0.4045(5) 0.47500(17) 0.0235(15) Uani 0.502(5) 1 d D U P A 2
F1_4 F 0.9827(5) 0.3683(4) 0.49231(12) 0.0352(15) Uani 0.502(5) 1 d D U P A 2
F2_4 F 0.9096(16) 0.4810(7) 0.4828(5) 0.032(3) Uani 0.502(5) 1 d D U P A 2
F3_4 F 0.8210(6) 0.3739(8) 0.4817(3) 0.039(2) Uani 0.502(5) 1 d D U P A 2
C3_4 C 0.8560(6) 0.4526(5) 0.42213(19) 0.0225(14) Uani 0.502(5) 1 d D U P A 2
F4_4 F 0.8433(8) 0.4303(9) 0.3936(2) 0.037(2) Uani 0.502(5) 1 d D U P A 2
F5_4 F 0.7637(4) 0.4577(4) 0.43123(17) 0.0364(15) Uani 0.502(5) 1 d D U P A 2
F6_4 F 0.8969(14) 0.5248(6) 0.4238(5) 0.035(3) Uani 0.502(5) 1 d D U P A 2
C4_4 C 1.0351(6) 0.4051(5) 0.43677(19) 0.0225(15) Uani 0.502(5) 1 d D U P A 2
F7_4 F 1.0450(5) 0.4179(4) 0.40807(14) 0.0426(17) Uani 0.502(5) 1 d D U P A 2
F8_4 F 1.0773(19) 0.4657(9) 0.4529(4) 0.033(3) Uani 0.502(5) 1 d D U P A 2
F9_4 F 1.0894(10) 0.3398(7) 0.4446(2) 0.032(2) Uani 0.502(5) 1 d D U P A 2
O1_5 O 0.3527(2) 0.84260(17) 0.42823(6) 0.0188(6) Uani 1 1 d D U . . .
C1_5 C 0.4043(3) 0.8863(2) 0.45028(9) 0.0170(8) Uani 1 1 d D U . . .
C2_5 C 0.5028(4) 0.9190(3) 0.43918(10) 0.0321(11) Uani 1 1 d D U . . .
F1_5 F 0.4819(3) 0.9814(2) 0.42104(7) 0.0501(10) Uani 1 1 d D U . . .
F2_5 F 0.5695(2) 0.9435(2) 0.46190(7) 0.0462(9) Uani 1 1 d D U . . .
F3_5 F 0.5470(3) 0.8640(2) 0.42400(8) 0.0502(9) Uani 1 1 d D U . . .
C3_5 C 0.4324(4) 0.8362(3) 0.47918(10) 0.0270(10) Uani 1 1 d D U . . .
F4_5 F 0.3572(3) 0.7882(2) 0.48440(6) 0.0409(8) Uani 1 1 d D U . . .
F5_5 F 0.5128(2) 0.78939(19) 0.47602(8) 0.0413(8) Uani 1 1 d D U . . .
F6_5 F 0.4561(3) 0.8817(2) 0.50329(6) 0.0400(8) Uani 1 1 d D U . . .
C4_5 C 0.3352(4) 0.9560(3) 0.45779(11) 0.0348(11) Uani 1 1 d D U . . .
F7_5 F 0.2627(3) 0.9307(3) 0.47381(8) 0.0548(10) Uani 1 1 d D U . . .
F8_5 F 0.3874(3) 1.0135(2) 0.47341(8) 0.0491(9) Uani 1 1 d D U . . .
F9_5 F 0.2902(3) 0.98907(19) 0.43294(8) 0.0478(9) Uani 1 1 d D U . . .
O1_6 O 0.1895(2) 0.74980(17) 0.39921(6) 0.0143(6) Uani 1 1 d D U . . .
C1_6 C 0.0944(3) 0.7476(2) 0.40849(8) 0.0136(7) Uani 1 1 d D U . . .
C2_6 C 0.0269(3) 0.6915(3) 0.38710(9) 0.0192(8) Uani 1 1 d D U . . .
F1_6 F 0.0067(2) 0.72541(18) 0.36018(6) 0.0270(6) Uani 1 1 d D U . . .
F2_6 F -0.0607(2) 0.67559(18) 0.39760(6) 0.0287(6) Uani 1 1 d D U . . .
F3_6 F 0.0741(2) 0.62342(16) 0.38288(7) 0.0284(6) Uani 1 1 d D U . . .
C3_6 C 0.0975(3) 0.7155(3) 0.44115(9) 0.0197(8) Uani 1 1 d D U . . .
F4_6 F 0.1761(2) 0.74590(18) 0.45824(6) 0.0290(6) Uani 1 1 d D U . . .
F5_6 F 0.1080(2) 0.63632(17) 0.44204(6) 0.0304(6) Uani 1 1 d D U . . .
F6_6 F 0.0135(2) 0.7339(2) 0.45405(6) 0.0324(7) Uani 1 1 d D U . . .
C4_6 C 0.0493(3) 0.8331(3) 0.40716(10) 0.0207(8) Uani 1 1 d D U . . .
F7_6 F 0.0960(2) 0.87745(18) 0.42907(7) 0.0356(7) Uani 1 1 d D U . . .
F8_6 F -0.04971(19) 0.83431(17) 0.40978(7) 0.0279(6) Uani 1 1 d D U . . .
F9_6 F 0.0622(2) 0.86861(17) 0.38130(7) 0.0309(6) Uani 1 1 d D U . . .
O1_7 O 0.3734(2) 0.67307(17) 0.32528(7) 0.0211(6) Uani 1 1 d D U . . .
C1_7 C 0.3194(3) 0.6329(2) 0.30273(8) 0.0155(8) Uani 1 1 d D U . . .
C2_7 C 0.3785(3) 0.5554(3) 0.29682(11) 0.0269(10) Uani 1 1 d D U . . .
F1_7 F 0.4563(2) 0.5721(2) 0.28122(9) 0.0474(9) Uani 1 1 d D U . . .
F2_7 F 0.3190(2) 0.50271(17) 0.28080(7) 0.0315(7) Uani 1 1 d D U . . .
F3_7 F 0.4144(2) 0.52147(18) 0.32214(8) 0.0404(8) Uani 1 1 d D U . . .
C3_7 C 0.2140(3) 0.6108(3) 0.31234(10) 0.0225(9) Uani 1 1 d D U . . .
F4_7 F 0.1729(3) 0.67415(19) 0.32465(8) 0.0435(8) Uani 1 1 d D U . . .
F5_7 F 0.2200(2) 0.55244(18) 0.33195(7) 0.0354(7) Uani 1 1 d D U . . .
F6_7 F 0.1493(2) 0.58833(18) 0.28884(7) 0.0320(7) Uani 1 1 d D U . . .
C4_7 C 0.3049(4) 0.6842(3) 0.27352(9) 0.0240(9) Uani 1 1 d D U . . .
F7_7 F 0.2314(2) 0.73807(17) 0.27515(7) 0.0332(7) Uani 1 1 d D U . . .
F8_7 F 0.2787(3) 0.64017(19) 0.24923(6) 0.0441(9) Uani 1 1 d D U . . .
F9_7 F 0.3886(2) 0.72403(19) 0.26971(7) 0.0354(7) Uani 1 1 d D U . . .
O1_8 O 0.3704(2) 0.84084(17) 0.32260(7) 0.0189(6) Uani 1 1 d D U . . .
C1_8 C 0.3340(3) 0.9167(2) 0.32291(9) 0.0173(8) Uani 1 1 d D U . . .
C2_8 C 0.2400(3) 0.9184(3) 0.34077(11) 0.0251(9) Uani 1 1 d D U . . .
F1_8 F 0.2672(2) 0.91739(17) 0.37004(6) 0.0276(6) Uani 1 1 d D U . . .
F2_8 F 0.1807(2) 0.98167(19) 0.33468(8) 0.0406(8) Uani 1 1 d D U . . .
F3_8 F 0.1834(2) 0.85379(19) 0.33413(7) 0.0360(7) Uani 1 1 d D U . . .
C3_8 C 0.3037(4) 0.9429(3) 0.28989(10) 0.0281(10) Uani 1 1 d D U . . .
F4_8 F 0.3735(3) 0.9220(2) 0.27247(6) 0.0401(8) Uani 1 1 d D U . . .
F5_8 F 0.2162(3) 0.9087(2) 0.27926(7) 0.0431(8) Uani 1 1 d D U . . .
F6_8 F 0.2911(3) 1.02150(18) 0.28773(7) 0.0406(8) Uani 1 1 d D U . . .
C4_8 C 0.4163(3) 0.9739(2) 0.33788(10) 0.0212(9) Uani 1 1 d D U . . .
F7_8 F 0.4847(2) 0.99219(18) 0.31933(7) 0.0322(7) Uani 1 1 d D U . . .
F8_8 F 0.3760(2) 1.04202(16) 0.34676(7) 0.0341(7) Uani 1 1 d D U . . .
F9_8 F 0.4647(2) 0.93962(17) 0.36198(6) 0.0283(6) Uani 1 1 d D U . . .
O1_9 O 0.3648(2) 0.67501(17) 0.43121(7) 0.0183(6) Uani 1 1 d D U . . .
C1_9 C 0.4078(3) 0.6012(2) 0.43231(8) 0.0146(7) Uani 1 1 d D U . . .
C2_9 C 0.4292(3) 0.5764(3) 0.46569(9) 0.0212(9) Uani 1 1 d D U . . .
F1_9 F 0.5070(2) 0.61801(17) 0.47920(6) 0.0310(6) Uani 1 1 d D U . . .
F2_9 F 0.4510(2) 0.49952(16) 0.46882(6) 0.0283(6) Uani 1 1 d D U . . .
F3_9 F 0.3493(2) 0.59190(18) 0.48055(6) 0.0320(7) Uani 1 1 d D U . . .
C3_9 C 0.3343(3) 0.5396(2) 0.41542(10) 0.0216(9) Uani 1 1 d D U . . .
F4_9 F 0.2926(2) 0.57186(19) 0.38990(6) 0.0356(7) Uani 1 1 d D U . . .
F5_9 F 0.2599(2) 0.52032(18) 0.43148(7) 0.0326(7) Uani 1 1 d D U . . .
F6_9 F 0.3822(2) 0.47322(17) 0.40874(7) 0.0354(7) Uani 1 1 d D U . . .
C4_9 C 0.5084(3) 0.6040(3) 0.41761(10) 0.0238(9) Uani 1 1 d D U . . .
F7_9 F 0.4890(2) 0.60480(19) 0.38767(6) 0.0336(7) Uani 1 1 d D U . . .
F8_9 F 0.5687(2) 0.54238(18) 0.42501(8) 0.0361(7) Uani 1 1 d D U . . .
F9_9 F 0.5593(2) 0.67012(18) 0.42532(8) 0.0361(7) Uani 1 1 d D U . . .
O1_10 O 0.8509(2) 0.15423(17) 0.42277(6) 0.0144(6) Uani 1 1 d D U . . .
C1_10 C 0.9058(3) 0.1051(2) 0.44238(8) 0.0135(7) Uani 1 1 d D U . . .
C2_10 C 0.8425(3) 0.0282(3) 0.44635(10) 0.0241(9) Uani 1 1 d D U . . .
F1_10 F 0.7708(2) 0.0426(2) 0.46430(7) 0.0348(7) Uani 1 1 d D U . . .
F2_10 F 0.9010(2) -0.03083(16) 0.45806(7) 0.0311(6) Uani 1 1 d D U . . .
F3_10 F 0.7972(2) 0.00411(17) 0.42022(7) 0.0325(7) Uani 1 1 d D U . . .
C3_10 C 1.0054(3) 0.0819(3) 0.42950(10) 0.0236(9) Uani 1 1 d D U . . .
F4_10 F 1.0461(2) 0.14495(19) 0.41708(7) 0.0346(7) Uani 1 1 d D U . . .
F5_10 F 0.9899(2) 0.02664(18) 0.40829(6) 0.0333(7) Uani 1 1 d D U . . .
F6_10 F 1.0760(2) 0.05321(19) 0.45050(7) 0.0335(7) Uani 1 1 d D U . . .
C4_10 C 0.9323(3) 0.1452(3) 0.47363(9) 0.0237(9) Uani 1 1 d D U . . .
F7_10 F 1.0112(2) 0.19509(17) 0.47300(7) 0.0344(7) Uani 1 1 d D U . . .
F8_10 F 0.9569(2) 0.09204(18) 0.49538(6) 0.0338(7) Uani 1 1 d D U . . .
F9_10 F 0.8538(2) 0.18669(18) 0.48115(6) 0.0318(7) Uani 1 1 d D U . . .
O1_11 O 0.7024(2) 0.26828(18) 0.40030(6) 0.0165(6) Uani 1 1 d D U . . .
C1_11 C 0.6066(3) 0.2559(2) 0.40779(8) 0.0137(7) Uani 1 1 d D U . . .
C2_11 C 0.5793(3) 0.1665(3) 0.40489(10) 0.0231(9) Uani 1 1 d D U . . .
F1_11 F 0.6200(2) 0.12640(18) 0.42920(8) 0.0359(7) Uani 1 1 d D U . . .
F2_11 F 0.47842(19) 0.15327(17) 0.40268(7) 0.0272(6) Uani 1 1 d D U . . .
F3_11 F 0.6139(2) 0.13394(19) 0.38117(8) 0.0399(8) Uani 1 1 d D U . . .
C3_11 C 0.5325(3) 0.3046(3) 0.38579(9) 0.0218(9) Uani 1 1 d D U . . .
F4_11 F 0.5661(2) 0.37717(17) 0.38203(7) 0.0317(7) Uani 1 1 d D U . . .
F5_11 F 0.5204(2) 0.2691(2) 0.35905(6) 0.0343(7) Uani 1 1 d D U . . .
F6_11 F 0.44019(19) 0.30968(18) 0.39581(6) 0.0282(6) Uani 1 1 d D U . . .
C4_11 C 0.5977(3) 0.2851(3) 0.44044(9) 0.0208(8) Uani 1 1 d D U . . .
F7_11 F 0.5891(2) 0.36340(17) 0.44161(7) 0.0332(7) Uani 1 1 d D U . . .
F8_11 F 0.51587(19) 0.25368(18) 0.45167(6) 0.0262(6) Uani 1 1 d D U . . .
F9_11 F 0.6793(2) 0.2630(2) 0.45811(6) 0.0307(7) Uani 1 1 d D U . . .
O1_12 O 0.8790(2) 0.36118(17) 0.32520(6) 0.0166(6) Uani 1 1 d D U . . .
C1_12 C 0.8123(3) 0.4026(2) 0.30618(8) 0.0148(7) Uani 1 1 d D U . . .
C2_12 C 0.7953(3) 0.3612(3) 0.27485(9) 0.0222(9) Uani 1 1 d D U . . .
F1_12 F 0.7303(2) 0.30056(17) 0.27501(7) 0.0306(6) Uani 1 1 d D U . . .
F2_12 F 0.7571(3) 0.41100(19) 0.25329(6) 0.0374(8) Uani 1 1 d D U . . .
F3_12 F 0.8819(2) 0.33292(18) 0.26693(6) 0.0297(6) Uani 1 1 d D U . . .
C3_12 C 0.8570(3) 0.4874(3) 0.30240(10) 0.0254(9) Uani 1 1 d D U . . .
F4_12 F 0.8945(2) 0.51646(17) 0.32873(7) 0.0353(7) Uani 1 1 d D U . . .
F5_12 F 0.9317(2) 0.48405(19) 0.28466(8) 0.0414(8) Uani 1 1 d D U . . .
F6_12 F 0.7875(2) 0.53827(16) 0.29014(7) 0.0320(7) Uani 1 1 d D U . . .
C4_12 C 0.7088(3) 0.4087(3) 0.31934(10) 0.0219(9) Uani 1 1 d D U . . .
F7_12 F 0.7133(2) 0.46053(18) 0.34176(6) 0.0301(6) Uani 1 1 d D U . . .
F8_12 F 0.6339(2) 0.43197(19) 0.29889(7) 0.0329(7) Uani 1 1 d D U . . .
F9_12 F 0.6833(2) 0.33850(18) 0.32975(7) 0.0355(7) Uani 1 1 d D U . . .
O1_13 O 1.0468(2) 0.27008(18) 0.34907(6) 0.0165(6) Uani 1 1 d D U . . .
C1_13 C 1.1405(3) 0.2832(2) 0.34008(8) 0.0143(7) Uani 1 1 d D U . . .
C2_13 C 1.1342(3) 0.3028(3) 0.30594(9) 0.0217(9) Uani 1 1 d D U . . .
F1_13 F 1.1080(2) 0.37851(18) 0.30059(7) 0.0325(7) Uani 1 1 d D U . . .
F2_13 F 1.2217(2) 0.28986(19) 0.29451(6) 0.0292(6) Uani 1 1 d D U . . .
F3_13 F 1.0635(2) 0.25764(18) 0.29092(6) 0.0266(6) Uani 1 1 d D U . . .
C3_13 C 1.2052(3) 0.2065(2) 0.34633(9) 0.0180(8) Uani 1 1 d D U . . .
F4_13 F 1.1883(2) 0.17469(16) 0.37272(6) 0.0253(6) Uani 1 1 d D U . . .
F5_13 F 1.1807(2) 0.15182(16) 0.32543(6) 0.0276(6) Uani 1 1 d D U . . .
F6_13 F 1.30434(18) 0.22049(17) 0.34754(6) 0.0259(6) Uani 1 1 d D U . . .
C4_13 C 1.1919(3) 0.3541(2) 0.35821(9) 0.0191(8) Uani 1 1 d D U . . .
F7_13 F 1.2184(2) 0.33156(16) 0.38668(6) 0.0238(6) Uani 1 1 d D U . . .
F8_13 F 1.2753(2) 0.37907(17) 0.34695(6) 0.0271(6) Uani 1 1 d D U . . .
F9_13 F 1.1287(2) 0.41480(16) 0.35856(7) 0.0300(6) Uani 1 1 d D U . . .
O1_14 O 0.8652(2) 0.19693(17) 0.31655(6) 0.0171(6) Uani 1 1 d D U . . .
C1_14 C 0.8491(3) 0.1180(2) 0.31130(8) 0.0153(8) Uani 1 1 d D U . . .
C2_14 C 0.7354(3) 0.1040(3) 0.30058(10) 0.0242(9) Uani 1 1 d D U . . .
F1_14 F 0.7152(2) 0.12747(18) 0.27185(6) 0.0304(6) Uani 1 1 d D U . . .
F2_14 F 0.7092(2) 0.02758(18) 0.30250(7) 0.0355(7) Uani 1 1 d D U . . .
F3_14 F 0.6773(2) 0.14706(19) 0.31715(7) 0.0338(7) Uani 1 1 d D U . . .
C3_14 C 0.8798(4) 0.0699(3) 0.34021(10) 0.0246(9) Uani 1 1 d D U . . .
F4_14 F 0.9678(2) 0.09726(17) 0.35359(6) 0.0307(6) Uani 1 1 d D U . . .
F5_14 F 0.8095(2) 0.07818(18) 0.35944(6) 0.0335(7) Uani 1 1 d D U . . .
F6_14 F 0.8912(3) -0.00859(16) 0.33535(6) 0.0324(7) Uani 1 1 d D U . . .
C4_14 C 0.9141(3) 0.0905(3) 0.28604(9) 0.0202(8) Uani 1 1 d D U . . .
F7_14 F 1.0108(2) 0.07944(18) 0.29703(7) 0.0308(6) Uani 1 1 d D U . . .
F8_14 F 0.8799(2) 0.02098(15) 0.27389(6) 0.0269(6) Uani 1 1 d D U . . .
F9_14 F 0.9115(2) 0.14407(16) 0.26442(6) 0.0258(6) Uani 1 1 d D U . . .

loop_
_atom_site_aniso_label
_atom_site_aniso_U_11
_atom_site_aniso_U_22
_atom_site_aniso_U_33
_atom_site_aniso_U_23
_atom_site_aniso_U_13
_atom_site_aniso_U_12
Xe1 0.02078(13) 0.02114(14) 0.01840(13) 0.00199(10) 0.00572(10) -0.00074(11)
Xe2 0.02600(15) 0.03829(18) 0.01811(13) -0.00324(12) 0.00646(11) -0.01360(13)
Al1 0.0087(5) 0.0083(5) 0.0090(5) 0.0006(4) 0.0005(4) 0.0010(4)
Al2 0.0086(5) 0.0115(5) 0.0089(5) 0.0005(4) 0.0007(4) -0.0005(4)
Al3 0.0094(5) 0.0083(5) 0.0098(5) 0.0005(4) 0.0008(4) -0.0004(4)
Al4 0.0104(5) 0.0085(5) 0.0092(5) 0.0004(4) 0.0006(4) -0.0012(4)
F1 0.0363(16) 0.0218(14) 0.0305(15) 0.0059(11) 0.0061(12) -0.0074(12)
F8 0.0369(16) 0.0234(14) 0.0183(13) 0.0047(10) 0.0121(11) 0.0037(12)
F9 0.0290(14) 0.0145(12) 0.0329(15) 0.0024(11) 0.0063(11) 0.0003(11)
F10 0.0283(14) 0.0174(13) 0.0269(14) -0.0060(11) 0.0088(11) 0.0024(11)
F11 0.0134(11) 0.0109(11) 0.0117(10) 0.0008(8) 0.0040(8) 0.0006(8)
F12 0.0108(10) 0.0126(11) 0.0117(10) 0.0019(8) 0.0032(8) 0.0010(8)
C1 0.0101(18) 0.023(2) 0.023(2) 0.0034(17) -0.0018(15) -0.0025(16)
C2 0.015(2) 0.046(3) 0.022(2) -0.002(2) 0.0039(17) -0.004(2)
C3 0.012(2) 0.051(3) 0.035(3) -0.019(2) 0.0030(19) 0.004(2)
C4 0.017(2) 0.024(2) 0.053(3) -0.013(2) -0.005(2) 0.0047(19)
F2 0.0357(17) 0.070(2) 0.0189(14) 0.0049(15) 0.0119(12) -0.0104(16)
F3 0.0243(15) 0.077(3) 0.0455(19) -0.0352(19) 0.0115(14) -0.0017(16)
F4 0.0371(19) 0.0242(17) 0.095(3) -0.0216(18) -0.0018(19) 0.0026(14)
F5 0.0380(17) 0.0279(16) 0.0483(19) 0.0197(14) -0.0049(14) -0.0101(13)
F6 0.0196(12) 0.0154(12) 0.0251(13) -0.0024(10) 0.0022(10) 0.0015(10)
F7 0.0255(13) 0.0293(14) 0.0185(12) -0.0101(11) 0.0090(10) -0.0027(11)
C5 0.015(2) 0.022(2) 0.035(3) 0.0049(19) -0.0054(18) -0.0012(17)
C6 0.016(2) 0.024(2) 0.0153(19) -0.0002(16) 0.0002(15) -0.0005(17)
C7 0.0130(18) 0.020(2) 0.0149(19) -0.0067(16) 0.0022(15) 0.0000(16)
C8 0.0154(19) 0.022(2) 0.0162(19) 0.0022(16) 0.0026(15) -0.0004(16)
C9 0.017(2) 0.015(2) 0.021(2) 0.0002(16) 0.0000(16) -0.0025(16)
C10 0.0126(18) 0.018(2) 0.019(2) -0.0049(16) 0.0016(15) 0.0031(15)
C11 0.0111(18) 0.019(2) 0.0136(18) 0.0025(15) 0.0029(14) -0.0012(15)
C12 0.0104(17) 0.0136(19) 0.0192(19) -0.0032(15) -0.0009(14) 0.0012(14)
O1_1 0.022(6) 0.013(3) 0.014(6) -0.003(3) -0.002(6) -0.003(4)
C1_1 0.017(3) 0.013(3) 0.017(3) -0.004(2) 0.003(2) -0.004(3)
C2_1 0.019(3) 0.025(3) 0.025(3) -0.012(2) 0.005(2) -0.004(3)
F1_1 0.018(2) 0.032(3) 0.048(4) -0.017(3) 0.001(2) 0.004(2)
F2_1 0.024(4) 0.032(4) 0.040(8) -0.025(4) 0.004(4) -0.004(3)
F3_1 0.031(4) 0.043(4) 0.019(3) -0.005(3) 0.008(3) -0.003(4)
C3_1 0.015(3) 0.029(4) 0.033(3) -0.011(3) 0.002(3) -0.004(3)
F4_1 0.027(4) 0.043(5) 0.052(5) -0.011(4) 0.015(5) 0.005(4)
F5_1 0.022(3) 0.043(4) 0.034(3) -0.008(2) -0.012(2) -0.002(2)
F6_1 0.028(7) 0.035(4) 0.072(8) -0.013(4) 0.008(7) -0.018(5)
C4_1 0.045(4) 0.020(3) 0.025(3) 0.005(3) 0.000(3) -0.007(3)
F7_1 0.067(4) 0.038(4) 0.032(3) 0.004(3) 0.020(3) -0.015(3)
F8_1 0.065(7) 0.017(3) 0.041(7) 0.006(3) 0.003(4) -0.008(3)
F9_1 0.055(4) 0.036(4) 0.032(5) 0.009(4) -0.016(3) -0.008(4)
O1_2 0.007(3) 0.023(6) 0.017(5) 0.004(5) 0.003(3) 0.001(3)
C1_2 0.009(3) 0.023(3) 0.017(3) -0.001(2) 0.005(2) 0.000(2)
C2_2 0.014(3) 0.046(4) 0.016(3) -0.002(2) 0.004(3) -0.006(2)
F1_2 0.031(3) 0.068(4) 0.030(3) -0.024(3) 0.005(2) -0.013(3)
F2_2 0.021(3) 0.072(7) 0.020(4) 0.007(5) 0.010(3) -0.009(3)
F3_2 0.026(3) 0.064(4) 0.023(3) 0.018(3) 0.006(2) 0.005(3)
C3_2 0.015(3) 0.029(3) 0.024(3) -0.006(3) 0.007(3) -0.006(3)
F4_2 0.024(3) 0.058(4) 0.021(2) -0.015(2) 0.004(2) -0.008(3)
F5_2 0.028(3) 0.025(2) 0.057(4) 0.001(2) 0.007(3) -0.010(2)
F6_2 0.013(3) 0.054(7) 0.028(6) -0.005(4) 0.004(3) -0.008(3)
C4_2 0.020(3) 0.025(3) 0.040(3) 0.000(3) 0.007(3) 0.007(3)
F7_2 0.028(3) 0.049(4) 0.042(3) 0.024(3) 0.005(2) 0.014(3)
F8_2 0.026(4) 0.041(6) 0.055(6) -0.007(5) 0.014(4) 0.012(4)
F9_2 0.042(3) 0.027(3) 0.074(5) -0.014(3) 0.020(3) -0.002(2)
O1_3 0.008(4) 0.025(7) 0.020(7) 0.004(6) 0.003(4) 0.001(4)
C1_3 0.008(3) 0.022(3) 0.016(3) 0.001(2) 0.003(3) -0.002(3)
C2_3 0.016(4) 0.033(3) 0.017(3) 0.004(3) 0.001(3) -0.006(3)
F1_3 0.041(4) 0.033(3) 0.032(4) 0.015(2) 0.006(3) -0.001(3)
F2_3 0.023(3) 0.053(6) 0.022(4) 0.004(5) 0.011(3) -0.004(4)
F3_3 0.022(3) 0.055(5) 0.016(3) 0.003(3) -0.003(2) -0.012(3)
C3_3 0.012(4) 0.025(3) 0.035(4) 0.003(3) 0.006(3) 0.002(3)
F4_3 0.029(4) 0.035(4) 0.051(4) 0.022(3) 0.017(3) 0.015(3)
F5_3 0.026(3) 0.023(3) 0.058(4) -0.009(3) 0.000(3) 0.002(3)
F6_3 0.014(3) 0.040(7) 0.041(6) -0.001(5) 0.010(3) 0.006(3)
C4_3 0.015(4) 0.034(4) 0.018(3) -0.005(3) 0.003(3) -0.006(3)
F7_3 0.021(3) 0.064(5) 0.016(3) 0.001(3) -0.001(2) -0.005(3)
F8_3 0.014(4) 0.046(7) 0.024(6) -0.007(4) 0.003(3) -0.013(3)
F9_3 0.024(3) 0.035(3) 0.044(5) -0.019(3) 0.004(3) -0.007(2)
O1_4 0.019(6) 0.013(3) 0.017(6) -0.001(3) -0.003(6) 0.000(4)
C1_4 0.015(3) 0.012(3) 0.016(3) -0.001(2) 0.003(2) -0.001(2)
C2_4 0.025(3) 0.028(3) 0.018(3) -0.006(2) 0.005(2) -0.007(3)
F1_4 0.043(3) 0.041(3) 0.020(3) -0.001(2) -0.006(2) -0.004(3)
F2_4 0.038(6) 0.034(3) 0.026(5) -0.019(3) 0.002(4) -0.005(3)
F3_4 0.034(4) 0.057(5) 0.029(5) -0.008(4) 0.018(4) -0.017(4)
C3_4 0.021(3) 0.015(3) 0.029(3) -0.001(3) -0.006(3) 0.003(2)
F4_4 0.057(6) 0.026(4) 0.023(3) 0.004(3) -0.011(3) 0.009(5)
F5_4 0.018(2) 0.031(3) 0.059(4) -0.009(3) -0.003(2) 0.006(2)
F6_4 0.042(5) 0.012(3) 0.049(8) 0.004(3) -0.004(5) 0.001(3)
C4_4 0.016(3) 0.023(3) 0.030(3) 0.002(3) 0.008(3) -0.002(2)
F7_4 0.037(4) 0.062(4) 0.032(3) 0.010(3) 0.022(3) 0.005(3)
F8_4 0.023(7) 0.032(4) 0.045(5) -0.005(4) 0.010(5) -0.014(4)
F9_4 0.013(3) 0.029(3) 0.053(6) 0.004(4) -0.001(4) 0.001(3)
O1_5 0.0281(16) 0.0129(14) 0.0140(14) -0.0021(11) -0.0043(12) -0.0064(12)
C1_5 0.022(2) 0.0141(19) 0.0145(18) -0.0020(14) -0.0024(15) -0.0059(15)
C2_5 0.033(3) 0.041(3) 0.022(2) -0.0025(19) 0.0008(18) -0.020(2)
F1_5 0.078(3) 0.0430(19) 0.0286(16) 0.0090(14) 0.0010(16) -0.0370(18)
F2_5 0.0373(18) 0.067(2) 0.0324(17) -0.0024(16) -0.0048(13) -0.0317(17)
F3_5 0.0330(18) 0.078(3) 0.0424(19) -0.0118(18) 0.0180(15) -0.0065(17)
C3_5 0.034(2) 0.027(2) 0.018(2) 0.0024(17) -0.0046(18) -0.0105(19)
F4_5 0.053(2) 0.049(2) 0.0194(14) 0.0096(13) -0.0017(13) -0.0300(16)
F5_5 0.0424(18) 0.0306(16) 0.0458(19) 0.0037(14) -0.0200(15) 0.0062(14)
F6_5 0.061(2) 0.0409(18) 0.0152(13) -0.0035(12) -0.0089(13) -0.0176(16)
C4_5 0.042(3) 0.027(3) 0.033(3) -0.014(2) -0.008(2) 0.006(2)
F7_5 0.0369(19) 0.083(3) 0.046(2) -0.0264(19) 0.0108(15) 0.0068(18)
F8_5 0.068(2) 0.0305(17) 0.0437(19) -0.0226(15) -0.0179(17) 0.0055(16)
F9_5 0.062(2) 0.0264(16) 0.049(2) -0.0126(14) -0.0234(17) 0.0167(16)
O1_6 0.0071(12) 0.0189(15) 0.0171(14) -0.0003(11) 0.0014(10) 0.0002(11)
C1_6 0.0085(16) 0.0152(18) 0.0173(18) 0.0013(14) 0.0023(14) 0.0000(14)
C2_6 0.0154(19) 0.021(2) 0.021(2) 0.0029(16) 0.0013(15) -0.0031(16)
F1_6 0.0217(13) 0.0382(16) 0.0198(13) 0.0057(11) -0.0042(10) -0.0042(12)
F2_6 0.0164(12) 0.0364(16) 0.0339(15) 0.0029(12) 0.0049(11) -0.0095(11)
F3_6 0.0262(14) 0.0221(13) 0.0357(16) -0.0075(12) -0.0020(12) -0.0022(11)
C3_6 0.0163(19) 0.024(2) 0.019(2) 0.0023(16) 0.0032(15) 0.0010(16)
F4_6 0.0253(14) 0.0447(18) 0.0162(13) -0.0017(12) -0.0018(10) -0.0016(12)
F5_6 0.0364(16) 0.0263(14) 0.0287(15) 0.0118(12) 0.0046(12) 0.0033(12)
F6_6 0.0233(14) 0.0521(19) 0.0241(14) 0.0092(13) 0.0134(11) 0.0067(13)
C4_6 0.0151(19) 0.020(2) 0.028(2) 0.0026(16) 0.0058(16) 0.0023(16)
F7_6 0.0340(16) 0.0236(15) 0.0482(18) -0.0110(13) -0.0006(14) 0.0029(12)
F8_6 0.0150(12) 0.0313(15) 0.0389(16) 0.0049(12) 0.0094(11) 0.0091(11)
F9_6 0.0299(15) 0.0244(14) 0.0406(16) 0.0159(12) 0.0134(13) 0.0079(12)
O1_7 0.0327(17) 0.0121(14) 0.0166(14) -0.0036(11) -0.0063(12) -0.0054(12)
C1_7 0.0177(19) 0.0142(18) 0.0141(18) -0.0039(14) -0.0006(14) -0.0024(15)
C2_7 0.023(2) 0.021(2) 0.036(2) -0.0104(18) 0.0011(18) -0.0006(17)
F1_7 0.0307(17) 0.043(2) 0.073(2) -0.0196(18) 0.0249(16) -0.0022(15)
F2_7 0.0354(16) 0.0203(14) 0.0380(16) -0.0165(12) 0.0003(13) -0.0013(12)
F3_7 0.0388(18) 0.0207(15) 0.057(2) -0.0003(14) -0.0193(15) 0.0078(13)
C3_7 0.022(2) 0.021(2) 0.025(2) -0.0024(17) 0.0055(17) -0.0042(17)
F4_7 0.0400(18) 0.0337(17) 0.062(2) -0.0147(15) 0.0300(16) -0.0020(14)
F5_7 0.0448(18) 0.0324(16) 0.0296(15) 0.0078(12) 0.0063(13) -0.0139(14)
F6_7 0.0209(14) 0.0333(16) 0.0394(16) 0.0001(13) -0.0078(12) -0.0046(12)
C4_7 0.035(2) 0.021(2) 0.0153(19) -0.0025(16) -0.0001(17) -0.0079(18)
F7_7 0.0384(16) 0.0222(14) 0.0354(16) 0.0055(12) -0.0132(13) 0.0007(12)
F8_7 0.083(3) 0.0334(17) 0.0144(13) -0.0070(12) -0.0035(15) -0.0176(17)
F9_7 0.0464(18) 0.0344(17) 0.0274(15) 0.0017(13) 0.0139(13) -0.0142(14)
O1_8 0.0268(16) 0.0121(14) 0.0171(14) 0.0043(11) -0.0005(12) 0.0047(12)
C1_8 0.0178(19) 0.0143(18) 0.0187(19) 0.0049(15) -0.0035(15) 0.0011(15)
C2_8 0.018(2) 0.020(2) 0.037(2) 0.0062(19) 0.0010(18) 0.0044(16)
F1_8 0.0283(14) 0.0290(15) 0.0272(14) 0.0030(11) 0.0103(11) 0.0037(12)
F2_8 0.0291(16) 0.0347(17) 0.057(2) 0.0135(15) 0.0012(14) 0.0152(13)
F3_8 0.0244(15) 0.0351(17) 0.0483(19) 0.0009(14) 0.0030(13) -0.0088(13)
C3_8 0.038(3) 0.022(2) 0.023(2) 0.0069(18) -0.0079(18) 0.0003(19)
F4_8 0.063(2) 0.0399(18) 0.0174(14) 0.0096(13) 0.0038(13) 0.0041(16)
F5_8 0.0484(19) 0.0390(18) 0.0356(17) 0.0093(14) -0.0250(15) -0.0016(15)
F6_8 0.057(2) 0.0234(15) 0.0385(18) 0.0179(13) -0.0099(15) 0.0053(14)
C4_8 0.021(2) 0.017(2) 0.024(2) 0.0008(16) -0.0019(16) -0.0035(16)
F7_8 0.0300(15) 0.0309(16) 0.0366(16) 0.0030(13) 0.0075(12) -0.0098(12)
F8_8 0.0428(18) 0.0162(13) 0.0429(18) -0.0055(12) 0.0028(14) -0.0012(12)
F9_8 0.0259(14) 0.0322(15) 0.0247(14) -0.0003(12) -0.0081(11) 0.0003(12)
O1_9 0.0237(15) 0.0135(14) 0.0177(14) 0.0055(11) 0.0026(12) 0.0085(12)
C1_9 0.0155(18) 0.0116(17) 0.0163(18) 0.0058(14) -0.0002(14) 0.0029(14)
C2_9 0.024(2) 0.020(2) 0.019(2) 0.0065(16) -0.0037(16) -0.0007(16)
F1_9 0.0361(16) 0.0266(15) 0.0264(14) 0.0057(12) -0.0148(12) -0.0037(12)
F2_9 0.0373(16) 0.0170(13) 0.0283(14) 0.0103(11) -0.0075(12) 0.0018(11)
F3_9 0.0372(16) 0.0378(17) 0.0225(14) 0.0117(12) 0.0109(12) 0.0037(13)
C3_9 0.022(2) 0.0148(19) 0.027(2) 0.0006(16) -0.0042(16) 0.0028(16)
F4_9 0.0397(17) 0.0372(17) 0.0261(15) -0.0013(13) -0.0154(13) 0.0041(14)
F5_9 0.0227(14) 0.0272(15) 0.0473(18) 0.0057(13) 0.0010(12) -0.0049(12)
F6_9 0.0417(18) 0.0180(14) 0.0451(18) -0.0091(13) -0.0017(14) 0.0039(12)
C4_9 0.019(2) 0.022(2) 0.032(2) 0.0054(18) 0.0068(17) 0.0056(16)
F7_9 0.0372(17) 0.0400(17) 0.0265(14) 0.0054(13) 0.0169(12) 0.0116(14)
F8_9 0.0238(15) 0.0326(16) 0.0528(19) 0.0131(14) 0.0080(13) 0.0152(12)
F9_9 0.0244(15) 0.0312(16) 0.054(2) 0.0052(14) 0.0121(13) -0.0067(12)
O1_10 0.0158(13) 0.0114(13) 0.0152(13) 0.0042(11) -0.0019(11) 0.0024(11)
C1_10 0.0152(18) 0.0122(18) 0.0128(17) 0.0029(14) -0.0002(14) 0.0023(14)
C2_10 0.028(2) 0.021(2) 0.023(2) 0.0075(17) -0.0006(17) -0.0016(17)
F1_10 0.0237(14) 0.0466(19) 0.0355(16) 0.0175(14) 0.0088(12) -0.0064(13)
F2_10 0.0374(16) 0.0181(13) 0.0363(16) 0.0150(12) -0.0030(13) 0.0000(12)
F3_10 0.0421(17) 0.0191(14) 0.0332(15) 0.0059(12) -0.0103(13) -0.0124(12)
C3_10 0.016(2) 0.028(2) 0.026(2) 0.0082(17) 0.0034(16) 0.0056(17)
F4_10 0.0196(14) 0.0406(17) 0.0451(18) 0.0174(14) 0.0103(12) -0.0004(12)
F5_10 0.0459(18) 0.0320(16) 0.0229(14) 0.0017(12) 0.0080(12) 0.0206(14)
F6_10 0.0208(14) 0.0452(18) 0.0336(16) 0.0092(13) -0.0020(12) 0.0161(13)
C4_10 0.030(2) 0.022(2) 0.018(2) 0.0019(16) -0.0027(17) 0.0062(17)
F7_10 0.0363(16) 0.0231(14) 0.0388(17) 0.0004(12) -0.0207(13) -0.0027(12)
F8_10 0.0503(19) 0.0319(16) 0.0170(13) 0.0062(12) -0.0066(12) 0.0135(14)
F9_10 0.0440(17) 0.0341(16) 0.0172(13) -0.0021(11) 0.0033(12) 0.0179(13)
O1_11 0.0094(13) 0.0224(15) 0.0183(14) 0.0043(12) 0.0036(11) 0.0016(11)
C1_11 0.0096(17) 0.0148(18) 0.0168(18) 0.0019(14) 0.0022(14) 0.0008(14)
C2_11 0.0158(19) 0.017(2) 0.038(2) -0.0027(17) 0.0088(17) -0.0018(16)
F1_11 0.0226(14) 0.0249(15) 0.060(2) 0.0207(14) 0.0049(13) 0.0005(12)
F2_11 0.0169(12) 0.0257(14) 0.0393(16) -0.0081(12) 0.0044(11) -0.0063(11)
F3_11 0.0343(17) 0.0302(16) 0.058(2) -0.0236(15) 0.0207(15) -0.0043(13)
C3_11 0.0119(18) 0.031(2) 0.023(2) 0.0080(18) 0.0025(15) 0.0052(17)
F4_11 0.0236(14) 0.0288(15) 0.0440(17) 0.0204(13) 0.0095(12) 0.0101(12)
F5_11 0.0219(14) 0.063(2) 0.0168(13) 0.0026(13) -0.0022(11) -0.0022(14)
F6_11 0.0109(12) 0.0394(16) 0.0350(15) 0.0094(13) 0.0050(10) 0.0064(11)
C4_11 0.0141(19) 0.031(2) 0.0179(19) -0.0007(17) 0.0030(15) -0.0045(17)
F7_11 0.0330(16) 0.0290(15) 0.0392(17) -0.0136(13) 0.0117(13) -0.0073(12)
F8_11 0.0162(12) 0.0423(17) 0.0212(13) -0.0004(12) 0.0073(10) -0.0088(11)
F9_11 0.0182(13) 0.0559(19) 0.0169(13) 0.0063(12) -0.0031(10) -0.0079(13)
O1_12 0.0200(14) 0.0125(14) 0.0163(14) 0.0022(11) -0.0032(11) 0.0023(11)
C1_12 0.0162(18) 0.0135(18) 0.0143(18) 0.0018(14) -0.0012(14) 0.0020(14)
C2_12 0.028(2) 0.022(2) 0.0159(19) 0.0011(16) -0.0006(16) 0.0065(17)
F1_12 0.0316(15) 0.0231(14) 0.0338(15) -0.0083(12) -0.0119(12) 0.0028(12)
F2_12 0.059(2) 0.0363(17) 0.0155(13) 0.0038(12) -0.0055(13) 0.0210(15)
F3_12 0.0373(16) 0.0327(16) 0.0203(13) -0.0016(11) 0.0081(11) 0.0156(13)
C3_12 0.027(2) 0.017(2) 0.032(2) 0.0059(17) 0.0027(18) 0.0006(17)
F4_12 0.0433(18) 0.0155(13) 0.0440(17) -0.0006(12) -0.0096(14) -0.0050(12)
F5_12 0.0409(18) 0.0265(16) 0.061(2) 0.0155(15) 0.0242(16) -0.0023(13)
F6_12 0.0417(17) 0.0163(13) 0.0370(16) 0.0096(12) -0.0003(13) 0.0058(12)
C4_12 0.020(2) 0.023(2) 0.023(2) -0.0018(17) 0.0028(16) 0.0028(17)
F7_12 0.0332(15) 0.0333(16) 0.0240(14) -0.0053(12) 0.0040(12) 0.0117(13)
F8_12 0.0202(14) 0.0417(18) 0.0351(16) -0.0030(13) -0.0056(12) 0.0095(12)
F9_12 0.0306(16) 0.0291(15) 0.0494(19) 0.0080(14) 0.0162(14) -0.0036(13)
O1_13 0.0087(13) 0.0260(16) 0.0151(14) 0.0052(12) 0.0028(10) 0.0002(11)
C1_13 0.0085(16) 0.0215(19) 0.0130(17) 0.0021(15) 0.0020(13) -0.0007(14)
C2_13 0.0147(19) 0.033(2) 0.0176(19) 0.0047(17) 0.0010(15) -0.0013(17)
F1_13 0.0329(16) 0.0332(16) 0.0316(15) 0.0143(13) 0.0046(12) 0.0001(13)
F2_13 0.0178(13) 0.0508(19) 0.0206(13) -0.0006(12) 0.0104(10) -0.0046(12)
F3_13 0.0187(13) 0.0437(17) 0.0167(12) 0.0015(11) -0.0015(10) -0.0076(12)
C3_13 0.0136(18) 0.021(2) 0.0191(19) -0.0022(15) 0.0020(15) 0.0019(15)
F4_13 0.0257(14) 0.0268(14) 0.0234(13) 0.0064(11) 0.0027(11) 0.0064(11)
F5_13 0.0279(14) 0.0238(14) 0.0307(14) -0.0095(11) 0.0004(11) 0.0017(11)
F6_13 0.0096(11) 0.0339(15) 0.0341(15) -0.0056(12) 0.0014(10) 0.0041(10)
C4_13 0.0168(19) 0.020(2) 0.0210(19) -0.0015(16) 0.0046(15) -0.0017(15)
F7_13 0.0224(13) 0.0300(15) 0.0190(12) -0.0064(11) 0.0018(10) -0.0031(11)
F8_13 0.0201(13) 0.0306(15) 0.0319(15) -0.0041(12) 0.0082(11) -0.0099(11)
F9_13 0.0319(15) 0.0193(13) 0.0402(17) -0.0026(12) 0.0105(13) 0.0059(11)
O1_14 0.0239(15) 0.0107(13) 0.0161(14) -0.0032(11) -0.0012(11) -0.0025(11)
C1_14 0.0175(18) 0.0126(18) 0.0158(18) -0.0021(14) 0.0023(14) -0.0012(15)
C2_14 0.021(2) 0.021(2) 0.031(2) -0.0046(18) 0.0051(17) -0.0044(17)
F1_14 0.0285(15) 0.0325(16) 0.0278(14) -0.0030(12) -0.0087(11) -0.0021(12)
F2_14 0.0321(16) 0.0268(15) 0.0478(19) -0.0038(13) 0.0053(14) -0.0165(13)
F3_14 0.0228(14) 0.0364(17) 0.0442(17) -0.0075(14) 0.0127(13) 0.0008(12)
C3_14 0.034(2) 0.015(2) 0.024(2) -0.0012(17) 0.0016(18) 0.0022(18)
F4_14 0.0414(17) 0.0263(15) 0.0214(14) 0.0021(11) -0.0103(12) -0.0002(12)
F5_14 0.0539(19) 0.0276(15) 0.0212(14) -0.0003(12) 0.0150(13) -0.0044(14)
F6_14 0.059(2) 0.0130(13) 0.0250(14) 0.0001(11) 0.0015(13) 0.0045(13)
C4_14 0.020(2) 0.019(2) 0.021(2) -0.0053(16) 0.0001(16) 0.0019(16)
F7_14 0.0179(13) 0.0387(17) 0.0353(16) -0.0084(13) 0.0012(11) 0.0050(12)
F8_14 0.0407(16) 0.0166(13) 0.0235(14) -0.0100(10) 0.0037(12) -0.0025(11)
F9_14 0.0355(15) 0.0257(14) 0.0169(12) 0.0002(10) 0.0065(11) -0.0024(12)

loop_
_geom_bond_atom_site_label_1
_geom_bond_atom_site_label_2
_geom_bond_distance
_geom_bond_site_symmetry_2
_geom_bond_publ_flag
Xe1 C11 2.072(4) . ?
Xe2 C6 2.076(4) . ?
Al1 O1_1 1.693(18) . ?
Al1 O1_11 1.706(3) . ?
Al1 O1_4 1.711(18) . ?
Al1 O1_10 1.713(3) . ?
Al1 F11 1.777(2) . ?
Al2 O1_13 1.702(3) . ?
Al2 O1_12 1.707(3) . ?
Al2 O1_14 1.707(3) . ?
Al2 F11 1.771(2) . ?
Al3 O1_9 1.692(3) . ?
Al3 O1_5 1.704(3) . ?
Al3 O1_6 1.711(3) . ?
Al3 F12 1.771(2) . ?
Al4 O1_7 1.693(3) . ?
Al4 O1_2 1.702(19) . ?
Al4 O1_8 1.706(3) . ?
Al4 O1_3 1.71(2) . ?
Al4 F12 1.768(2) . ?
F1 C1 1.323(5) . ?
F8 C8 1.305(5) . ?
F9 C9 1.324(5) . ?
F10 C10 1.328(5) . ?
C1 C6 1.379(6) . ?
C1 C2 1.380(7) . ?
C2 F2 1.328(6) . ?
C2 C3 1.393(8) . ?
C3 F3 1.302(6) . ?
C3 C4 1.375(8) . ?
C4 F4 1.333(6) . ?
C4 C5 1.384(7) . ?
F5 C5 1.324(6) . ?
F6 C12 1.325(5) . ?
F7 C7 1.321(5) . ?
C5 C6 1.378(6) . ?
C7 C12 1.382(6) . ?
C7 C8 1.384(6) . ?
C8 C9 1.397(6) . ?
C9 C10 1.374(6) . ?
C10 C11 1.384(6) . ?
C11 C12 1.383(6) . ?
O1_1 C1_1 1.360(10) . ?
C1_1 C2_1 1.546(10) . ?
C1_1 C4_1 1.547(10) . ?
C1_1 C3_1 1.557(10) . ?
C2_1 F1_1 1.330(9) . ?
C2_1 F2_1 1.331(11) . ?
C2_1 F3_1 1.338(10) . ?
C3_1 F5_1 1.335(9) . ?
C3_1 F4_1 1.336(10) . ?
C3_1 F6_1 1.338(12) . ?
C4_1 F8_1 1.320(11) . ?
C4_1 F7_1 1.330(10) . ?
C4_1 F9_1 1.336(10) . ?
O1_2 C1_2 1.363(10) . ?
C1_2 C2_2 1.546(9) . ?
C1_2 C3_2 1.554(9) . ?
C1_2 C4_2 1.557(10) . ?
C2_2 F3_2 1.327(10) . ?
C2_2 F1_2 1.334(9) . ?
C2_2 F2_2 1.350(10) . ?
C3_2 F5_2 1.326(9) . ?
C3_2 F4_2 1.327(9) . ?
C3_2 F6_2 1.351(10) . ?
C4_2 F9_2 1.322(10) . ?
C4_2 F7_2 1.328(10) . ?
C4_2 F8_2 1.334(11) . ?
O1_3 C1_3 1.362(11) . ?
C1_3 C3_3 1.550(11) . ?
C1_3 C4_3 1.552(10) . ?
C1_3 C2_3 1.553(10) . ?
C2_3 F3_3 1.322(10) . ?
C2_3 F1_3 1.332(10) . ?
C2_3 F2_3 1.348(11) . ?
C3_3 F4_3 1.325(10) . ?
C3_3 F5_3 1.332(10) . ?
C3_3 F6_3 1.336(11) . ?
C4_3 F9_3 1.317(10) . ?
C4_3 F7_3 1.325(10) . ?
C4_3 F8_3 1.344(11) . ?
O1_4 C1_4 1.357(10) . ?
C1_4 C3_4 1.542(10) . ?
C1_4 C2_4 1.546(10) . ?
C1_4 C4_4 1.553(10) . ?
C2_4 F1_4 1.330(9) . ?
C2_4 F2_4 1.331(11) . ?
C2_4 F3_4 1.333(9) . ?
C3_4 F4_4 1.324(10) . ?
C3_4 F6_4 1.327(11) . ?
C3_4 F5_4 1.331(9) . ?
C4_4 F7_4 1.323(9) . ?
C4_4 F8_4 1.336(11) . ?
C4_4 F9_4 1.338(10) . ?
O1_5 C1_5 1.357(4) . ?
C1_5 C2_5 1.544(6) . ?
C1_5 C4_5 1.545(6) . ?
C1_5 C3_5 1.555(5) . ?
C2_5 F3_5 1.320(6) . ?
C2_5 F1_5 1.337(6) . ?
C2_5 F2_5 1.342(5) . ?
C3_5 F4_5 1.321(5) . ?
C3_5 F6_5 1.333(5) . ?
C3_5 F5_5 1.343(6) . ?
C4_5 F7_5 1.327(6) . ?
C4_5 F9_5 1.328(6) . ?
C4_5 F8_5 1.342(5) . ?
O1_6 C1_6 1.367(4) . ?
C1_6 C4_6 1.554(5) . ?
C1_6 C3_6 1.555(5) . ?
C1_6 C2_6 1.558(5) . ?
C2_6 F2_6 1.324(5) . ?
C2_6 F3_6 1.325(5) . ?
C2_6 F1_6 1.335(5) . ?
C3_6 F4_6 1.329(5) . ?
C3_6 F5_6 1.337(5) . ?
C3_6 F6_6 1.342(5) . ?
C4_6 F9_6 1.329(5) . ?
C4_6 F8_6 1.330(5) . ?
C4_6 F7_6 1.331(5) . ?
O1_7 C1_7 1.356(4) . ?
C1_7 C3_7 1.549(5) . ?
C1_7 C2_7 1.554(5) . ?
C1_7 C4_7 1.562(5) . ?
C2_7 F3_7 1.314(6) . ?
C2_7 F1_7 1.333(5) . ?
C2_7 F2_7 1.342(5) . ?
C3_7 F5_7 1.312(5) . ?
C3_7 F4_7 1.340(5) . ?
C3_7 F6_7 1.340(5) . ?
C4_7 F9_7 1.322(5) . ?
C4_7 F8_7 1.331(5) . ?
C4_7 F7_7 1.336(5) . ?
O1_8 C1_8 1.362(5) . ?
C1_8 C2_8 1.549(6) . ?
C1_8 C4_8 1.551(5) . ?
C1_8 C3_8 1.555(5) . ?
C2_8 F1_8 1.323(5) . ?
C2_8 F2_8 1.333(5) . ?
C2_8 F3_8 1.334(5) . ?
C3_8 F4_8 1.318(6) . ?
C3_8 F6_8 1.332(5) . ?
C3_8 F5_8 1.337(5) . ?
C4_8 F9_8 1.327(5) . ?
C4_8 F7_8 1.328(5) . ?
C4_8 F8_8 1.340(5) . ?
O1_9 C1_9 1.362(4) . ?
C1_9 C4_9 1.548(5) . ?
C1_9 C2_9 1.549(5) . ?
C1_9 C3_9 1.560(5) . ?
C2_9 F2_9 1.327(5) . ?
C2_9 F3_9 1.333(5) . ?
C2_9 F1_9 1.336(5) . ?
C3_9 F5_9 1.320(5) . ?
C3_9 F6_9 1.331(5) . ?
C3_9 F4_9 1.332(5) . ?
C4_9 F9_9 1.326(5) . ?
C4_9 F8_9 1.327(5) . ?
C4_9 F7_9 1.339(5) . ?
O1_10 C1_10 1.359(4) . ?
C1_10 C3_10 1.545(5) . ?
C1_10 C2_10 1.559(5) . ?
C1_10 C4_10 1.561(5) . ?
C2_10 F3_10 1.322(5) . ?
C2_10 F1_10 1.330(5) . ?
C2_10 F2_10 1.331(5) . ?
C3_10 F5_10 1.328(5) . ?
C3_10 F4_10 1.335(5) . ?
C3_10 F6_10 1.344(5) . ?
C4_10 F9_10 1.324(5) . ?
C4_10 F8_10 1.336(5) . ?
C4_10 F7_10 1.342(5) . ?
O1_11 C1_11 1.363(4) . ?
C1_11 C2_11 1.546(5) . ?
C1_11 C3_11 1.550(5) . ?
C1_11 C4_11 1.558(5) . ?
C2_11 F3_11 1.319(5) . ?
C2_11 F1_11 1.344(5) . ?
C2_11 F2_11 1.348(5) . ?
C3_11 F4_11 1.314(5) . ?
C3_11 F5_11 1.332(5) . ?
C3_11 F6_11 1.348(5) . ?
C4_11 F7_11 1.321(5) . ?
C4_11 F9_11 1.325(5) . ?
C4_11 F8_11 1.348(5) . ?
O1_12 C1_12 1.353(4) . ?
C1_12 C4_12 1.551(5) . ?
C1_12 C3_12 1.557(5) . ?
C1_12 C2_12 1.560(5) . ?
C2_12 F3_12 1.324(5) . ?
C2_12 F1_12 1.334(5) . ?
C2_12 F2_12 1.336(5) . ?
C3_12 F4_12 1.324(5) . ?
C3_12 F6_12 1.332(5) . ?
C3_12 F5_12 1.333(5) . ?
C4_12 F9_12 1.323(5) . ?
C4_12 F7_12 1.325(5) . ?
C4_12 F8_12 1.338(5) . ?
O1_13 C1_13 1.363(4) . ?
C1_13 C3_13 1.556(5) . ?
C1_13 C4_13 1.556(5) . ?
C1_13 C2_13 1.557(5) . ?
C2_13 F3_13 1.332(5) . ?
C2_13 F1_13 1.333(5) . ?
C2_13 F2_13 1.333(5) . ?
C3_13 F5_13 1.327(5) . ?
C3_13 F6_13 1.329(4) . ?
C3_13 F4_13 1.338(5) . ?
C4_13 F9_13 1.320(5) . ?
C4_13 F8_13 1.330(5) . ?
C4_13 F7_13 1.341(5) . ?
O1_14 C1_14 1.358(5) . ?
C1_14 C3_14 1.544(5) . ?
C1_14 C2_14 1.551(5) . ?
C1_14 C4_14 1.561(5) . ?
C2_14 F2_14 1.334(5) . ?
C2_14 F3_14 1.336(5) . ?
C2_14 F1_14 1.346(5) . ?
C3_14 F4_14 1.336(5) . ?
C3_14 F5_14 1.339(5) . ?
C3_14 F6_14 1.347(5) . ?
C4_14 F9_14 1.319(5) . ?
C4_14 F7_14 1.337(5) . ?
C4_14 F8_14 1.345(5) . ?

loop_
_geom_angle_atom_site_label_1
_geom_angle_atom_site_label_2
_geom_angle_atom_site_label_3
_geom_angle
_geom_angle_site_symmetry_1
_geom_angle_site_symmetry_3
_geom_angle_publ_flag
O1_1 Al1 O1_11 118.7(9) . . ?
O1_11 Al1 O1_4 118.5(9) . . ?
O1_1 Al1 O1_10 110.2(9) . . ?
O1_11 Al1 O1_10 113.04(15) . . ?
O1_4 Al1 O1_10 110.5(8) . . ?
O1_1 Al1 F11 106.8(9) . . ?
O1_11 Al1 F11 100.11(13) . . ?
O1_4 Al1 F11 106.6(9) . . ?
O1_10 Al1 F11 106.73(13) . . ?
O1_13 Al2 O1_12 111.39(16) . . ?
O1_13 Al2 O1_14 119.65(16) . . ?
O1_12 Al2 O1_14 109.45(15) . . ?
O1_13 Al2 F11 99.97(13) . . ?
O1_12 Al2 F11 108.95(14) . . ?
O1_14 Al2 F11 106.51(14) . . ?
O1_9 Al3 O1_5 112.29(16) . . ?
O1_9 Al3 O1_6 116.08(16) . . ?
O1_5 Al3 O1_6 114.09(16) . . ?
O1_9 Al3 F12 108.28(14) . . ?
O1_5 Al3 F12 103.42(14) . . ?
O1_6 Al3 F12 101.00(13) . . ?
O1_7 Al4 O1_2 115.3(9) . . ?
O1_7 Al4 O1_8 112.05(16) . . ?
O1_2 Al4 O1_8 114.4(9) . . ?
O1_7 Al4 O1_3 113.9(11) . . ?
O1_8 Al4 O1_3 116.1(11) . . ?
O1_7 Al4 F12 103.86(14) . . ?
O1_2 Al4 F12 102.1(8) . . ?
O1_8 Al4 F12 107.69(14) . . ?
O1_3 Al4 F12 101.7(10) . . ?
Al2 F11 Al1 176.30(15) . . ?
Al4 F12 Al3 176.95(15) . . ?
F1 C1 C6 121.0(4) . . ?
F1 C1 C2 121.1(4) . . ?
C6 C1 C2 117.9(4) . . ?
F2 C2 C1 119.8(5) . . ?
F2 C2 C3 120.5(5) . . ?
C1 C2 C3 119.7(5) . . ?
F3 C3 C4 119.9(5) . . ?
F3 C3 C2 119.1(5) . . ?
C4 C3 C2 121.0(5) . . ?
F4 C4 C3 120.7(5) . . ?
F4 C4 C5 119.2(5) . . ?
C3 C4 C5 120.0(5) . . ?
F5 C5 C6 120.5(5) . . ?
F5 C5 C4 121.7(5) . . ?
C6 C5 C4 117.8(5) . . ?
C5 C6 C1 123.5(4) . . ?
C5 C6 Xe2 117.6(3) . . ?
C1 C6 Xe2 118.9(3) . . ?
F7 C7 C12 120.2(4) . . ?
F7 C7 C8 120.2(4) . . ?
C12 C7 C8 119.6(4) . . ?
F8 C8 C7 119.2(4) . . ?
F8 C8 C9 119.8(4) . . ?
C7 C8 C9 121.0(4) . . ?
F9 C9 C10 120.7(4) . . ?
F9 C9 C8 119.3(4) . . ?
C10 C9 C8 120.0(4) . . ?
F10 C10 C9 121.6(4) . . ?
F10 C10 C11 120.5(4) . . ?
C9 C10 C11 117.9(4) . . ?
C12 C11 C10 123.2(4) . . ?
C12 C11 Xe1 118.3(3) . . ?
C10 C11 Xe1 118.4(3) . . ?
F6 C12 C7 121.2(4) . . ?
F6 C12 C11 120.5(4) . . ?
C7 C12 C11 118.3(4) . . ?
C1_1 O1_1 Al1 149(2) . . ?
O1_1 C1_1 C2_1 109.5(13) . . ?
O1_1 C1_1 C4_1 109.9(13) . . ?
C2_1 C1_1 C4_1 110.3(8) . . ?
O1_1 C1_1 C3_1 107.9(13) . . ?
C2_1 C1_1 C3_1 109.2(7) . . ?
C4_1 C1_1 C3_1 110.0(8) . . ?
F1_1 C2_1 F2_1 107.2(10) . . ?
F1_1 C2_1 F3_1 108.3(7) . . ?
F2_1 C2_1 F3_1 109.6(11) . . ?
F1_1 C2_1 C1_1 110.7(7) . . ?
F2_1 C2_1 C1_1 110.7(11) . . ?
F3_1 C2_1 C1_1 110.2(8) . . ?
F5_1 C3_1 F4_1 107.0(8) . . ?
F5_1 C3_1 F6_1 110.9(11) . . ?
F4_1 C3_1 F6_1 106.7(13) . . ?
F5_1 C3_1 C1_1 110.8(7) . . ?
F4_1 C3_1 C1_1 110.5(10) . . ?
F6_1 C3_1 C1_1 110.8(13) . . ?
F8_1 C4_1 F7_1 109.0(11) . . ?
F8_1 C4_1 F9_1 107.6(12) . . ?
F7_1 C4_1 F9_1 107.3(8) . . ?
F8_1 C4_1 C1_1 113.8(11) . . ?
F7_1 C4_1 C1_1 110.2(7) . . ?
F9_1 C4_1 C1_1 108.8(9) . . ?
C1_2 O1_2 Al4 146.4(18) . . ?
O1_2 C1_2 C2_2 111.3(12) . . ?
O1_2 C1_2 C3_2 107.7(12) . . ?
C2_2 C1_2 C3_2 108.9(7) . . ?
O1_2 C1_2 C4_2 108.6(12) . . ?
C2_2 C1_2 C4_2 109.7(8) . . ?
C3_2 C1_2 C4_2 110.6(8) . . ?
F3_2 C2_2 F1_2 107.4(8) . . ?
F3_2 C2_2 F2_2 106.7(9) . . ?
F1_2 C2_2 F2_2 106.0(8) . . ?
F3_2 C2_2 C1_2 111.8(8) . . ?
F1_2 C2_2 C1_2 111.4(8) . . ?
F2_2 C2_2 C1_2 113.2(10) . . ?
F5_2 C3_2 F4_2 108.1(8) . . ?
F5_2 C3_2 F6_2 107.4(10) . . ?
F4_2 C3_2 F6_2 107.4(10) . . ?
F5_2 C3_2 C1_2 111.7(7) . . ?
F4_2 C3_2 C1_2 110.6(7) . . ?
F6_2 C3_2 C1_2 111.4(11) . . ?
F9_2 C4_2 F7_2 108.6(9) . . ?
F9_2 C4_2 F8_2 108.7(11) . . ?
F7_2 C4_2 F8_2 108.3(12) . . ?
F9_2 C4_2 C1_2 110.7(8) . . ?
F7_2 C4_2 C1_2 109.0(7) . . ?
F8_2 C4_2 C1_2 111.5(12) . . ?
C1_3 O1_3 Al4 146(2) . . ?
O1_3 C1_3 C3_3 109.6(15) . . ?
O1_3 C1_3 C4_3 108.1(15) . . ?
C3_3 C1_3 C4_3 109.7(9) . . ?
O1_3 C1_3 C2_3 110.9(15) . . ?
C3_3 C1_3 C2_3 109.2(9) . . ?
C4_3 C1_3 C2_3 109.3(8) . . ?
F3_3 C2_3 F1_3 107.1(9) . . ?
F3_3 C2_3 F2_3 107.5(11) . . ?
F1_3 C2_3 F2_3 108.2(10) . . ?
F3_3 C2_3 C1_3 111.0(9) . . ?
F1_3 C2_3 C1_3 111.2(8) . . ?
F2_3 C2_3 C1_3 111.7(12) . . ?
F4_3 C3_3 F5_3 107.3(9) . . ?
F4_3 C3_3 F6_3 107.6(13) . . ?
F5_3 C3_3 F6_3 108.3(13) . . ?
F4_3 C3_3 C1_3 112.0(9) . . ?
F5_3 C3_3 C1_3 109.8(9) . . ?
F6_3 C3_3 C1_3 111.6(14) . . ?
F9_3 C4_3 F7_3 106.9(9) . . ?
F9_3 C4_3 F8_3 107.5(12) . . ?
F7_3 C4_3 F8_3 107.2(12) . . ?
F9_3 C4_3 C1_3 111.7(9) . . ?
F7_3 C4_3 C1_3 110.8(8) . . ?
F8_3 C4_3 C1_3 112.5(13) . . ?
C1_4 O1_4 Al1 151(2) . . ?
O1_4 C1_4 C3_4 111.0(13) . . ?
O1_4 C1_4 C2_4 109.2(13) . . ?
C3_4 C1_4 C2_4 110.1(7) . . ?
O1_4 C1_4 C4_4 108.6(13) . . ?
C3_4 C1_4 C4_4 109.3(7) . . ?
C2_4 C1_4 C4_4 108.5(7) . . ?
F1_4 C2_4 F2_4 107.6(10) . . ?
F1_4 C2_4 F3_4 107.5(8) . . ?
F2_4 C2_4 F3_4 107.3(12) . . ?
F1_4 C2_4 C1_4 110.9(7) . . ?
F2_4 C2_4 C1_4 112.6(11) . . ?
F3_4 C2_4 C1_4 110.7(8) . . ?
F4_4 C3_4 F6_4 108.8(11) . . ?
F4_4 C3_4 F5_4 106.6(8) . . ?
F6_4 C3_4 F5_4 107.9(10) . . ?
F4_4 C3_4 C1_4 111.2(8) . . ?
F6_4 C3_4 C1_4 111.5(10) . . ?
F5_4 C3_4 C1_4 110.7(7) . . ?
F7_4 C4_4 F8_4 108.8(10) . . ?
F7_4 C4_4 F9_4 106.5(8) . . ?
F8_4 C4_4 F9_4 107.4(12) . . ?
F7_4 C4_4 C1_4 110.3(7) . . ?
F8_4 C4_4 C1_4 113.0(12) . . ?
F9_4 C4_4 C1_4 110.6(9) . . ?
C1_5 O1_5 Al3 152.6(3) . . ?
O1_5 C1_5 C2_5 109.7(3) . . ?
O1_5 C1_5 C4_5 107.6(3) . . ?
C2_5 C1_5 C4_5 109.9(4) . . ?
O1_5 C1_5 C3_5 111.9(3) . . ?
C2_5 C1_5 C3_5 108.8(3) . . ?
C4_5 C1_5 C3_5 108.9(4) . . ?
F3_5 C2_5 F1_5 108.0(4) . . ?
F3_5 C2_5 F2_5 108.2(4) . . ?
F1_5 C2_5 F2_5 107.4(4) . . ?
F3_5 C2_5 C1_5 110.6(4) . . ?
F1_5 C2_5 C1_5 110.3(4) . . ?
F2_5 C2_5 C1_5 112.2(4) . . ?
F4_5 C3_5 F6_5 108.9(4) . . ?
F4_5 C3_5 F5_5 106.4(4) . . ?
F6_5 C3_5 F5_5 107.4(4) . . ?
F4_5 C3_5 C1_5 110.9(4) . . ?
F6_5 C3_5 C1_5 112.4(4) . . ?
F5_5 C3_5 C1_5 110.6(4) . . ?
F7_5 C4_5 F9_5 107.5(4) . . ?
F7_5 C4_5 F8_5 108.1(4) . . ?
F9_5 C4_5 F8_5 107.3(4) . . ?
F7_5 C4_5 C1_5 110.7(4) . . ?
F9_5 C4_5 C1_5 111.0(4) . . ?
F8_5 C4_5 C1_5 111.9(4) . . ?
C1_6 O1_6 Al3 143.7(3) . . ?
O1_6 C1_6 C4_6 109.0(3) . . ?
O1_6 C1_6 C3_6 111.1(3) . . ?
C4_6 C1_6 C3_6 109.2(3) . . ?
O1_6 C1_6 C2_6 108.5(3) . . ?
C4_6 C1_6 C2_6 110.0(3) . . ?
C3_6 C1_6 C2_6 109.0(3) . . ?
F2_6 C2_6 F3_6 108.7(3) . . ?
F2_6 C2_6 F1_6 107.8(3) . . ?
F3_6 C2_6 F1_6 107.0(3) . . ?
F2_6 C2_6 C1_6 111.8(3) . . ?
F3_6 C2_6 C1_6 111.1(3) . . ?
F1_6 C2_6 C1_6 110.2(3) . . ?
F4_6 C3_6 F5_6 106.9(3) . . ?
F4_6 C3_6 F6_6 107.4(3) . . ?
F5_6 C3_6 F6_6 107.7(3) . . ?
F4_6 C3_6 C1_6 110.6(3) . . ?
F5_6 C3_6 C1_6 111.4(3) . . ?
F6_6 C3_6 C1_6 112.6(3) . . ?
F9_6 C4_6 F8_6 106.7(3) . . ?
F9_6 C4_6 F7_6 107.5(4) . . ?
F8_6 C4_6 F7_6 108.3(4) . . ?
F9_6 C4_6 C1_6 111.3(3) . . ?
F8_6 C4_6 C1_6 112.9(3) . . ?
F7_6 C4_6 C1_6 109.9(3) . . ?
C1_7 O1_7 Al4 151.5(3) . . ?
O1_7 C1_7 C3_7 109.5(3) . . ?
O1_7 C1_7 C2_7 107.9(3) . . ?
C3_7 C1_7 C2_7 109.4(3) . . ?
O1_7 C1_7 C4_7 111.0(3) . . ?
C3_7 C1_7 C4_7 109.2(3) . . ?
C2_7 C1_7 C4_7 109.8(3) . . ?
F3_7 C2_7 F1_7 108.2(4) . . ?
F3_7 C2_7 F2_7 108.4(4) . . ?
F1_7 C2_7 F2_7 107.5(4) . . ?
F3_7 C2_7 C1_7 111.1(4) . . ?
F1_7 C2_7 C1_7 110.1(4) . . ?
F2_7 C2_7 C1_7 111.4(4) . . ?
F5_7 C3_7 F4_7 108.4(4) . . ?
F5_7 C3_7 F6_7 107.8(4) . . ?
F4_7 C3_7 F6_7 107.0(4) . . ?
F5_7 C3_7 C1_7 111.8(4) . . ?
F4_7 C3_7 C1_7 109.9(3) . . ?
F6_7 C3_7 C1_7 111.7(3) . . ?
F9_7 C4_7 F8_7 109.0(4) . . ?
F9_7 C4_7 F7_7 106.9(4) . . ?
F8_7 C4_7 F7_7 106.9(4) . . ?
F9_7 C4_7 C1_7 110.8(4) . . ?
F8_7 C4_7 C1_7 112.2(3) . . ?
F7_7 C4_7 C1_7 110.8(3) . . ?
C1_8 O1_8 Al4 149.6(3) . . ?
O1_8 C1_8 C2_8 109.1(3) . . ?
O1_8 C1_8 C4_8 110.4(3) . . ?
C2_8 C1_8 C4_8 109.4(3) . . ?
O1_8 C1_8 C3_8 108.1(3) . . ?
C2_8 C1_8 C3_8 110.1(3) . . ?
C4_8 C1_8 C3_8 109.6(3) . . ?
F1_8 C2_8 F2_8 107.9(4) . . ?
F1_8 C2_8 F3_8 107.5(4) . . ?
F2_8 C2_8 F3_8 107.2(4) . . ?
F1_8 C2_8 C1_8 111.1(3) . . ?
F2_8 C2_8 C1_8 113.4(4) . . ?
F3_8 C2_8 C1_8 109.5(4) . . ?
F4_8 C3_8 F6_8 108.1(4) . . ?
F4_8 C3_8 F5_8 108.1(4) . . ?
F6_8 C3_8 F5_8 107.6(4) . . ?
F4_8 C3_8 C1_8 111.1(4) . . ?
F6_8 C3_8 C1_8 111.6(4) . . ?
F5_8 C3_8 C1_8 110.2(4) . . ?
F9_8 C4_8 F7_8 107.8(4) . . ?
F9_8 C4_8 F8_8 107.6(4) . . ?
F7_8 C4_8 F8_8 107.8(3) . . ?
F9_8 C4_8 C1_8 110.0(3) . . ?
F7_8 C4_8 C1_8 111.6(3) . . ?
F8_8 C4_8 C1_8 111.9(3) . . ?
C1_9 O1_9 Al3 150.8(3) . . ?
O1_9 C1_9 C4_9 109.4(3) . . ?
O1_9 C1_9 C2_9 108.2(3) . . ?
C4_9 C1_9 C2_9 109.8(3) . . ?
O1_9 C1_9 C3_9 110.4(3) . . ?
C4_9 C1_9 C3_9 109.6(3) . . ?
C2_9 C1_9 C3_9 109.4(3) . . ?
F2_9 C2_9 F3_9 108.2(4) . . ?
F2_9 C2_9 F1_9 108.2(3) . . ?
F3_9 C2_9 F1_9 106.7(4) . . ?
F2_9 C2_9 C1_9 112.3(3) . . ?
F3_9 C2_9 C1_9 110.7(3) . . ?
F1_9 C2_9 C1_9 110.6(3) . . ?
F5_9 C3_9 F6_9 108.5(4) . . ?
F5_9 C3_9 F4_9 107.5(4) . . ?
F6_9 C3_9 F4_9 108.2(4) . . ?
F5_9 C3_9 C1_9 111.2(3) . . ?
F6_9 C3_9 C1_9 112.1(3) . . ?
F4_9 C3_9 C1_9 109.2(3) . . ?
F9_9 C4_9 F8_9 108.1(4) . . ?
F9_9 C4_9 F7_9 106.9(4) . . ?
F8_9 C4_9 F7_9 107.8(4) . . ?
F9_9 C4_9 C1_9 110.6(4) . . ?
F8_9 C4_9 C1_9 113.1(4) . . ?
F7_9 C4_9 C1_9 110.0(3) . . ?
C1_10 O1_10 Al1 147.4(3) . . ?
O1_10 C1_10 C3_10 109.4(3) . . ?
O1_10 C1_10 C2_10 108.6(3) . . ?
C3_10 C1_10 C2_10 108.9(3) . . ?
O1_10 C1_10 C4_10 111.9(3) . . ?
C3_10 C1_10 C4_10 108.8(3) . . ?
C2_10 C1_10 C4_10 109.2(3) . . ?
F3_10 C2_10 F1_10 107.7(4) . . ?
F3_10 C2_10 F2_10 108.3(4) . . ?
F1_10 C2_10 F2_10 108.7(4) . . ?
F3_10 C2_10 C1_10 110.6(3) . . ?
F1_10 C2_10 C1_10 110.2(4) . . ?
F2_10 C2_10 C1_10 111.3(3) . . ?
F5_10 C3_10 F4_10 107.2(4) . . ?
F5_10 C3_10 F6_10 107.2(4) . . ?
F4_10 C3_10 F6_10 107.1(4) . . ?
F5_10 C3_10 C1_10 111.6(4) . . ?
F4_10 C3_10 C1_10 110.7(3) . . ?
F6_10 C3_10 C1_10 112.8(3) . . ?
F9_10 C4_10 F8_10 107.7(4) . . ?
F9_10 C4_10 F7_10 108.2(4) . . ?
F8_10 C4_10 F7_10 107.5(4) . . ?
F9_10 C4_10 C1_10 110.2(3) . . ?
F8_10 C4_10 C1_10 112.4(3) . . ?
F7_10 C4_10 C1_10 110.7(3) . . ?
C1_11 O1_11 Al1 144.6(3) . . ?
O1_11 C1_11 C2_11 110.1(3) . . ?
O1_11 C1_11 C3_11 107.9(3) . . ?
C2_11 C1_11 C3_11 109.3(3) . . ?
O1_11 C1_11 C4_11 110.3(3) . . ?
C2_11 C1_11 C4_11 110.1(3) . . ?
C3_11 C1_11 C4_11 109.0(3) . . ?
F3_11 C2_11 F1_11 107.5(4) . . ?
F3_11 C2_11 F2_11 107.4(4) . . ?
F1_11 C2_11 F2_11 106.8(3) . . ?
F3_11 C2_11 C1_11 111.8(4) . . ?
F1_11 C2_11 C1_11 110.3(4) . . ?
F2_11 C2_11 C1_11 112.8(3) . . ?
F4_11 C3_11 F5_11 108.1(4) . . ?
F4_11 C3_11 F6_11 108.4(4) . . ?
F5_11 C3_11 F6_11 107.4(3) . . ?
F4_11 C3_11 C1_11 111.7(3) . . ?
F5_11 C3_11 C1_11 110.2(3) . . ?
F6_11 C3_11 C1_11 111.0(3) . . ?
F7_11 C4_11 F9_11 108.8(4) . . ?
F7_11 C4_11 F8_11 107.3(3) . . ?
F9_11 C4_11 F8_11 107.8(3) . . ?
F7_11 C4_11 C1_11 111.4(3) . . ?
F9_11 C4_11 C1_11 109.6(3) . . ?
F8_11 C4_11 C1_11 111.7(3) . . ?
C1_12 O1_12 Al2 147.7(3) . . ?
O1_12 C1_12 C4_12 109.8(3) . . ?
O1_12 C1_12 C3_12 107.9(3) . . ?
C4_12 C1_12 C3_12 110.0(3) . . ?
O1_12 C1_12 C2_12 111.2(3) . . ?
C4_12 C1_12 C2_12 108.7(3) . . ?
C3_12 C1_12 C2_12 109.3(3) . . ?
F3_12 C2_12 F1_12 107.8(4) . . ?
F3_12 C2_12 F2_12 107.7(4) . . ?
F1_12 C2_12 F2_12 106.6(4) . . ?
F3_12 C2_12 C1_12 110.6(3) . . ?
F1_12 C2_12 C1_12 111.6(3) . . ?
F2_12 C2_12 C1_12 112.4(3) . . ?
F4_12 C3_12 F6_12 108.0(4) . . ?
F4_12 C3_12 F5_12 108.3(4) . . ?
F6_12 C3_12 F5_12 107.8(4) . . ?
F4_12 C3_12 C1_12 110.6(3) . . ?
F6_12 C3_12 C1_12 112.2(4) . . ?
F5_12 C3_12 C1_12 109.9(4) . . ?
F9_12 C4_12 F7_12 108.1(4) . . ?
F9_12 C4_12 F8_12 107.6(4) . . ?
F7_12 C4_12 F8_12 107.3(3) . . ?
F9_12 C4_12 C1_12 110.1(3) . . ?
F7_12 C4_12 C1_12 111.1(3) . . ?
F8_12 C4_12 C1_12 112.4(3) . . ?
C1_13 O1_13 Al2 146.3(3) . . ?
O1_13 C1_13 C3_13 108.3(3) . . ?
O1_13 C1_13 C4_13 109.4(3) . . ?
C3_13 C1_13 C4_13 109.6(3) . . ?
O1_13 C1_13 C2_13 111.5(3) . . ?
C3_13 C1_13 C2_13 108.9(3) . . ?
C4_13 C1_13 C2_13 109.1(3) . . ?
F3_13 C2_13 F1_13 107.2(3) . . ?
F3_13 C2_13 F2_13 107.9(4) . . ?
F1_13 C2_13 F2_13 107.9(4) . . ?
F3_13 C2_13 C1_13 109.8(3) . . ?
F1_13 C2_13 C1_13 111.4(4) . . ?
F2_13 C2_13 C1_13 112.5(3) . . ?
F5_13 C3_13 F6_13 108.6(3) . . ?
F5_13 C3_13 F4_13 107.2(3) . . ?
F6_13 C3_13 F4_13 106.9(3) . . ?
F5_13 C3_13 C1_13 110.8(3) . . ?
F6_13 C3_13 C1_13 112.6(3) . . ?
F4_13 C3_13 C1_13 110.5(3) . . ?
F9_13 C4_13 F8_13 108.3(3) . . ?
F9_13 C4_13 F7_13 108.1(3) . . ?
F8_13 C4_13 F7_13 107.6(3) . . ?
F9_13 C4_13 C1_13 110.7(3) . . ?
F8_13 C4_13 C1_13 112.2(3) . . ?
F7_13 C4_13 C1_13 109.8(3) . . ?
C1_14 O1_14 Al2 149.1(3) . . ?
O1_14 C1_14 C3_14 110.0(3) . . ?
O1_14 C1_14 C2_14 109.4(3) . . ?
C3_14 C1_14 C2_14 110.0(3) . . ?
O1_14 C1_14 C4_14 109.0(3) . . ?
C3_14 C1_14 C4_14 109.6(3) . . ?
C2_14 C1_14 C4_14 108.8(3) . . ?
F2_14 C2_14 F3_14 108.4(4) . . ?
F2_14 C2_14 F1_14 108.4(4) . . ?
F3_14 C2_14 F1_14 107.7(4) . . ?
F2_14 C2_14 C1_14 112.2(4) . . ?
F3_14 C2_14 C1_14 110.1(3) . . ?
F1_14 C2_14 C1_14 110.0(3) . . ?
F4_14 C3_14 F5_14 108.0(4) . . ?
F4_14 C3_14 F6_14 107.5(4) . . ?
F5_14 C3_14 F6_14 107.6(4) . . ?
F4_14 C3_14 C1_14 109.7(3) . . ?
F5_14 C3_14 C1_14 110.2(4) . . ?
F6_14 C3_14 C1_14 113.6(3) . . ?
F9_14 C4_14 F7_14 108.4(4) . . ?
F9_14 C4_14 F8_14 108.2(3) . . ?
F7_14 C4_14 F8_14 107.3(3) . . ?
F9_14 C4_14 C1_14 110.8(3) . . ?
F7_14 C4_14 C1_14 110.7(3) . . ?
F8_14 C4_14 C1_14 111.3(3) . . ?

loop_
_geom_torsion_atom_site_label_1
_geom_torsion_atom_site_label_2
_geom_torsion_atom_site_label_3
_geom_torsion_atom_site_label_4
_geom_torsion
_geom_torsion_site_symmetry_1
_geom_torsion_site_symmetry_2
_geom_torsion_site_symmetry_3
_geom_torsion_site_symmetry_4
_geom_torsion_publ_flag
F1 C1 C2 F2 -1.4(7) . . . . ?
C6 C1 C2 F2 178.9(4) . . . . ?
F1 C1 C2 C3 178.9(4) . . . . ?
C6 C1 C2 C3 -0.8(7) . . . . ?
F2 C2 C3 F3 2.3(7) . . . . ?
C1 C2 C3 F3 -178.0(4) . . . . ?
F2 C2 C3 C4 -178.1(4) . . . . ?
C1 C2 C3 C4 1.6(7) . . . . ?
F3 C3 C4 F4 -1.2(7) . . . . ?
C2 C3 C4 F4 179.3(4) . . . . ?
F3 C3 C4 C5 178.7(4) . . . . ?
C2 C3 C4 C5 -0.8(7) . . . . ?
F4 C4 C5 F5 0.9(7) . . . . ?
C3 C4 C5 F5 -178.9(4) . . . . ?
F4 C4 C5 C6 179.2(4) . . . . ?
C3 C4 C5 C6 -0.7(7) . . . . ?
F5 C5 C6 C1 179.8(4) . . . . ?
C4 C5 C6 C1 1.5(7) . . . . ?
F5 C5 C6 Xe2 2.6(6) . . . . ?
C4 C5 C6 Xe2 -175.7(3) . . . . ?
F1 C1 C6 C5 179.5(4) . . . . ?
C2 C1 C6 C5 -0.7(7) . . . . ?
F1 C1 C6 Xe2 -3.3(5) . . . . ?
C2 C1 C6 Xe2 176.4(3) . . . . ?
F7 C7 C8 F8 -0.2(6) . . . . ?
C12 C7 C8 F8 180.0(4) . . . . ?
F7 C7 C8 C9 -179.2(4) . . . . ?
C12 C7 C8 C9 0.9(6) . . . . ?
F8 C8 C9 F9 0.4(6) . . . . ?
C7 C8 C9 F9 179.4(4) . . . . ?
F8 C8 C9 C10 -178.7(4) . . . . ?
C7 C8 C9 C10 0.3(6) . . . . ?
F9 C9 C10 F10 -0.1(6) . . . . ?
C8 C9 C10 F10 178.9(4) . . . . ?
F9 C9 C10 C11 179.7(4) . . . . ?
C8 C9 C10 C11 -1.2(6) . . . . ?
F10 C10 C11 C12 -179.2(4) . . . . ?
C9 C10 C11 C12 1.0(6) . . . . ?
F10 C10 C11 Xe1 0.4(5) . . . . ?
C9 C10 C11 Xe1 -179.5(3) . . . . ?
F7 C7 C12 F6 0.2(6) . . . . ?
C8 C7 C12 F6 -180.0(4) . . . . ?
F7 C7 C12 C11 179.0(4) . . . . ?
C8 C7 C12 C11 -1.2(6) . . . . ?
C10 C11 C12 F6 179.0(4) . . . . ?
Xe1 C11 C12 F6 -0.5(5) . . . . ?
C10 C11 C12 C7 0.3(6) . . . . ?
Xe1 C11 C12 C7 -179.3(3) . . . . ?
O1_11 Al1 O1_1 C1_1 -48(4) . . . . ?
O1_10 Al1 O1_1 C1_1 180(4) . . . . ?
F11 Al1 O1_1 C1_1 64(4) . . . . ?
Al1 O1_1 C1_1 C2_1 100(4) . . . . ?
Al1 O1_1 C1_1 C4_1 -21(4) . . . . ?
Al1 O1_1 C1_1 C3_1 -141(4) . . . . ?
O1_1 C1_1 C2_1 F1_1 -76.6(15) . . . . ?
C4_1 C1_1 C2_1 F1_1 44.5(10) . . . . ?
C3_1 C1_1 C2_1 F1_1 165.4(8) . . . . ?
O1_1 C1_1 C2_1 F2_1 164.6(16) . . . . ?
C4_1 C1_1 C2_1 F2_1 -74.3(13) . . . . ?
C3_1 C1_1 C2_1 F2_1 46.6(13) . . . . ?
O1_1 C1_1 C2_1 F3_1 43.2(15) . . . . ?
C4_1 C1_1 C2_1 F3_1 164.3(9) . . . . ?
C3_1 C1_1 C2_1 F3_1 -74.8(10) . . . . ?
O1_1 C1_1 C3_1 F5_1 -75.4(14) . . . . ?
C2_1 C1_1 C3_1 F5_1 43.6(10) . . . . ?
C4_1 C1_1 C3_1 F5_1 164.7(8) . . . . ?
O1_1 C1_1 C3_1 F4_1 43.0(16) . . . . ?
C2_1 C1_1 C3_1 F4_1 162.0(10) . . . . ?
C4_1 C1_1 C3_1 F4_1 -76.8(11) . . . . ?
O1_1 C1_1 C3_1 F6_1 161.0(17) . . . . ?
C2_1 C1_1 C3_1 F6_1 -80.0(14) . . . . ?
C4_1 C1_1 C3_1 F6_1 41.2(14) . . . . ?
O1_1 C1_1 C4_1 F8_1 163.5(17) . . . . ?
C2_1 C1_1 C4_1 F8_1 42.6(14) . . . . ?
C3_1 C1_1 C4_1 F8_1 -77.9(14) . . . . ?
O1_1 C1_1 C4_1 F7_1 -73.8(15) . . . . ?
C2_1 C1_1 C4_1 F7_1 165.3(8) . . . . ?
C3_1 C1_1 C4_1 F7_1 44.8(10) . . . . ?
O1_1 C1_1 C4_1 F9_1 43.5(16) . . . . ?
C2_1 C1_1 C4_1 F9_1 -77.3(11) . . . . ?
C3_1 C1_1 C4_1 F9_1 162.2(10) . . . . ?
O1_7 Al4 O1_2 C1_2 65(3) . . . . ?
O1_8 Al4 O1_2 C1_2 -67(3) . . . . ?
F12 Al4 O1_2 C1_2 177(3) . . . . ?
Al4 O1_2 C1_2 C2_2 13(4) . . . . ?
Al4 O1_2 C1_2 C3_2 132(3) . . . . ?
Al4 O1_2 C1_2 C4_2 -108(3) . . . . ?
O1_2 C1_2 C2_2 F3_2 42.3(15) . . . . ?
C3_2 C1_2 C2_2 F3_2 -76.2(10) . . . . ?
C4_2 C1_2 C2_2 F3_2 162.6(8) . . . . ?
O1_2 C1_2 C2_2 F1_2 -77.8(14) . . . . ?
C3_2 C1_2 C2_2 F1_2 163.7(8) . . . . ?
C4_2 C1_2 C2_2 F1_2 42.5(11) . . . . ?
O1_2 C1_2 C2_2 F2_2 162.9(14) . . . . ?
C3_2 C1_2 C2_2 F2_2 44.4(12) . . . . ?
C4_2 C1_2 C2_2 F2_2 -76.8(11) . . . . ?
O1_2 C1_2 C3_2 F5_2 -75.8(14) . . . . ?
C2_2 C1_2 C3_2 F5_2 45.0(11) . . . . ?
C4_2 C1_2 C3_2 F5_2 165.6(8) . . . . ?
O1_2 C1_2 C3_2 F4_2 44.6(14) . . . . ?
C2_2 C1_2 C3_2 F4_2 165.4(8) . . . . ?
C4_2 C1_2 C3_2 F4_2 -74.0(10) . . . . ?
O1_2 C1_2 C3_2 F6_2 164.0(14) . . . . ?
C2_2 C1_2 C3_2 F6_2 -75.2(12) . . . . ?
C4_2 C1_2 C3_2 F6_2 45.4(12) . . . . ?
O1_2 C1_2 C4_2 F9_2 48.3(15) . . . . ?
C2_2 C1_2 C4_2 F9_2 -73.6(10) . . . . ?
C3_2 C1_2 C4_2 F9_2 166.3(9) . . . . ?
O1_2 C1_2 C4_2 F7_2 -71.1(14) . . . . ?
C2_2 C1_2 C4_2 F7_2 167.0(9) . . . . ?
C3_2 C1_2 C4_2 F7_2 46.9(11) . . . . ?
O1_2 C1_2 C4_2 F8_2 169.4(16) . . . . ?
C2_2 C1_2 C4_2 F8_2 47.5(14) . . . . ?
C3_2 C1_2 C4_2 F8_2 -72.6(14) . . . . ?
O1_7 Al4 O1_3 C1_3 70(4) . . . . ?
O1_8 Al4 O1_3 C1_3 -62(4) . . . . ?
F12 Al4 O1_3 C1_3 -179(4) . . . . ?
Al4 O1_3 C1_3 C3_3 -100(4) . . . . ?
Al4 O1_3 C1_3 C4_3 140(4) . . . . ?
Al4 O1_3 C1_3 C2_3 20(4) . . . . ?
O1_3 C1_3 C2_3 F3_3 -41.8(17) . . . . ?
C3_3 C1_3 C2_3 F3_3 79.1(11) . . . . ?
C4_3 C1_3 C2_3 F3_3 -160.9(10) . . . . ?
O1_3 C1_3 C2_3 F1_3 77.2(17) . . . . ?
C3_3 C1_3 C2_3 F1_3 -161.9(10) . . . . ?
C4_3 C1_3 C2_3 F1_3 -41.9(12) . . . . ?
O1_3 C1_3 C2_3 F2_3 -161.8(17) . . . . ?
C3_3 C1_3 C2_3 F2_3 -40.9(13) . . . . ?
C4_3 C1_3 C2_3 F2_3 79.1(13) . . . . ?
O1_3 C1_3 C3_3 F4_3 -46.7(18) . . . . ?
C4_3 C1_3 C3_3 F4_3 71.9(12) . . . . ?
C2_3 C1_3 C3_3 F4_3 -168.4(10) . . . . ?
O1_3 C1_3 C3_3 F5_3 72.4(17) . . . . ?
C4_3 C1_3 C3_3 F5_3 -169.0(10) . . . . ?
C2_3 C1_3 C3_3 F5_3 -49.3(12) . . . . ?
O1_3 C1_3 C3_3 F6_3 -167.5(19) . . . . ?
C4_3 C1_3 C3_3 F6_3 -48.9(15) . . . . ?
C2_3 C1_3 C3_3 F6_3 70.9(15) . . . . ?
O1_3 C1_3 C4_3 F9_3 -46.6(17) . . . . ?
C3_3 C1_3 C4_3 F9_3 -166.1(10) . . . . ?
C2_3 C1_3 C4_3 F9_3 74.2(12) . . . . ?
O1_3 C1_3 C4_3 F7_3 72.5(17) . . . . ?
C3_3 C1_3 C4_3 F7_3 -47.0(12) . . . . ?
C2_3 C1_3 C4_3 F7_3 -166.7(10) . . . . ?
O1_3 C1_3 C4_3 F8_3 -167.6(18) . . . . ?
C3_3 C1_3 C4_3 F8_3 72.9(14) . . . . ?
C2_3 C1_3 C4_3 F8_3 -46.8(15) . . . . ?
O1_11 Al1 O1_4 C1_4 -45(5) . . . . ?
O1_10 Al1 O1_4 C1_4 -178(4) . . . . ?
F11 Al1 O1_4 C1_4 67(4) . . . . ?
Al1 O1_4 C1_4 C3_4 7(5) . . . . ?
Al1 O1_4 C1_4 C2_4 128(4) . . . . ?
Al1 O1_4 C1_4 C4_4 -114(4) . . . . ?
O1_4 C1_4 C2_4 F1_4 74.1(14) . . . . ?
C3_4 C1_4 C2_4 F1_4 -163.8(8) . . . . ?
C4_4 C1_4 C2_4 F1_4 -44.2(10) . . . . ?
O1_4 C1_4 C2_4 F2_4 -165.2(16) . . . . ?
C3_4 C1_4 C2_4 F2_4 -43.1(13) . . . . ?
C4_4 C1_4 C2_4 F2_4 76.5(13) . . . . ?
O1_4 C1_4 C2_4 F3_4 -45.1(16) . . . . ?
C3_4 C1_4 C2_4 F3_4 77.0(11) . . . . ?
C4_4 C1_4 C2_4 F3_4 -163.4(9) . . . . ?
O1_4 C1_4 C3_4 F4_4 -41.7(16) . . . . ?
C2_4 C1_4 C3_4 F4_4 -162.8(9) . . . . ?
C4_4 C1_4 C3_4 F4_4 78.1(10) . . . . ?
O1_4 C1_4 C3_4 F6_4 -163.3(16) . . . . ?
C2_4 C1_4 C3_4 F6_4 75.7(13) . . . . ?
C4_4 C1_4 C3_4 F6_4 -43.5(13) . . . . ?
O1_4 C1_4 C3_4 F5_4 76.5(15) . . . . ?
C2_4 C1_4 C3_4 F5_4 -44.5(10) . . . . ?
C4_4 C1_4 C3_4 F5_4 -163.6(7) . . . . ?
O1_4 C1_4 C4_4 F7_4 79.4(15) . . . . ?
C3_4 C1_4 C4_4 F7_4 -41.9(10) . . . . ?
C2_4 C1_4 C4_4 F7_4 -162.0(8) . . . . ?
O1_4 C1_4 C4_4 F8_4 -158.5(16) . . . . ?
C3_4 C1_4 C4_4 F8_4 80.2(13) . . . . ?
C2_4 C1_4 C4_4 F8_4 -39.9(13) . . . . ?
O1_4 C1_4 C4_4 F9_4 -38.1(16) . . . . ?
C3_4 C1_4 C4_4 F9_4 -159.4(9) . . . . ?
C2_4 C1_4 C4_4 F9_4 80.5(10) . . . . ?
O1_9 Al3 O1_5 C1_5 1.0(7) . . . . ?
O1_6 Al3 O1_5 C1_5 135.7(6) . . . . ?
F12 Al3 O1_5 C1_5 -115.5(6) . . . . ?
Al3 O1_5 C1_5 C2_5 100.7(6) . . . . ?
Al3 O1_5 C1_5 C4_5 -139.8(6) . . . . ?
Al3 O1_5 C1_5 C3_5 -20.2(8) . . . . ?
O1_5 C1_5 C2_5 F3_5 -42.1(5) . . . . ?
C4_5 C1_5 C2_5 F3_5 -160.1(4) . . . . ?
C3_5 C1_5 C2_5 F3_5 80.7(5) . . . . ?
O1_5 C1_5 C2_5 F1_5 77.4(5) . . . . ?
C4_5 C1_5 C2_5 F1_5 -40.7(5) . . . . ?
C3_5 C1_5 C2_5 F1_5 -159.9(4) . . . . ?
O1_5 C1_5 C2_5 F2_5 -163.0(4) . . . . ?
C4_5 C1_5 C2_5 F2_5 79.0(5) . . . . ?
C3_5 C1_5 C2_5 F2_5 -40.2(5) . . . . ?
O1_5 C1_5 C3_5 F4_5 -39.7(5) . . . . ?
C2_5 C1_5 C3_5 F4_5 -161.1(4) . . . . ?
C4_5 C1_5 C3_5 F4_5 79.1(5) . . . . ?
O1_5 C1_5 C3_5 F6_5 -161.9(4) . . . . ?
C2_5 C1_5 C3_5 F6_5 76.7(5) . . . . ?
C4_5 C1_5 C3_5 F6_5 -43.1(5) . . . . ?
O1_5 C1_5 C3_5 F5_5 78.1(4) . . . . ?
C2_5 C1_5 C3_5 F5_5 -43.3(5) . . . . ?
C4_5 C1_5 C3_5 F5_5 -163.1(4) . . . . ?
O1_5 C1_5 C4_5 F7_5 75.4(5) . . . . ?
C2_5 C1_5 C4_5 F7_5 -165.2(4) . . . . ?
C3_5 C1_5 C4_5 F7_5 -46.1(5) . . . . ?
O1_5 C1_5 C4_5 F9_5 -43.9(5) . . . . ?
C2_5 C1_5 C4_5 F9_5 75.4(5) . . . . ?
C3_5 C1_5 C4_5 F9_5 -165.4(4) . . . . ?
O1_5 C1_5 C4_5 F8_5 -163.8(4) . . . . ?
C2_5 C1_5 C4_5 F8_5 -44.5(5) . . . . ?
C3_5 C1_5 C4_5 F8_5 74.7(5) . . . . ?
O1_9 Al3 O1_6 C1_6 65.7(5) . . . . ?
O1_5 Al3 O1_6 C1_6 -67.3(5) . . . . ?
F12 Al3 O1_6 C1_6 -177.5(4) . . . . ?
Al3 O1_6 C1_6 C4_6 96.8(5) . . . . ?
Al3 O1_6 C1_6 C3_6 -23.6(6) . . . . ?
Al3 O1_6 C1_6 C2_6 -143.5(4) . . . . ?
O1_6 C1_6 C2_6 F2_6 169.2(3) . . . . ?
C4_6 C1_6 C2_6 F2_6 -71.6(4) . . . . ?
C3_6 C1_6 C2_6 F2_6 48.0(4) . . . . ?
O1_6 C1_6 C2_6 F3_6 47.5(4) . . . . ?
C4_6 C1_6 C2_6 F3_6 166.7(3) . . . . ?
C3_6 C1_6 C2_6 F3_6 -73.7(4) . . . . ?
O1_6 C1_6 C2_6 F1_6 -70.9(4) . . . . ?
C4_6 C1_6 C2_6 F1_6 48.3(4) . . . . ?
C3_6 C1_6 C2_6 F1_6 167.9(3) . . . . ?
O1_6 C1_6 C3_6 F4_6 41.5(4) . . . . ?
C4_6 C1_6 C3_6 F4_6 -78.7(4) . . . . ?
C2_6 C1_6 C3_6 F4_6 161.1(3) . . . . ?
O1_6 C1_6 C3_6 F5_6 -77.2(4) . . . . ?
C4_6 C1_6 C3_6 F5_6 162.5(3) . . . . ?
C2_6 C1_6 C3_6 F5_6 42.4(4) . . . . ?
O1_6 C1_6 C3_6 F6_6 161.6(3) . . . . ?
C4_6 C1_6 C3_6 F6_6 41.4(5) . . . . ?
C2_6 C1_6 C3_6 F6_6 -78.8(4) . . . . ?
O1_6 C1_6 C4_6 F9_6 46.9(4) . . . . ?
C3_6 C1_6 C4_6 F9_6 168.5(3) . . . . ?
C2_6 C1_6 C4_6 F9_6 -71.9(4) . . . . ?
O1_6 C1_6 C4_6 F8_6 166.9(3) . . . . ?
C3_6 C1_6 C4_6 F8_6 -71.5(4) . . . . ?
C2_6 C1_6 C4_6 F8_6 48.1(5) . . . . ?
O1_6 C1_6 C4_6 F7_6 -72.0(4) . . . . ?
C3_6 C1_6 C4_6 F7_6 49.5(4) . . . . ?
C2_6 C1_6 C4_6 F7_6 169.1(3) . . . . ?
O1_2 Al4 O1_7 C1_7 -127.7(11) . . . . ?
O1_8 Al4 O1_7 C1_7 5.5(7) . . . . ?
O1_3 Al4 O1_7 C1_7 -128.8(12) . . . . ?
F12 Al4 O1_7 C1_7 121.4(6) . . . . ?
Al4 O1_7 C1_7 C3_7 -99.5(6) . . . . ?
Al4 O1_7 C1_7 C2_7 141.6(6) . . . . ?
Al4 O1_7 C1_7 C4_7 21.2(8) . . . . ?
O1_7 C1_7 C2_7 F3_7 42.6(5) . . . . ?
C3_7 C1_7 C2_7 F3_7 -76.4(4) . . . . ?
C4_7 C1_7 C2_7 F3_7 163.8(4) . . . . ?
O1_7 C1_7 C2_7 F1_7 -77.3(4) . . . . ?
C3_7 C1_7 C2_7 F1_7 163.7(4) . . . . ?
C4_7 C1_7 C2_7 F1_7 43.9(5) . . . . ?
O1_7 C1_7 C2_7 F2_7 163.5(4) . . . . ?
C3_7 C1_7 C2_7 F2_7 44.5(5) . . . . ?
C4_7 C1_7 C2_7 F2_7 -75.3(5) . . . . ?
O1_7 C1_7 C3_7 F5_7 -74.0(4) . . . . ?
C2_7 C1_7 C3_7 F5_7 44.1(5) . . . . ?
C4_7 C1_7 C3_7 F5_7 164.2(3) . . . . ?
O1_7 C1_7 C3_7 F4_7 46.5(5) . . . . ?
C2_7 C1_7 C3_7 F4_7 164.5(4) . . . . ?
C4_7 C1_7 C3_7 F4_7 -75.3(4) . . . . ?
O1_7 C1_7 C3_7 F6_7 165.2(3) . . . . ?
C2_7 C1_7 C3_7 F6_7 -76.8(4) . . . . ?
C4_7 C1_7 C3_7 F6_7 43.3(5) . . . . ?
O1_7 C1_7 C4_7 F9_7 39.9(5) . . . . ?
C3_7 C1_7 C4_7 F9_7 160.8(3) . . . . ?
C2_7 C1_7 C4_7 F9_7 -79.3(4) . . . . ?
O1_7 C1_7 C4_7 F8_7 162.1(4) . . . . ?
C3_7 C1_7 C4_7 F8_7 -77.1(5) . . . . ?
C2_7 C1_7 C4_7 F8_7 42.9(5) . . . . ?
O1_7 C1_7 C4_7 F7_7 -78.5(4) . . . . ?
C3_7 C1_7 C4_7 F7_7 42.4(4) . . . . ?
C2_7 C1_7 C4_7 F7_7 162.3(3) . . . . ?
O1_7 Al4 O1_8 C1_8 141.5(5) . . . . ?
O1_2 Al4 O1_8 C1_8 -84.8(11) . . . . ?
O1_3 Al4 O1_8 C1_8 -85.2(13) . . . . ?
F12 Al4 O1_8 C1_8 27.9(6) . . . . ?
Al4 O1_8 C1_8 C2_8 -58.5(7) . . . . ?
Al4 O1_8 C1_8 C4_8 61.7(7) . . . . ?
Al4 O1_8 C1_8 C3_8 -178.3(4) . . . . ?
O1_8 C1_8 C2_8 F1_8 78.2(4) . . . . ?
C4_8 C1_8 C2_8 F1_8 -42.7(5) . . . . ?
C3_8 C1_8 C2_8 F1_8 -163.2(3) . . . . ?
O1_8 C1_8 C2_8 F2_8 -160.0(4) . . . . ?
C4_8 C1_8 C2_8 F2_8 79.1(5) . . . . ?
C3_8 C1_8 C2_8 F2_8 -41.5(5) . . . . ?
O1_8 C1_8 C2_8 F3_8 -40.3(5) . . . . ?
C4_8 C1_8 C2_8 F3_8 -161.2(3) . . . . ?
C3_8 C1_8 C2_8 F3_8 78.2(4) . . . . ?
O1_8 C1_8 C3_8 F4_8 -44.0(5) . . . . ?
C2_8 C1_8 C3_8 F4_8 -163.1(4) . . . . ?
C4_8 C1_8 C3_8 F4_8 76.5(5) . . . . ?
O1_8 C1_8 C3_8 F6_8 -164.7(4) . . . . ?
C2_8 C1_8 C3_8 F6_8 76.1(5) . . . . ?
C4_8 C1_8 C3_8 F6_8 -44.3(5) . . . . ?
O1_8 C1_8 C3_8 F5_8 75.8(5) . . . . ?
C2_8 C1_8 C3_8 F5_8 -43.3(5) . . . . ?
C4_8 C1_8 C3_8 F5_8 -163.7(4) . . . . ?
O1_8 C1_8 C4_8 F9_8 -41.7(5) . . . . ?
C2_8 C1_8 C4_8 F9_8 78.3(4) . . . . ?
C3_8 C1_8 C4_8 F9_8 -160.8(4) . . . . ?
O1_8 C1_8 C4_8 F7_8 77.9(4) . . . . ?
C2_8 C1_8 C4_8 F7_8 -162.1(3) . . . . ?
C3_8 C1_8 C4_8 F7_8 -41.2(5) . . . . ?
O1_8 C1_8 C4_8 F8_8 -161.2(3) . . . . ?
C2_8 C1_8 C4_8 F8_8 -41.1(5) . . . . ?
C3_8 C1_8 C4_8 F8_8 79.7(4) . . . . ?
O1_5 Al3 O1_9 C1_9 -139.3(6) . . . . ?
O1_6 Al3 O1_9 C1_9 86.9(6) . . . . ?
F12 Al3 O1_9 C1_9 -25.8(6) . . . . ?
Al3 O1_9 C1_9 C4_9 59.2(7) . . . . ?
Al3 O1_9 C1_9 C2_9 178.8(5) . . . . ?
Al3 O1_9 C1_9 C3_9 -61.4(7) . . . . ?
O1_9 C1_9 C2_9 F2_9 166.7(3) . . . . ?
C4_9 C1_9 C2_9 F2_9 -73.9(4) . . . . ?
C3_9 C1_9 C2_9 F2_9 46.4(5) . . . . ?
O1_9 C1_9 C2_9 F3_9 45.7(4) . . . . ?
C4_9 C1_9 C2_9 F3_9 165.1(3) . . . . ?
C3_9 C1_9 C2_9 F3_9 -74.6(4) . . . . ?
O1_9 C1_9 C2_9 F1_9 -72.3(4) . . . . ?
C4_9 C1_9 C2_9 F1_9 47.0(5) . . . . ?
C3_9 C1_9 C2_9 F1_9 167.3(3) . . . . ?
O1_9 C1_9 C3_9 F5_9 -75.7(4) . . . . ?
C4_9 C1_9 C3_9 F5_9 163.8(3) . . . . ?
C2_9 C1_9 C3_9 F5_9 43.4(4) . . . . ?
O1_9 C1_9 C3_9 F6_9 162.6(3) . . . . ?
C4_9 C1_9 C3_9 F6_9 42.1(5) . . . . ?
C2_9 C1_9 C3_9 F6_9 -78.3(4) . . . . ?
O1_9 C1_9 C3_9 F4_9 42.8(5) . . . . ?
C4_9 C1_9 C3_9 F4_9 -77.8(4) . . . . ?
C2_9 C1_9 C3_9 F4_9 161.8(3) . . . . ?
O1_9 C1_9 C4_9 F9_9 40.7(5) . . . . ?
C2_9 C1_9 C4_9 F9_9 -78.0(4) . . . . ?
C3_9 C1_9 C4_9 F9_9 161.8(3) . . . . ?
O1_9 C1_9 C4_9 F8_9 162.1(4) . . . . ?
C2_9 C1_9 C4_9 F8_9 43.4(5) . . . . ?
C3_9 C1_9 C4_9 F8_9 -76.8(4) . . . . ?
O1_9 C1_9 C4_9 F7_9 -77.3(4) . . . . ?
C2_9 C1_9 C4_9 F7_9 164.1(3) . . . . ?
C3_9 C1_9 C4_9 F7_9 43.9(4) . . . . ?
O1_1 Al1 O1_10 C1_10 -7.1(11) . . . . ?
O1_11 Al1 O1_10 C1_10 -142.4(5) . . . . ?
O1_4 Al1 O1_10 C1_10 -7.0(11) . . . . ?
F11 Al1 O1_10 C1_10 108.5(5) . . . . ?
Al1 O1_10 C1_10 C3_10 -86.0(5) . . . . ?
Al1 O1_10 C1_10 C2_10 155.2(4) . . . . ?
Al1 O1_10 C1_10 C4_10 34.6(6) . . . . ?
O1_10 C1_10 C2_10 F3_10 41.8(5) . . . . ?
C3_10 C1_10 C2_10 F3_10 -77.3(4) . . . . ?
C4_10 C1_10 C2_10 F3_10 164.0(3) . . . . ?
O1_10 C1_10 C2_10 F1_10 -77.1(4) . . . . ?
C3_10 C1_10 C2_10 F1_10 163.8(3) . . . . ?
C4_10 C1_10 C2_10 F1_10 45.1(4) . . . . ?
O1_10 C1_10 C2_10 F2_10 162.2(3) . . . . ?
C3_10 C1_10 C2_10 F2_10 43.1(5) . . . . ?
C4_10 C1_10 C2_10 F2_10 -75.6(4) . . . . ?
O1_10 C1_10 C3_10 F5_10 -77.2(4) . . . . ?
C2_10 C1_10 C3_10 F5_10 41.3(4) . . . . ?
C4_10 C1_10 C3_10 F5_10 160.2(3) . . . . ?
O1_10 C1_10 C3_10 F4_10 42.0(5) . . . . ?
C2_10 C1_10 C3_10 F4_10 160.5(3) . . . . ?
C4_10 C1_10 C3_10 F4_10 -80.5(4) . . . . ?
O1_10 C1_10 C3_10 F6_10 162.0(3) . . . . ?
C2_10 C1_10 C3_10 F6_10 -79.5(4) . . . . ?
C4_10 C1_10 C3_10 F6_10 39.4(5) . . . . ?
O1_10 C1_10 C4_10 F9_10 40.2(5) . . . . ?
C3_10 C1_10 C4_10 F9_10 161.2(3) . . . . ?
C2_10 C1_10 C4_10 F9_10 -80.0(4) . . . . ?
O1_10 C1_10 C4_10 F8_10 160.3(3) . . . . ?
C3_10 C1_10 C4_10 F8_10 -78.7(4) . . . . ?
C2_10 C1_10 C4_10 F8_10 40.1(5) . . . . ?
O1_10 C1_10 C4_10 F7_10 -79.4(4) . . . . ?
C3_10 C1_10 C4_10 F7_10 41.6(4) . . . . ?
C2_10 C1_10 C4_10 F7_10 160.3(3) . . . . ?
O1_1 Al1 O1_11 C1_11 -90.3(11) . . . . ?
O1_4 Al1 O1_11 C1_11 -90.6(11) . . . . ?
O1_10 Al1 O1_11 C1_11 40.9(5) . . . . ?
F11 Al1 O1_11 C1_11 154.1(5) . . . . ?
Al1 O1_11 C1_11 C2_11 -66.0(6) . . . . ?
Al1 O1_11 C1_11 C3_11 174.7(4) . . . . ?
Al1 O1_11 C1_11 C4_11 55.7(6) . . . . ?
O1_11 C1_11 C2_11 F3_11 -39.4(5) . . . . ?
C3_11 C1_11 C2_11 F3_11 79.1(4) . . . . ?
C4_11 C1_11 C2_11 F3_11 -161.2(4) . . . . ?
O1_11 C1_11 C2_11 F1_11 80.3(4) . . . . ?
C3_11 C1_11 C2_11 F1_11 -161.3(3) . . . . ?
C4_11 C1_11 C2_11 F1_11 -41.6(4) . . . . ?
O1_11 C1_11 C2_11 F2_11 -160.5(3) . . . . ?
C3_11 C1_11 C2_11 F2_11 -42.1(5) . . . . ?
C4_11 C1_11 C2_11 F2_11 77.7(4) . . . . ?
O1_11 C1_11 C3_11 F4_11 -45.1(4) . . . . ?
C2_11 C1_11 C3_11 F4_11 -164.9(3) . . . . ?
C4_11 C1_11 C3_11 F4_11 74.7(4) . . . . ?
O1_11 C1_11 C3_11 F5_11 75.0(4) . . . . ?
C2_11 C1_11 C3_11 F5_11 -44.8(4) . . . . ?
C4_11 C1_11 C3_11 F5_11 -165.2(3) . . . . ?
O1_11 C1_11 C3_11 F6_11 -166.1(3) . . . . ?
C2_11 C1_11 C3_11 F6_11 74.1(4) . . . . ?
C4_11 C1_11 C3_11 F6_11 -46.4(5) . . . . ?
O1_11 C1_11 C4_11 F7_11 77.9(4) . . . . ?
C2_11 C1_11 C4_11 F7_11 -160.4(3) . . . . ?
C3_11 C1_11 C4_11 F7_11 -40.4(4) . . . . ?
O1_11 C1_11 C4_11 F9_11 -42.6(4) . . . . ?
C2_11 C1_11 C4_11 F9_11 79.1(4) . . . . ?
C3_11 C1_11 C4_11 F9_11 -160.9(3) . . . . ?
O1_11 C1_11 C4_11 F8_11 -162.0(3) . . . . ?
C2_11 C1_11 C4_11 F8_11 -40.3(5) . . . . ?
C3_11 C1_11 C4_11 F8_11 79.7(4) . . . . ?
O1_13 Al2 O1_12 C1_12 148.6(5) . . . . ?
O1_14 Al2 O1_12 C1_12 14.0(6) . . . . ?
F11 Al2 O1_12 C1_12 -102.1(5) . . . . ?
Al2 O1_12 C1_12 C4_12 77.1(6) . . . . ?
Al2 O1_12 C1_12 C3_12 -163.0(4) . . . . ?
Al2 O1_12 C1_12 C2_12 -43.2(6) . . . . ?
O1_12 C1_12 C2_12 F3_12 -39.9(5) . . . . ?
C4_12 C1_12 C2_12 F3_12 -160.9(3) . . . . ?
C3_12 C1_12 C2_12 F3_12 79.1(4) . . . . ?
O1_12 C1_12 C2_12 F1_12 80.1(4) . . . . ?
C4_12 C1_12 C2_12 F1_12 -40.9(4) . . . . ?
C3_12 C1_12 C2_12 F1_12 -160.9(3) . . . . ?
O1_12 C1_12 C2_12 F2_12 -160.3(4) . . . . ?
C4_12 C1_12 C2_12 F2_12 78.7(4) . . . . ?
C3_12 C1_12 C2_12 F2_12 -41.3(5) . . . . ?
O1_12 C1_12 C3_12 F4_12 -44.2(5) . . . . ?
C4_12 C1_12 C3_12 F4_12 75.6(4) . . . . ?
C2_12 C1_12 C3_12 F4_12 -165.2(3) . . . . ?
O1_12 C1_12 C3_12 F6_12 -164.8(3) . . . . ?
C4_12 C1_12 C3_12 F6_12 -45.1(5) . . . . ?
C2_12 C1_12 C3_12 F6_12 74.1(4) . . . . ?
O1_12 C1_12 C3_12 F5_12 75.3(4) . . . . ?
C4_12 C1_12 C3_12 F5_12 -164.9(4) . . . . ?
C2_12 C1_12 C3_12 F5_12 -45.7(5) . . . . ?
O1_12 C1_12 C4_12 F9_12 -45.3(4) . . . . ?
C3_12 C1_12 C4_12 F9_12 -163.9(3) . . . . ?
C2_12 C1_12 C4_12 F9_12 76.5(4) . . . . ?
O1_12 C1_12 C4_12 F7_12 74.4(4) . . . . ?
C3_12 C1_12 C4_12 F7_12 -44.2(5) . . . . ?
C2_12 C1_12 C4_12 F7_12 -163.8(3) . . . . ?
O1_12 C1_12 C4_12 F8_12 -165.3(3) . . . . ?
C3_12 C1_12 C4_12 F8_12 76.1(4) . . . . ?
C2_12 C1_12 C4_12 F8_12 -43.5(5) . . . . ?
O1_12 Al2 O1_13 C1_13 -55.1(5) . . . . ?
O1_14 Al2 O1_13 C1_13 74.3(5) . . . . ?
F11 Al2 O1_13 C1_13 -170.1(5) . . . . ?
Al2 O1_13 C1_13 C3_13 -125.2(5) . . . . ?
Al2 O1_13 C1_13 C4_13 115.4(5) . . . . ?
Al2 O1_13 C1_13 C2_13 -5.4(7) . . . . ?
O1_13 C1_13 C2_13 F3_13 -38.8(5) . . . . ?
C3_13 C1_13 C2_13 F3_13 80.7(4) . . . . ?
C4_13 C1_13 C2_13 F3_13 -159.7(3) . . . . ?
O1_13 C1_13 C2_13 F1_13 79.7(4) . . . . ?
C3_13 C1_13 C2_13 F1_13 -160.8(3) . . . . ?
C4_13 C1_13 C2_13 F1_13 -41.2(4) . . . . ?
O1_13 C1_13 C2_13 F2_13 -159.0(4) . . . . ?
C3_13 C1_13 C2_13 F2_13 -39.5(5) . . . . ?
C4_13 C1_13 C2_13 F2_13 80.1(4) . . . . ?
O1_13 C1_13 C3_13 F5_13 78.3(4) . . . . ?
C4_13 C1_13 C3_13 F5_13 -162.4(3) . . . . ?
C2_13 C1_13 C3_13 F5_13 -43.1(4) . . . . ?
O1_13 C1_13 C3_13 F6_13 -159.8(3) . . . . ?
C4_13 C1_13 C3_13 F6_13 -40.5(4) . . . . ?
C2_13 C1_13 C3_13 F6_13 78.8(4) . . . . ?
O1_13 C1_13 C3_13 F4_13 -40.3(4) . . . . ?
C4_13 C1_13 C3_13 F4_13 78.9(4) . . . . ?
C2_13 C1_13 C3_13 F4_13 -161.8(3) . . . . ?
O1_13 C1_13 C4_13 F9_13 -47.7(4) . . . . ?
C3_13 C1_13 C4_13 F9_13 -166.4(3) . . . . ?
C2_13 C1_13 C4_13 F9_13 74.5(4) . . . . ?
O1_13 C1_13 C4_13 F8_13 -168.8(3) . . . . ?
C3_13 C1_13 C4_13 F8_13 72.5(4) . . . . ?
C2_13 C1_13 C4_13 F8_13 -46.6(4) . . . . ?
O1_13 C1_13 C4_13 F7_13 71.5(4) . . . . ?
C3_13 C1_13 C4_13 F7_13 -47.1(4) . . . . ?
C2_13 C1_13 C4_13 F7_13 -166.3(3) . . . . ?
O1_13 Al2 O1_14 C1_14 55.8(6) . . . . ?
O1_12 Al2 O1_14 C1_14 -174.0(5) . . . . ?
F11 Al2 O1_14 C1_14 -56.3(6) . . . . ?
Al2 O1_14 C1_14 C3_14 14.1(7) . . . . ?
Al2 O1_14 C1_14 C2_14 135.0(5) . . . . ?
Al2 O1_14 C1_14 C4_14 -106.1(5) . . . . ?
O1_14 C1_14 C2_14 F2_14 -163.7(3) . . . . ?
C3_14 C1_14 C2_14 F2_14 -42.8(5) . . . . ?
C4_14 C1_14 C2_14 F2_14 77.3(4) . . . . ?
O1_14 C1_14 C2_14 F3_14 -42.9(5) . . . . ?
C3_14 C1_14 C2_14 F3_14 78.0(4) . . . . ?
C4_14 C1_14 C2_14 F3_14 -161.9(3) . . . . ?
O1_14 C1_14 C2_14 F1_14 75.6(4) . . . . ?
C3_14 C1_14 C2_14 F1_14 -163.5(3) . . . . ?
C4_14 C1_14 C2_14 F1_14 -43.4(4) . . . . ?
O1_14 C1_14 C3_14 F4_14 -43.5(5) . . . . ?
C2_14 C1_14 C3_14 F4_14 -164.0(3) . . . . ?
C4_14 C1_14 C3_14 F4_14 76.4(4) . . . . ?
O1_14 C1_14 C3_14 F5_14 75.3(4) . . . . ?
C2_14 C1_14 C3_14 F5_14 -45.2(4) . . . . ?
C4_14 C1_14 C3_14 F5_14 -164.8(3) . . . . ?
O1_14 C1_14 C3_14 F6_14 -163.8(4) . . . . ?
C2_14 C1_14 C3_14 F6_14 75.6(5) . . . . ?
C4_14 C1_14 C3_14 F6_14 -43.9(5) . . . . ?
O1_14 C1_14 C4_14 F9_14 -41.4(4) . . . . ?
C3_14 C1_14 C4_14 F9_14 -161.9(3) . . . . ?
C2_14 C1_14 C4_14 F9_14 77.7(4) . . . . ?
O1_14 C1_14 C4_14 F7_14 78.9(4) . . . . ?
C3_14 C1_14 C4_14 F7_14 -41.6(5) . . . . ?
C2_14 C1_14 C4_14 F7_14 -162.0(3) . . . . ?
O1_14 C1_14 C4_14 F8_14 -161.9(3) . . . . ?
C3_14 C1_14 C4_14 F8_14 77.6(4) . . . . ?
C2_14 C1_14 C4_14 F8_14 -42.7(4) . . . . ?

_shelx_res_file                  
;
TITL a_a.res in P2(1)/n
    p21n_a.res
    created by SHELXL-2018/3 at 17:49:19 on 27-Mar-2023
REM Old TITL a in P2(1)/n
REM SHELXT solution in P2(1)/n: R1 0.175, Rweak 0.033, Alpha 0.083
REM <I/s>   1.349 for  642 systematic absences,  Orientation as input
REM Formula found by SHELXT:  C74 O13 F112 Al4 Xe2
CELL  0.71073  13.2484  16.7851  44.7880   90.000   95.969   90.000
ZERR   8.000   0.0007   0.0011   0.0027    0.000    0.002    0.000
LATT  1
SYMM 1/2-X, 1/2+Y, 1/2-Z
SFAC  C  O  F  AL  XE
UNIT 240 48 480 16 8
SIMU 0.02 0.04 2 O1_1 C1_1 C2_1 F1_1 F2_1 F3_1 C3_1 F4_1 F5_1 F6_1 =
   C4_1 F7_1 F8_1 F9_1 O1_4 C1_4 C2_4 F1_4 F2_4 F3_4 C3_4 F4_4 F5_4 F6_4 =
   C4_4 F7_4 F8_4 F9_4
RIGU 0.002 0.002 C1_1 C2_1 F1_1 F2_1 F3_1 C3_1 F4_1 F5_1 F6_1 C4_1 =
   F7_1 F8_1 F9_1 C1_4 C2_4 F1_4 F2_4 F3_4 C3_4 F4_4 F5_4 F6_4 C4_4 F7_4 =
   F8_4 F9_4 O1_1 O1_4
SIMU 0.02 0.04 2 O1_2 C1_2 C2_2 F1_2 F2_2 F3_2 C3_2 F4_2 F5_2 F6_2 =
   C4_2 F7_2 F8_2 F9_2 O1_3 C1_3 C2_3 F1_3 F2_3 F3_3 C3_3 F4_3 F5_3 F6_3 =
   C4_3 F7_3 F8_3 F9_3
RIGU 0.002 0.002 O1_2 C1_2 C2_2 F1_2 F2_2 F3_2 C3_2 F4_2 F5_2 F6_2 =
   C4_2 F7_2 F8_2 F9_2 O1_3 C1_3 C2_3 F1_3 F2_3 F3_3 C3_3 F4_3 F5_3 F6_3 =
   C4_3 F7_3 F8_3 F9_3
REM Restraints for Fragment oc(cf3)3, Nonafluoro-tert-butoxy, [(CF3)3CO]-
REM from: TURBOMOLE V6.0 B-P86/def-SV(P). Please cite
REM https://doi.org/10.1107/S1600576718004508
SADI_CCF3 0.02 C1 C2 C1 C3 C1 C4
SADI_CCF3 0.02 F1 C2 F2 C2 F3 C2 F4 C3 F5 C3 F6 C3 F7 C4 F8 C4 F9 C4
SADI_CCF3 0.04 C2 C3 C3 C4 C2 C4
SADI_CCF3 0.04 O1 C2 O1 C3 O1 C4
SADI_CCF3 0.04 F1 F2 F2 F3 F3 F1 F4 F5 F5 F6 F6 F4 F7 F8 F8 F9 F9 F7
SADI_CCF3 0.02 O1 C1
SADI_CCF3 0.04 F1 C1 F2 C1 F3 C1 F4 C1 F5 C1 F6 C1 F7 C1 F8 C1 F9 C1
SIMU_CCF3 O1 > F9
RIGU_CCF3 O1 > F9
SAME_CCF3 O1 > F9
SIMU 0.04 0.08 1
TEMP -173.150
L.S. 10
BOND
MORE -1
CONF
LIST 4
ACTA
FMAP 2
PLAN 20
OMIT   0   5   2
OMIT     1   4  11
OMIT     2   3  16
OMIT     3   2  17
OMIT  -1   5   7
OMIT     2   5   0
OMIT    -6   0   2
WGHT    0.021300   61.640400
FVAR       0.13143   0.49786   0.54901
XE1   5    1.548749    0.343554    0.195158    11.00000    0.02078    0.02114 =
         0.01840    0.00199    0.00572   -0.00074
XE2   5    0.714281    0.809407    0.561696    11.00000    0.02600    0.03829 =
         0.01811   -0.00324    0.00646   -0.01360
AL1   4    0.827987    0.249757    0.410386    11.00000    0.00872    0.00832 =
         0.00901    0.00060    0.00049    0.00098
AL2   4    0.919243    0.270652    0.339125    11.00000    0.00856    0.01149 =
         0.00889    0.00048    0.00067   -0.00045
AL3   4    0.315928    0.754620    0.411524    11.00000    0.00936    0.00829 =
         0.00982    0.00052    0.00083   -0.00044
AL4   4    0.418065    0.758815    0.341638    11.00000    0.01040    0.00847 =
         0.00919    0.00041    0.00061   -0.00123
F1    3    0.772193    0.883366    0.501385    11.00000    0.03629    0.02175 =
         0.03046    0.00591    0.00610   -0.00744
F8    3    1.439601    0.176809    0.308423    11.00000    0.03691    0.02343 =
         0.01825    0.00466    0.01214    0.00374
F9    3    1.499493    0.088727    0.263211    11.00000    0.02897    0.01447 =
         0.03285    0.00238    0.00632    0.00028
F10   3    1.551200    0.163457    0.212421    11.00000    0.02825    0.01742 =
         0.02689   -0.00597    0.00877    0.00240
F11   3    0.875369    0.257079    0.374800    11.00000    0.01341    0.01086 =
         0.01166    0.00083    0.00396    0.00060
F12   3    0.369886    0.758110    0.377000    11.00000    0.01077    0.01264 =
         0.01171    0.00191    0.00323    0.00095
C1    1    0.758416    0.805870    0.497434    11.00000    0.01008    0.02333 =
         0.02342    0.00337   -0.00175   -0.00254
C2    1    0.773301    0.769899    0.470533    11.00000    0.01452    0.04584 =
         0.02170   -0.00167    0.00389   -0.00369
C3    1    0.759793    0.687955    0.467259    11.00000    0.01243    0.05062 =
         0.03460   -0.01884    0.00295    0.00388
C4    1    0.729387    0.642345    0.490218    11.00000    0.01716    0.02363 =
         0.05266   -0.01301   -0.00477    0.00469
F2    3    0.799949    0.813668    0.447940    11.00000    0.03568    0.07038 =
         0.01894    0.00495    0.01192   -0.01037
F3    3    0.777011    0.654404    0.442079    11.00000    0.02428    0.07733 =
         0.04552   -0.03523    0.01148   -0.00172
F4    3    0.715575    0.564089    0.486840    11.00000    0.03712    0.02424 =
         0.09501   -0.02156   -0.00184    0.00264
F5    3    0.685184    0.635294    0.539951    11.00000    0.03799    0.02787 =
         0.04830    0.01966   -0.00495   -0.01013
F6    3    1.474984    0.411088    0.253910    11.00000    0.01958    0.01539 =
         0.02509   -0.00235    0.00223    0.00149
F7    3    1.427307    0.336274    0.304826    11.00000    0.02547    0.02929 =
         0.01850   -0.01007    0.00902   -0.00269
C5    1    0.712947    0.677556    0.517224    11.00000    0.01514    0.02238 =
         0.03510    0.00488   -0.00537   -0.00121
C6    1    0.729083    0.758389    0.520140    11.00000    0.01599    0.02357 =
         0.01533   -0.00024    0.00020   -0.00050
C7    1    1.456086    0.294491    0.282194    11.00000    0.01296    0.02019 =
         0.01488   -0.00668    0.00216   -0.00005
C8    1    1.462236    0.212302    0.284065    11.00000    0.01539    0.02213 =
         0.01623    0.00219    0.00265   -0.00044
C9    1    1.493677    0.167191    0.260497    11.00000    0.01680    0.01501 =
         0.02108    0.00020    0.00003   -0.00248
C10   1    1.519501    0.204404    0.235042    11.00000    0.01260    0.01758 =
         0.01919   -0.00493    0.00162    0.00307
C11   1    1.511296    0.286513    0.233535    11.00000    0.01113    0.01931 =
         0.01364    0.00248    0.00291   -0.00121
C12   1    1.479967    0.332524    0.256469    11.00000    0.01041    0.01357 =
         0.01917   -0.00325   -0.00092    0.00123
RESI CCF3 1
PART 1  21
O1    2    0.895188    0.315051    0.433392    21.00000    0.02215    0.01299 =
         0.01412   -0.00341   -0.00186   -0.00297
C1    1    0.921779    0.391589    0.440371    21.00000    0.01699    0.01277 =
         0.01711   -0.00386    0.00282   -0.00371
C2    1    0.859893    0.421975    0.465493    21.00000    0.01857    0.02520 =
         0.02454   -0.01204    0.00524   -0.00372
F1    3    0.765441    0.439679    0.454459    21.00000    0.01813    0.03162 =
         0.04849   -0.01651    0.00148    0.00382
F2    3    0.900930    0.488056    0.477872    21.00000    0.02437    0.03240 =
         0.03969   -0.02516    0.00359   -0.00418
F3    3    0.855892    0.366005    0.486598    21.00000    0.03101    0.04343 =
         0.01916   -0.00475    0.00776   -0.00320
C3    1    1.036717    0.392508    0.451938    21.00000    0.01486    0.02860 =
         0.03329   -0.01053    0.00229   -0.00428
F4    3    1.088978    0.346218    0.434764    21.00000    0.02658    0.04261 =
         0.05237   -0.01119    0.01544    0.00501
F5    3    1.052001    0.363824    0.479839    21.00000    0.02189    0.04339 =
         0.03355   -0.00830   -0.01201   -0.00150
F6    3    1.074910    0.466047    0.450488    21.00000    0.02754    0.03509 =
         0.07160   -0.01328    0.00808   -0.01794
C4    1    0.902146    0.444848    0.412161    21.00000    0.04543    0.01957 =
         0.02472    0.00518    0.00015   -0.00705
F7    3    0.971857    0.431052    0.393470    21.00000    0.06691    0.03822 =
         0.03229    0.00424    0.01987   -0.01474
F8    3    0.900680    0.521823    0.418185    21.00000    0.06541    0.01665 =
         0.04116    0.00573    0.00328   -0.00791
F9    3    0.812063    0.425677    0.397726    21.00000    0.05539    0.03553 =
         0.03172    0.00910   -0.01601   -0.00758
PART 0
RESI 0
RESI CCF3 2
PART 1  31
O1    2    0.545606    0.761647    0.351462    31.00000    0.00694    0.02338 =
         0.01660    0.00414    0.00281    0.00062
C1    1    0.639626    0.761233    0.341660    31.00000    0.00869    0.02305 =
         0.01671   -0.00101    0.00518   -0.00036
C2    1    0.633554    0.775353    0.307413    31.00000    0.01448    0.04573 =
         0.01587   -0.00238    0.00356   -0.00576
F1    3    0.604937    0.709518    0.292136    31.00000    0.03080    0.06840 =
         0.02973   -0.02435    0.00529   -0.01302
F2    3    0.723131    0.796989    0.298009    31.00000    0.02065    0.07157 =
         0.01961    0.00669    0.00990   -0.00912
F3    3    0.567457    0.832146    0.298576    31.00000    0.02628    0.06386 =
         0.02274    0.01790    0.00563    0.00529
C3    1    0.702005    0.829802    0.357980    31.00000    0.01531    0.02904 =
         0.02357   -0.00555    0.00689   -0.00615
F4    3    0.689322    0.830460    0.386974    31.00000    0.02442    0.05801 =
         0.02053   -0.01515    0.00402   -0.00797
F5    3    0.674586    0.900422    0.346619    31.00000    0.02811    0.02485 =
         0.05663    0.00112    0.00725   -0.00961
F6    3    0.802345    0.821220    0.355749    31.00000    0.01309    0.05418 =
         0.02783   -0.00512    0.00445   -0.00801
C4    1    0.690442    0.679218    0.349534    31.00000    0.02036    0.02456 =
         0.04003    0.00013    0.00738    0.00707
F7    3    0.714626    0.675044    0.379014    31.00000    0.02765    0.04884 =
         0.04193    0.02398    0.00538    0.01360
F8    3    0.775018    0.669805    0.336130    31.00000    0.02559    0.04081 =
         0.05501   -0.00697    0.01447    0.01241
F9    3    0.627464    0.620239    0.341273    31.00000    0.04163    0.02655 =
         0.07445   -0.01410    0.01982   -0.00205
PART 0
RESI 0
RESI CCF3 3
PART 2  -31
O1    2    0.546390    0.758636    0.351812   -31.00000    0.00808    0.02465 =
         0.02018    0.00378    0.00328    0.00087
C1    1    0.640272    0.759786    0.341957   -31.00000    0.00835    0.02222 =
         0.01626    0.00066    0.00257   -0.00231
C2    1    0.635055    0.792039    0.309327   -31.00000    0.01588    0.03297 =
         0.01749    0.00365    0.00145   -0.00607
F1    3    0.625919    0.871058    0.308704   -31.00000    0.04078    0.03312 =
         0.03169    0.01505    0.00565   -0.00127
F2    3    0.718429    0.772367    0.296080   -31.00000    0.02332    0.05264 =
         0.02207    0.00439    0.01064   -0.00444
F3    3    0.555507    0.762716    0.292618   -31.00000    0.02232    0.05526 =
         0.01637    0.00297   -0.00321   -0.01155
C3    1    0.684812    0.674309    0.342936   -31.00000    0.01238    0.02469 =
         0.03506    0.00315    0.00555    0.00163
F4    3    0.674021    0.637988    0.368690   -31.00000    0.02862    0.03500 =
         0.05103    0.02204    0.01680    0.01538
F5    3    0.636611    0.630421    0.321137   -31.00000    0.02619    0.02284 =
         0.05755   -0.00917   -0.00012    0.00163
F6    3    0.783672    0.674562    0.339333   -31.00000    0.01395    0.04019 =
         0.04116   -0.00125    0.01011    0.00575
C4    1    0.709291    0.815020    0.363039   -31.00000    0.01503    0.03377 =
         0.01766   -0.00532    0.00283   -0.00630
F7    3    0.732951    0.780813    0.389496   -31.00000    0.02112    0.06382 =
         0.01582    0.00108   -0.00146   -0.00523
F8    3    0.796925    0.832689    0.351883   -31.00000    0.01438    0.04591 =
         0.02365   -0.00736    0.00318   -0.01330
F9    3    0.663907    0.882804    0.368060   -31.00000    0.02400    0.03492 =
         0.04383   -0.01900    0.00434   -0.00682
PART 0
RESI 0
RESI CCF3 4
PART 2  -21
O1    2    0.895667    0.316196    0.433505   -21.00000    0.01941    0.01299 =
         0.01703   -0.00141   -0.00323    0.00003
C1    1    0.921680    0.392112    0.441399   -21.00000    0.01494    0.01189 =
         0.01593   -0.00098    0.00322   -0.00074
C2    1    0.908758    0.404461    0.475002   -21.00000    0.02490    0.02844 =
         0.01773   -0.00624    0.00549   -0.00737
F1    3    0.982688    0.368329    0.492311   -21.00000    0.04250    0.04067 =
         0.02032   -0.00141   -0.00605   -0.00441
F2    3    0.909562    0.481018    0.482762   -21.00000    0.03756    0.03379 =
         0.02553   -0.01887    0.00219   -0.00486
F3    3    0.820978    0.373853    0.481669   -21.00000    0.03353    0.05734 =
         0.02898   -0.00779    0.01836   -0.01704
C3    1    0.855992    0.452587    0.422126   -21.00000    0.02147    0.01540 =
         0.02885   -0.00063   -0.00583    0.00291
F4    3    0.843312    0.430283    0.393616   -21.00000    0.05740    0.02602 =
         0.02347    0.00410   -0.01134    0.00876
F5    3    0.763735    0.457678    0.431232   -21.00000    0.01824    0.03099 =
         0.05861   -0.00927   -0.00313    0.00608
F6    3    0.896889    0.524797    0.423763   -21.00000    0.04173    0.01186 =
         0.04875    0.00424   -0.00379    0.00107
C4    1    1.035094    0.405069    0.436768   -21.00000    0.01619    0.02308 =
         0.02954    0.00187    0.00827   -0.00162
F7    3    1.044996    0.417874    0.408066   -21.00000    0.03720    0.06221 =
         0.03215    0.00972    0.02203    0.00511
F8    3    1.077285    0.465697    0.452872   -21.00000    0.02325    0.03165 =
         0.04477   -0.00454    0.01020   -0.01411
F9    3    1.089410    0.339774    0.444617   -21.00000    0.01264    0.02883 =
         0.05274    0.00407   -0.00108    0.00119
PART 0
RESI 0
RESI CCF3 5
O1    2    0.352668    0.842601    0.428233    11.00000    0.02814    0.01292 =
         0.01396   -0.00211   -0.00432   -0.00635
C1    1    0.404319    0.886256    0.450285    11.00000    0.02159    0.01407 =
         0.01451   -0.00197   -0.00241   -0.00591
C2    1    0.502750    0.918994    0.439181    11.00000    0.03264    0.04088 =
         0.02230   -0.00254    0.00081   -0.01959
F1    3    0.481915    0.981396    0.421037    11.00000    0.07760    0.04300 =
         0.02863    0.00901    0.00099   -0.03704
F2    3    0.569511    0.943539    0.461905    11.00000    0.03733    0.06708 =
         0.03236   -0.00237   -0.00478   -0.03166
F3    3    0.547015    0.863966    0.423998    11.00000    0.03298    0.07818 =
         0.04235   -0.01182    0.01797   -0.00647
C3    1    0.432434    0.836231    0.479183    11.00000    0.03404    0.02735 =
         0.01809    0.00243   -0.00462   -0.01048
F4    3    0.357229    0.788237    0.484397    11.00000    0.05311    0.04908 =
         0.01938    0.00962   -0.00174   -0.02999
F5    3    0.512788    0.789387    0.476021    11.00000    0.04237    0.03061 =
         0.04583    0.00374   -0.02001    0.00616
F6    3    0.456089    0.881724    0.503290    11.00000    0.06100    0.04092 =
         0.01522   -0.00347   -0.00895   -0.01757
C4    1    0.335156    0.955970    0.457791    11.00000    0.04169    0.02747 =
         0.03281   -0.01374   -0.00755    0.00606
F7    3    0.262713    0.930681    0.473815    11.00000    0.03687    0.08286 =
         0.04616   -0.02642    0.01075    0.00684
F8    3    0.387419    1.013512    0.473409    11.00000    0.06823    0.03046 =
         0.04366   -0.02255   -0.01792    0.00547
F9    3    0.290169    0.989071    0.432944    11.00000    0.06161    0.02640 =
         0.04921   -0.01262   -0.02339    0.01671
RESI 0
RESI CCF3 6
O1    2    0.189459    0.749801    0.399211    11.00000    0.00708    0.01888 =
         0.01706   -0.00029    0.00142    0.00019
C1    1    0.094406    0.747586    0.408487    11.00000    0.00852    0.01524 =
         0.01730    0.00131    0.00227    0.00001
C2    1    0.026895    0.691469    0.387099    11.00000    0.01538    0.02115 =
         0.02103    0.00294    0.00133   -0.00309
F1    3    0.006694    0.725405    0.360177    11.00000    0.02167    0.03817 =
         0.01981    0.00571   -0.00424   -0.00419
F2    3   -0.060732    0.675586    0.397597    11.00000    0.01640    0.03636 =
         0.03391    0.00293    0.00490   -0.00953
F3    3    0.074122    0.623424    0.382884    11.00000    0.02623    0.02210 =
         0.03571   -0.00755   -0.00197   -0.00215
C3    1    0.097464    0.715524    0.441146    11.00000    0.01625    0.02373 =
         0.01949    0.00232    0.00317    0.00100
F4    3    0.176136    0.745903    0.458242    11.00000    0.02533    0.04466 =
         0.01624   -0.00173   -0.00179   -0.00160
F5    3    0.108019    0.636315    0.442037    11.00000    0.03640    0.02628 =
         0.02873    0.01179    0.00464    0.00331
F6    3    0.013486    0.733918    0.454048    11.00000    0.02334    0.05211 =
         0.02414    0.00916    0.01341    0.00675
C4    1    0.049338    0.833139    0.407158    11.00000    0.01514    0.01997 =
         0.02784    0.00257    0.00580    0.00233
F7    3    0.095997    0.877452    0.429070    11.00000    0.03401    0.02355 =
         0.04815   -0.01097   -0.00059    0.00295
F8    3   -0.049711    0.834312    0.409776    11.00000    0.01500    0.03130 =
         0.03890    0.00495    0.00942    0.00914
F9    3    0.062221    0.868612    0.381303    11.00000    0.02985    0.02438 =
         0.04058    0.01592    0.01345    0.00790
RESI 0
RESI CCF3 7
O1    2    0.373449    0.673070    0.325281    11.00000    0.03273    0.01208 =
         0.01664   -0.00356   -0.00626   -0.00539
C1    1    0.319389    0.632869    0.302733    11.00000    0.01767    0.01418 =
         0.01410   -0.00389   -0.00057   -0.00237
C2    1    0.378496    0.555422    0.296816    11.00000    0.02301    0.02138 =
         0.03597   -0.01043    0.00111   -0.00057
F1    3    0.456255    0.572110    0.281221    11.00000    0.03072    0.04314 =
         0.07260   -0.01956    0.02491   -0.00216
F2    3    0.319033    0.502708    0.280804    11.00000    0.03543    0.02029 =
         0.03805   -0.01646    0.00032   -0.00133
F3    3    0.414422    0.521470    0.322138    11.00000    0.03883    0.02070 =
         0.05664   -0.00026   -0.01926    0.00775
C3    1    0.213980    0.610763    0.312341    11.00000    0.02208    0.02115 =
         0.02479   -0.00243    0.00548   -0.00425
F4    3    0.172882    0.674155    0.324646    11.00000    0.04000    0.03370 =
         0.06187   -0.01467    0.02999   -0.00195
F5    3    0.219969    0.552442    0.331950    11.00000    0.04481    0.03242 =
         0.02961    0.00782    0.00626   -0.01389
F6    3    0.149338    0.588332    0.288841    11.00000    0.02085    0.03334 =
         0.03940    0.00011   -0.00781   -0.00459
C4    1    0.304872    0.684188    0.273515    11.00000    0.03506    0.02096 =
         0.01528   -0.00254   -0.00012   -0.00786
F7    3    0.231430    0.738067    0.275148    11.00000    0.03845    0.02218 =
         0.03538    0.00552   -0.01324    0.00070
F8    3    0.278732    0.640171    0.249231    11.00000    0.08286    0.03335 =
         0.01443   -0.00699   -0.00351   -0.01763
F9    3    0.388644    0.724030    0.269707    11.00000    0.04636    0.03441 =
         0.02741    0.00169    0.01386   -0.01421
RESI 0
RESI CCF3 8
O1    2    0.370413    0.840843    0.322598    11.00000    0.02676    0.01208 =
         0.01713    0.00430   -0.00049    0.00473
C1    1    0.334024    0.916675    0.322910    11.00000    0.01777    0.01434 =
         0.01869    0.00493   -0.00348    0.00114
C2    1    0.239972    0.918374    0.340773    11.00000    0.01773    0.02003 =
         0.03728    0.00623    0.00096    0.00438
F1    3    0.267242    0.917386    0.370038    11.00000    0.02831    0.02899 =
         0.02720    0.00302    0.01028    0.00369
F2    3    0.180685    0.981666    0.334675    11.00000    0.02907    0.03473 =
         0.05728    0.01350    0.00124    0.01518
F3    3    0.183353    0.853790    0.334129    11.00000    0.02444    0.03514 =
         0.04825    0.00086    0.00300   -0.00884
C3    1    0.303749    0.942899    0.289892    11.00000    0.03766    0.02165 =
         0.02261    0.00688   -0.00794    0.00035
F4    3    0.373549    0.922006    0.272470    11.00000    0.06276    0.03992 =
         0.01743    0.00960    0.00376    0.00412
F5    3    0.216207    0.908664    0.279258    11.00000    0.04843    0.03900 =
         0.03559    0.00934   -0.02498   -0.00161
F6    3    0.291087    1.021498    0.287728    11.00000    0.05687    0.02341 =
         0.03852    0.01790   -0.00985    0.00528
C4    1    0.416291    0.973852    0.337880    11.00000    0.02134    0.01676 =
         0.02448    0.00085   -0.00190   -0.00347
F7    3    0.484681    0.992190    0.319331    11.00000    0.03002    0.03087 =
         0.03658    0.00295    0.00745   -0.00980
F8    3    0.376016    1.042020    0.346757    11.00000    0.04284    0.01620 =
         0.04291   -0.00554    0.00280   -0.00121
F9    3    0.464655    0.939619    0.361976    11.00000    0.02586    0.03217 =
         0.02474   -0.00030   -0.00807    0.00026
RESI 0
RESI CCF3 9
O1    2    0.364818    0.675009    0.431209    11.00000    0.02368    0.01353 =
         0.01769    0.00549    0.00256    0.00845
C1    1    0.407772    0.601199    0.432309    11.00000    0.01546    0.01156 =
         0.01633    0.00584   -0.00020    0.00292
C2    1    0.429221    0.576417    0.465685    11.00000    0.02376    0.01996 =
         0.01856    0.00651   -0.00368   -0.00071
F1    3    0.506984    0.618007    0.479199    11.00000    0.03614    0.02665 =
         0.02643    0.00568   -0.01481   -0.00365
F2    3    0.450981    0.499516    0.468819    11.00000    0.03728    0.01700 =
         0.02834    0.01026   -0.00753    0.00184
F3    3    0.349345    0.591899    0.480547    11.00000    0.03715    0.03784 =
         0.02252    0.01168    0.01089    0.00375
C3    1    0.334337    0.539594    0.415424    11.00000    0.02174    0.01485 =
         0.02683    0.00058   -0.00423    0.00284
F4    3    0.292635    0.571864    0.389900    11.00000    0.03974    0.03717 =
         0.02607   -0.00131   -0.01540    0.00407
F5    3    0.259870    0.520319    0.431482    11.00000    0.02270    0.02717 =
         0.04729    0.00571    0.00102   -0.00489
F6    3    0.382219    0.473218    0.408742    11.00000    0.04169    0.01797 =
         0.04511   -0.00911   -0.00166    0.00387
C4    1    0.508418    0.603961    0.417609    11.00000    0.01876    0.02200 =
         0.03160    0.00544    0.00684    0.00563
F7    3    0.489016    0.604804    0.387668    11.00000    0.03722    0.04004 =
         0.02646    0.00536    0.01692    0.01165
F8    3    0.568692    0.542381    0.425013    11.00000    0.02379    0.03256 =
         0.05282    0.01309    0.00800    0.01516
F9    3    0.559326    0.670118    0.425319    11.00000    0.02436    0.03121 =
         0.05439    0.00523    0.01212   -0.00672
RESI 0
RESI CCF3 10
O1    2    0.850912    0.154227    0.422770    11.00000    0.01575    0.01143 =
         0.01520    0.00419   -0.00190    0.00241
C1    1    0.905789    0.105064    0.442379    11.00000    0.01519    0.01223 =
         0.01275    0.00290   -0.00022    0.00231
C2    1    0.842532    0.028191    0.446352    11.00000    0.02794    0.02060 =
         0.02299    0.00747   -0.00055   -0.00165
F1    3    0.770769    0.042633    0.464300    11.00000    0.02366    0.04657 =
         0.03550    0.01746    0.00883   -0.00635
F2    3    0.901026   -0.030828    0.458058    11.00000    0.03737    0.01808 =
         0.03628    0.01495   -0.00296   -0.00001
F3    3    0.797246    0.004113    0.420217    11.00000    0.04212    0.01915 =
         0.03318    0.00595   -0.01034   -0.01242
C3    1    1.005449    0.081850    0.429499    11.00000    0.01641    0.02822 =
         0.02643    0.00820    0.00339    0.00561
F4    3    1.046087    0.144954    0.417079    11.00000    0.01956    0.04062 =
         0.04513    0.01737    0.01025   -0.00039
F5    3    0.989883    0.026644    0.408290    11.00000    0.04590    0.03200 =
         0.02290    0.00172    0.00803    0.02060
F6    3    1.075959    0.053210    0.450503    11.00000    0.02077    0.04518 =
         0.03355    0.00917   -0.00197    0.01606
C4    1    0.932339    0.145216    0.473635    11.00000    0.03048    0.02160 =
         0.01783    0.00194   -0.00269    0.00619
F7    3    1.011235    0.195090    0.472997    11.00000    0.03629    0.02305 =
         0.03879    0.00041   -0.02071   -0.00265
F8    3    0.956888    0.092037    0.495381    11.00000    0.05033    0.03186 =
         0.01704    0.00622   -0.00664    0.01353
F9    3    0.853842    0.186686    0.481152    11.00000    0.04400    0.03412 =
         0.01723   -0.00207    0.00330    0.01785
RESI 0
RESI CCF3 11
O1    2    0.702445    0.268277    0.400298    11.00000    0.00939    0.02240 =
         0.01832    0.00428    0.00365    0.00160
C1    1    0.606578    0.255863    0.407791    11.00000    0.00959    0.01479 =
         0.01683    0.00186    0.00218    0.00083
C2    1    0.579274    0.166465    0.404886    11.00000    0.01583    0.01701 =
         0.03762   -0.00268    0.00882   -0.00179
F1    3    0.620003    0.126398    0.429197    11.00000    0.02257    0.02486 =
         0.06046    0.02068    0.00491    0.00052
F2    3    0.478420    0.153273    0.402681    11.00000    0.01686    0.02573 =
         0.03928   -0.00808    0.00437   -0.00633
F3    3    0.613925    0.133936    0.381171    11.00000    0.03432    0.03018 =
         0.05847   -0.02363    0.02066   -0.00431
C3    1    0.532461    0.304576    0.385787    11.00000    0.01186    0.03103 =
         0.02274    0.00797    0.00247    0.00516
F4    3    0.566099    0.377171    0.382033    11.00000    0.02364    0.02879 =
         0.04401    0.02045    0.00947    0.01014
F5    3    0.520399    0.269098    0.359053    11.00000    0.02195    0.06326 =
         0.01682    0.00257   -0.00223   -0.00219
F6    3    0.440195    0.309678    0.395813    11.00000    0.01092    0.03936 =
         0.03498    0.00940    0.00500    0.00637
C4    1    0.597665    0.285061    0.440438    11.00000    0.01414    0.03068 =
         0.01787   -0.00070    0.00297   -0.00451
F7    3    0.589087    0.363397    0.441611    11.00000    0.03303    0.02895 =
         0.03916   -0.01362    0.01169   -0.00731
F8    3    0.515867    0.253679    0.451669    11.00000    0.01625    0.04227 =
         0.02123   -0.00035    0.00729   -0.00877
F9    3    0.679313    0.262969    0.458111    11.00000    0.01815    0.05595 =
         0.01687    0.00633   -0.00310   -0.00788
RESI 0
RESI CCF3 12
O1    2    0.878972    0.361183    0.325203    11.00000    0.02002    0.01246 =
         0.01634    0.00216   -0.00322    0.00230
C1    1    0.812343    0.402573    0.306177    11.00000    0.01620    0.01351 =
         0.01426    0.00182   -0.00116    0.00204
C2    1    0.795285    0.361234    0.274850    11.00000    0.02850    0.02163 =
         0.01594    0.00106   -0.00061    0.00647
F1    3    0.730333    0.300557    0.275008    11.00000    0.03163    0.02314 =
         0.03379   -0.00830   -0.01186    0.00281
F2    3    0.757118    0.410996    0.253286    11.00000    0.05854    0.03627 =
         0.01550    0.00380   -0.00552    0.02102
F3    3    0.881917    0.332918    0.266929    11.00000    0.03725    0.03271 =
         0.02031   -0.00163    0.00807    0.01561
C3    1    0.857007    0.487357    0.302402    11.00000    0.02677    0.01686 =
         0.03250    0.00592    0.00273    0.00063
F4    3    0.894458    0.516463    0.328730    11.00000    0.04330    0.01550 =
         0.04401   -0.00058   -0.00957   -0.00505
F5    3    0.931730    0.484053    0.284664    11.00000    0.04095    0.02651 =
         0.06078    0.01546    0.02416   -0.00232
F6    3    0.787537    0.538269    0.290143    11.00000    0.04166    0.01627 =
         0.03702    0.00959   -0.00034    0.00576
C4    1    0.708834    0.408657    0.319345    11.00000    0.01954    0.02298 =
         0.02343   -0.00183    0.00277    0.00283
F7    3    0.713298    0.460529    0.341758    11.00000    0.03324    0.03330 =
         0.02398   -0.00527    0.00405    0.01171
F8    3    0.633872    0.431974    0.298891    11.00000    0.02022    0.04166 =
         0.03513   -0.00302   -0.00558    0.00952
F9    3    0.683281    0.338501    0.329749    11.00000    0.03062    0.02906 =
         0.04937    0.00795    0.01619   -0.00359
RESI 0
RESI CCF3 13
O1    2    1.046753    0.270075    0.349069    11.00000    0.00872    0.02595 =
         0.01512    0.00518    0.00277    0.00021
C1    1    1.140542    0.283231    0.340075    11.00000    0.00851    0.02148 =
         0.01299    0.00208    0.00195   -0.00075
C2    1    1.134209    0.302810    0.305944    11.00000    0.01467    0.03250 =
         0.01763    0.00474    0.00100   -0.00135
F1    3    1.107970    0.378514    0.300592    11.00000    0.03288    0.03323 =
         0.03160    0.01427    0.00457    0.00014
F2    3    1.221708    0.289855    0.294505    11.00000    0.01785    0.05082 =
         0.02062   -0.00064    0.01043   -0.00461
F3    3    1.063481    0.257635    0.290924    11.00000    0.01874    0.04374 =
         0.01666    0.00148   -0.00152   -0.00763
C3    1    1.205228    0.206540    0.346327    11.00000    0.01359    0.02127 =
         0.01911   -0.00217    0.00195    0.00190
F4    3    1.188275    0.174692    0.372723    11.00000    0.02568    0.02685 =
         0.02342    0.00644    0.00274    0.00643
F5    3    1.180677    0.151818    0.325430    11.00000    0.02786    0.02383 =
         0.03066   -0.00955    0.00043    0.00172
F6    3    1.304338    0.220489    0.347537    11.00000    0.00964    0.03390 =
         0.03408   -0.00563    0.00138    0.00407
C4    1    1.191854    0.354063    0.358215    11.00000    0.01676    0.02011 =
         0.02096   -0.00151    0.00461   -0.00168
F7    3    1.218403    0.331559    0.386680    11.00000    0.02236    0.03004 =
         0.01898   -0.00643    0.00183   -0.00313
F8    3    1.275300    0.379066    0.346955    11.00000    0.02010    0.03055 =
         0.03193   -0.00410    0.00824   -0.00994
F9    3    1.128716    0.414805    0.358558    11.00000    0.03191    0.01929 =
         0.04025   -0.00257    0.01046    0.00587
RESI 0
RESI CCF3 14
O1    2    0.865192    0.196935    0.316553    11.00000    0.02388    0.01068 =
         0.01605   -0.00317   -0.00117   -0.00254
C1    1    0.849139    0.118041    0.311299    11.00000    0.01752    0.01260 =
         0.01577   -0.00208    0.00229   -0.00120
C2    1    0.735415    0.103998    0.300583    11.00000    0.02083    0.02108 =
         0.03105   -0.00463    0.00505   -0.00435
F1    3    0.715228    0.127471    0.271850    11.00000    0.02849    0.03250 =
         0.02776   -0.00303   -0.00872   -0.00215
F2    3    0.709170    0.027582    0.302500    11.00000    0.03208    0.02682 =
         0.04779   -0.00376    0.00532   -0.01649
F3    3    0.677273    0.147058    0.317152    11.00000    0.02275    0.03635 =
         0.04424   -0.00751    0.01266    0.00083
C3    1    0.879760    0.069907    0.340212    11.00000    0.03371    0.01538 =
         0.02429   -0.00123    0.00164    0.00219
F4    3    0.967823    0.097260    0.353595    11.00000    0.04137    0.02634 =
         0.02140    0.00211   -0.01031   -0.00024
F5    3    0.809529    0.078179    0.359437    11.00000    0.05392    0.02764 =
         0.02123   -0.00025    0.01505   -0.00439
F6    3    0.891213   -0.008587    0.335352    11.00000    0.05852    0.01303 =
         0.02495    0.00010    0.00154    0.00449
C4    1    0.914075    0.090488    0.286036    11.00000    0.01960    0.01909 =
         0.02143   -0.00528    0.00008    0.00190
F7    3    1.010784    0.079441    0.297034    11.00000    0.01791    0.03872 =
         0.03528   -0.00838    0.00116    0.00500
F8    3    0.879938    0.020980    0.273894    11.00000    0.04067    0.01662 =
         0.02348   -0.00996    0.00369   -0.00245
F9    3    0.911514    0.144075    0.264425    11.00000    0.03549    0.02565 =
         0.01690    0.00019    0.00651   -0.00243
RESI 0
HKLF 4


REM  a_a.res in P2(1)/n
REM wR2 = 0.1214, GooF = S = 1.216, Restrained GooF = 0.890 for all data
REM R1 = 0.0537 for 20879 Fo > 4sig(Fo) and 0.0559 for all 21824 data
REM 2037 parameters refined using 29515 restraints

END

WGHT      0.0213     61.6406

REM Highest difference peak  1.390,  deepest hole -1.098,  1-sigma level  0.116
Q1    1   0.7210  0.6947  0.5598  11.00000  0.05    1.39
Q2    1   1.5262  0.2013  0.1906  11.00000  0.05    1.29
Q3    1   1.4781  0.2988  0.3098  11.00000  0.05    1.22
Q4    1   1.5203  0.2986  0.1887  11.00000  0.05    0.95
Q5    1   0.6741  0.8363  0.5518  11.00000  0.05    0.80
Q6    1   1.4730  0.2142  0.3107  11.00000  0.05    0.80
Q7    1   0.7060  0.7551  0.5561  11.00000  0.05    0.75
Q8    1   0.3456  0.9957  0.4234  11.00000  0.05    0.74
Q9    1   0.7599  0.7914  0.4387  11.00000  0.05    0.72
Q10   1   0.4411  1.0153  0.4622  11.00000  0.05    0.65
Q11   1   0.2954  0.7554  0.4621  11.00000  0.05    0.57
Q12   1   0.3164  0.5005  0.4304  11.00000  0.05    0.55
Q13   1   0.7678  0.7000  0.4373  11.00000  0.05    0.53
Q14   1   0.4420  0.9040  0.4423  11.00000  0.05    0.53
Q15   1   0.4586  0.7564  0.2890  11.00000  0.05    0.52
Q16   1   0.8638 -0.0006  0.4173  11.00000  0.05    0.49
Q17   1   1.0053  0.2773  0.3394  11.00000  0.05    0.49
Q18   1   0.9545  0.4995  0.3175  11.00000  0.05    0.48
Q19   1   0.7364  0.7114  0.3890  11.00000  0.05    0.47
Q20   1   1.0653  0.1772  0.4316  11.00000  0.05    0.47
;
_shelx_res_checksum              66988
####################################################################### 
# 
# This file contains crystal structure data downloaded from the 
# Cambridge Structural Database (CSD) hosted by the Cambridge 
# Crystallographic Data Centre (CCDC).
# 
# Full information about CCDC data access policies and citation 
# guidelines are available at http://www.ccdc.cam.ac.uk/access/V1 
# 
# Audit and citation data items may have been added by the CCDC. 
# Please retain this information to preserve the provenance of 
# this file and to allow appropriate attribution of the data. 
# 
#######################################################################

data_C2c_a
_database_code_depnum_ccdc_archive 'CCDC 2531335'
loop_
_audit_author_name
_audit_author_address
'Konstantin Kloiber'
;Albert Ludwigs University Freiburg im Breisgau
Germany
;
_audit_update_record             
;
2026-02-16 deposited with the CCDC.	2026-04-28 downloaded from the CCDC.
;
_audit_creation_date             2024-08-15
_audit_creation_method           
;
Olex2 1.5
(compiled 2024.02.16 svn.r378c4104 for OlexSys, GUI svn.r6928)
;
_chemical_formula_moiety         'C12 H8 F2, Al C16 F36 O4'
_chemical_formula_sum            'C28 H8 Al F38 O4'
_chemical_formula_weight         1157.294
loop_
_atom_type_symbol
_atom_type_scat_dispersion_real
_atom_type_scat_dispersion_imag
_atom_type_scat_Cromer_Mann_a1
_atom_type_scat_Cromer_Mann_a2
_atom_type_scat_Cromer_Mann_a3
_atom_type_scat_Cromer_Mann_a4
_atom_type_scat_Cromer_Mann_b1
_atom_type_scat_Cromer_Mann_b2
_atom_type_scat_Cromer_Mann_b3
_atom_type_scat_Cromer_Mann_b4
_atom_type_scat_Cromer_Mann_c
_atom_type_scat_source
_atom_type_scat_dispersion_source
Al 0.06458 0.05193 6.42020 1.90020 1.59360 1.96460 3.03870 0.74260 31.54720
85.08860 1.11510 'International Tables Volume C Table 6.1.1.4 (pp. 500-502)'
'Brennan, Cowan, Rev. Sci. Instrum., 1992, 63, 850'
C 0.00313 0.00162 2.31000 1.02000 1.58860 0.86500 20.84390 10.20750 0.56870
51.65120 0.21560 'International Tables Volume C Table 6.1.1.4 (pp. 500-502)'
'Brennan, Cowan, Rev. Sci. Instrum., 1992, 63, 850'
F 0.01756 0.01033 3.53920 2.64120 1.51700 1.02430 10.28250 4.29440 0.26150
26.14760 0.27760 'International Tables Volume C Table 6.1.1.4 (pp. 500-502)'
'Brennan, Cowan, Rev. Sci. Instrum., 1992, 63, 850'
H 0.00000 0.00000 0.49300 0.32291 0.14019 0.04081 10.51090 26.12570 3.14236
57.79970 0.00304 'International Tables Volume C Table 6.1.1.4 (pp. 500-502)'
'Brennan, Cowan, Rev. Sci. Instrum., 1992, 63, 850'
O 0.01085 0.00610 3.04850 2.28680 1.54630 0.86700 13.27710 5.70110 0.32390
32.90890 0.25080 'International Tables Volume C Table 6.1.1.4 (pp. 500-502)'
'Brennan, Cowan, Rev. Sci. Instrum., 1992, 63, 850'

_space_group_crystal_system      monoclinic
_space_group_IT_number           15
_space_group_name_H-M_alt        'C 1 2/c 1'
_space_group_name_Hall           '-C 2yc'
loop_
_space_group_symop_id
_space_group_symop_operation_xyz
1 x,y,z
2 -x,y,-z+1/2
3 -x,-y,-z
4 x,-y,z-1/2
5 x+1/2,y+1/2,z
6 -x+1/2,y+1/2,-z+1/2
7 -x+1/2,-y+1/2,-z
8 x+1/2,-y+1/2,z-1/2

_symmetry_Int_Tables_number      15
_cell_length_a                   19.009(7)
_cell_length_b                   10.125(3)
_cell_length_c                   20.209(5)
_cell_angle_alpha                90
_cell_angle_beta                 109.554(7)
_cell_angle_gamma                90
_cell_volume                     3665(2)
_cell_formula_units_Z            4
_cell_measurement_temperature    100.00
_exptl_absorpt_coefficient_mu    0.288
_exptl_crystal_density_diffrn    2.097
_exptl_crystal_F_000             2255.558
_diffrn_reflns_av_R_equivalents  0.0773
_diffrn_reflns_av_unetI/netI     0.0400
_diffrn_reflns_Laue_measured_fraction_full 1.0000
_diffrn_reflns_Laue_measured_fraction_max 0.9915
_diffrn_reflns_limit_h_max       26
_diffrn_reflns_limit_h_min       -26
_diffrn_reflns_limit_k_max       14
_diffrn_reflns_limit_k_min       -13
_diffrn_reflns_limit_l_max       28
_diffrn_reflns_limit_l_min       -28
_diffrn_reflns_number            86412
_diffrn_reflns_point_group_measured_fraction_full 1.0000
_diffrn_reflns_point_group_measured_fraction_max 0.9915
_diffrn_reflns_theta_full        25.2417
_diffrn_reflns_theta_max         29.68
_diffrn_reflns_theta_min         2.14
_diffrn_ambient_temperature      100.00
_diffrn_measured_fraction_theta_full 1.0000
_diffrn_measured_fraction_theta_max 0.9915
_diffrn_radiation_type           'Mo K\a'
_diffrn_radiation_wavelength     0.71073
_reflns_Friedel_coverage         0.0
_reflns_limit_h_max              24
_reflns_limit_h_min              -26
_reflns_limit_k_max              14
_reflns_limit_k_min              0
_reflns_limit_l_max              28
_reflns_limit_l_min              0
_reflns_number_gt                3382
_reflns_number_total             5141
_reflns_threshold_expression     I>=2u(I)
_computing_molecular_graphics    'Olex2 1.5 (Dolomanov et al., 2009)'
_computing_publication_material  'Olex2 1.5 (Dolomanov et al., 2009)'
_computing_structure_refinement  'olex2.refine 1.5 (Bourhis et al., 2015)'
_refine_diff_density_max         0.5057
_refine_diff_density_min         -0.5125
_refine_diff_density_rms         0.1239
_refine_ls_d_res_high            0.7176
_refine_ls_d_res_low             9.5220
_refine_ls_goodness_of_fit_ref   1.0641
_refine_ls_matrix_type           full
_refine_ls_number_constraints    9
_refine_ls_number_parameters     448
_refine_ls_number_reflns         5141
_refine_ls_number_restraints     1681
_refine_ls_R_factor_all          0.0815
_refine_ls_R_factor_gt           0.0414
_refine_ls_restrained_S_all      0.9131
_refine_ls_shift/su_max          0.3180
_refine_ls_shift/su_mean         0.0245
_refine_ls_structure_factor_coef Fsqd
_refine_ls_weighting_details     
'w=1/[\s^2^(Fo^2^)+(0.0395P)^2^+3.9917P] where P=(Fo^2^+2Fc^2^)/3'
_refine_ls_weighting_scheme      calc
_refine_ls_wR_factor_gt          0.0880
_refine_ls_wR_factor_ref         0.1046
_olex2_refinement_description    
;
1. Fixed Uiso
 At 1.2 times of:
  All C(H) groups
2. Restrained distances
 C1_2-C2_2 \\sim C1_2-C3_2 \\sim C1_2-C4_2
 C1_3-C2_3 \\sim C1_3-C3_3 \\sim C1_3-C4_3
 C1_4-C2_4 \\sim C1_4-C3_4 \\sim C1_4-C4_4
 with sigma of 0.02
 F1_2-C2_2 \\sim F2_2-C2_2 \\sim F3_2-C2_2 \\sim F4_2-C3_2 \\sim F5_2-C3_2
\\sim F6_2-C3_2 \\sim F7_2-
 C4_2 \\sim F8_2-C4_2 \\sim F9_2-C4_2
 F1_3-C2_3 \\sim F2_3-C2_3 \\sim F3_3-C2_3 \\sim F4_3-C3_3 \\sim F5_3-C3_3
\\sim F6_3-C3_3 \\sim F7_3-
 C4_3 \\sim F8_3-C4_3 \\sim F9_3-C4_3
 F1_4-C2_4 \\sim F2_4-C2_4 \\sim F3_4-C2_4 \\sim F4_4-C3_4 \\sim F5_4-C3_4
\\sim F6_4-C3_4 \\sim F7_4-
 C4_4 \\sim F8_4-C4_4 \\sim F9_4-C4_4
 with sigma of 0.02
 C2_2-C3_2 \\sim C3_2-C4_2 \\sim C2_2-C4_2
 C2_3-C3_3 \\sim C3_3-C4_3 \\sim C2_3-C4_3
 C2_4-C3_4 \\sim C3_4-C4_4 \\sim C2_4-C4_4
 with sigma of 0.04
 O1_2-C2_2 \\sim O1_2-C3_2 \\sim O1_2-C4_2
 O1_3-C2_3 \\sim O1_3-C3_3 \\sim O1_3-C4_3
 O1_4-C2_4 \\sim O1_4-C3_4 \\sim O1_4-C4_4
 with sigma of 0.04
 F1_2-F2_2 \\sim F2_2-F3_2 \\sim F3_2-F1_2 \\sim F4_2-F5_2 \\sim F5_2-F6_2
\\sim F6_2-F4_2 \\sim F7_2-
 F8_2 \\sim F8_2-F9_2 \\sim F9_2-F7_2
 F1_3-F2_3 \\sim F2_3-F3_3 \\sim F3_3-F1_3 \\sim F4_3-F5_3 \\sim F5_3-F6_3
\\sim F6_3-F4_3 \\sim F7_3-
 F8_3 \\sim F8_3-F9_3 \\sim F9_3-F7_3
 F1_4-F2_4 \\sim F2_4-F3_4 \\sim F3_4-F1_4 \\sim F4_4-F5_4 \\sim F5_4-F6_4
\\sim F6_4-F4_4 \\sim F7_4-
 F8_4 \\sim F8_4-F9_4 \\sim F9_4-F7_4
 with sigma of 0.04
 O1_2-C1_2
 O1_3-C1_3
 O1_4-C1_4
 with sigma of 0.02
 F1_2-C1_2 \\sim F2_2-C1_2 \\sim F3_2-C1_2 \\sim F4_2-C1_2 \\sim F5_2-C1_2
\\sim F6_2-C1_2 \\sim F7_2-
 C1_2 \\sim F8_2-C1_2 \\sim F9_2-C1_2
 F1_3-C1_3 \\sim F2_3-C1_3 \\sim F3_3-C1_3 \\sim F4_3-C1_3 \\sim F5_3-C1_3
\\sim F6_3-C1_3 \\sim F7_3-
 C1_3 \\sim F8_3-C1_3 \\sim F9_3-C1_3
 F1_4-C1_4 \\sim F2_4-C1_4 \\sim F3_4-C1_4 \\sim F4_4-C1_4 \\sim F5_4-C1_4
\\sim F6_4-C1_4 \\sim F7_4-
 C1_4 \\sim F8_4-C1_4 \\sim F9_4-C1_4
 with sigma of 0.04
 C1_1-C2_1 \\sim C2_1-C3_1 \\sim C3_1-C4_1 \\sim C4_1-C5_1 \\sim C5_1-C6_1
\\sim C6_1-C1_1
 with sigma of 0.02
 C1_1-C3_1 \\sim C1_1-C5_1 \\sim C3_1-C5_1 \\sim C2_1-C6_1 \\sim C2_1-C4_1
\\sim C4_1-C6_1
 with sigma of 0.04
 C2_1-F1_1 \\sim C6_1-F1_1
 with sigma of 0.04
 C1_1-F1_1
 with sigma of 0.02
3. Restrained planarity
 F1_1, C1_1, C2_1, C3_1, C4_1, C5_1, C6_1
 with sigma of 0.1
4. Uiso/Uaniso restraints and constraints
: within 2A with sigma of 0.04 and sigma for terminal atoms of 0.08 within 2A
O1_2 \\sim C1_2 \\sim C2_2 \\sim F1_2 \\sim F2_2 \\sim F3_2 \\sim C3_2 \\sim
F4_2 \\sim F5_2 \\sim F6_2 \\sim C4_2 \\sim F7_2 \\sim F8_2 \\sim F9_2 \\sim
O1_4 \\sim C1_4 \\sim C2_4 \\sim F1_4 \\sim F2_4 \\sim F3_4 \\sim C3_4 \\sim
F4_4 \\sim F5_4 \\sim F6_4 \\sim C4_4 \\sim F7_4 \\sim F8_4 \\sim F9_4: within
2A with sigma of 0.02 and sigma for terminal atoms of 0.04 within 2A
: within 2A with sigma of 0.04 and sigma for terminal atoms of 0.08 within 2A
: within 2A with sigma of 0.04 and sigma for terminal atoms of 0.08 within 2A
All non-hydrogen atoms have similar U: within 1A with sigma of 0.04 and sigma
for terminal atoms of 0.08 within 1A
5. Rigid body (RIGU) restrains
 F1_1, C1_1, C2_1, H2_1, C3_1, H3_1, C4_1, C5_1, H5_1, C6_1, H6_1
 with sigma for 1-2 distances of 0.004 and sigma for 1-3 distances of 0.004
 O1_2, C1_2, C2_2, F1_2, F2_2, F3_2, C3_2, F4_2, F5_2, F6_2, C4_2, F7_2, F8_2,
 F9_2, O1_4, C1_4, C2_4, F1_4, F2_4, F3_4, C3_4, F4_4, F5_4, F6_4, C4_4, F7_4,
 F8_4, F9_4
 with sigma for 1-2 distances of 0.002 and sigma for 1-3 distances of 0.002
 O1_2, C1_2, C2_2, F1_2, F2_2, F3_2, C3_2, F4_2, F5_2, F6_2, C4_2, F7_2, F8_2,
 F9_2
 O1_3, C1_3, C2_3, F1_3, F2_3, F3_3, C3_3, F4_3, F5_3, F6_3, C4_3, F7_3, F8_3,
 F9_3
 O1_4, C1_4, C2_4, F1_4, F2_4, F3_4, C3_4, F4_4, F5_4, F6_4, C4_4, F7_4, F8_4,
 F9_4
 with sigma for 1-2 distances of 0.004 and sigma for 1-3 distances of 0.004
 F1_1, C1_1, C2_1, C3_1, C4_1, C5_1, C6_1
 with sigma for 1-2 distances of 0.004 and sigma for 1-3 distances of 0.004
6. Same fragment restrains
{O1_3, C1_3, C2_3, F1_3, F2_3, F3_3, C3_3, F4_3, F5_3, F6_3, C4_3, F7_3, F8_3,
F9_3}
{O1_4, C1_4, C2_4, F1_4, F2_4, F3_4, C3_4, F4_4, F5_4, F6_4, C4_4, F7_4, F8_4,
F9_4}
as
{O1_2, C1_2, C2_2, F1_2, F2_2, F3_2, C3_2, F4_2, F5_2, F6_2, C4_2, F7_2, F8_2,
F9_2} sigma for 1-2: 0.02 1-3: 0.04
7. Others
 Sof(O1)=Sof(C1)=Sof(C2)=Sof(F1)=Sof(F2)=Sof(F3)=Sof(C3)=Sof(F4)=Sof(F5)=
 Sof(F6)=Sof(C4)=Sof(F7)=Sof(F8)=Sof(F9)=1-FVAR(1)
 Sof(O1)=Sof(C1)=Sof(C2)=Sof(F1)=Sof(F2)=Sof(F3)=Sof(C3)=Sof(F4)=Sof(F5)=
 Sof(F6)=Sof(C4)=Sof(F7)=Sof(F8)=Sof(F9)=FVAR(1)
8.a Aromatic/amide H refined with riding coordinates:
 C2(H2), C3(H3), C5(H5), C6(H6)
;
loop_
_atom_site_label
_atom_site_type_symbol
_atom_site_fract_x
_atom_site_fract_y
_atom_site_fract_z
_atom_site_U_iso_or_equiv
_atom_site_adp_type
_atom_site_occupancy
Al1 Al 0.5 0.51993(7) 0.75 0.02141(14) Uani 1.000000
F1_1 F 0.55187(7) 1.07546(11) 0.57295(7) 0.0479(3) Uani 1.000000
C1_1 C 0.60646(10) 1.12376(18) 0.55257(11) 0.0377(4) Uani 1.000000
C2_1 C 0.62030(11) 1.06559(19) 0.49659(11) 0.0416(5) Uani 1.000000
H2_1 H 0.59152(11) 0.99234(19) 0.47295(11) 0.0499(5) Uiso 1.000000
C3_1 C 0.67625(11) 1.11547(18) 0.47582(11) 0.0384(4) Uani 1.000000
H3_1 H 0.68622(11) 1.07607(18) 0.43722(11) 0.0461(5) Uiso 1.000000
C4_1 C 0.72001(10) 1.22492(17) 0.51050(9) 0.0322(4) Uani 1.000000
C5_1 C 0.70235(11) 1.28162(19) 0.56751(11) 0.0399(4) Uani 1.000000
H5_1 H 0.73002(11) 1.35571(19) 0.59141(11) 0.0478(5) Uiso 1.000000
C6_1 C 0.64636(11) 1.2317(2) 0.58859(11) 0.0428(5) Uani 1.000000
H6_1 H 0.63510(11) 1.2698(2) 0.62683(11) 0.0514(6) Uiso 1.000000
O1_2 O 0.56932(12) 0.6135(2) 0.73493(10) 0.0290(4) Uani 0.9567(15)
C1_2 C 0.59198(10) 0.69039(19) 0.69112(10) 0.0272(4) Uani 0.9567(15)
C2_2 C 0.60719(12) 0.83242(19) 0.72152(11) 0.0357(4) Uani 0.9567(15)
F1_2 F 0.54422(7) 0.89939(12) 0.70928(7) 0.0475(3) Uani 0.9567(15)
F2_2 F 0.65135(14) 0.90149(19) 0.69405(13) 0.0438(4) Uani 0.9567(15)
F3_2 F 0.64149(8) 0.82855(16) 0.79092(7) 0.0467(4) Uani 0.9567(15)
C3_2 C 0.66478(11) 0.63276(19) 0.68443(10) 0.0336(4) Uani 0.9567(15)
F4_2 F 0.65939(8) 0.50185(13) 0.67546(9) 0.0439(4) Uani 0.9567(15)
F5_2 F 0.72270(6) 0.65517(13) 0.74265(6) 0.0420(3) Uani 0.9567(15)
F6_2 F 0.68087(8) 0.68411(14) 0.63046(7) 0.0436(3) Uani 0.9567(15)
C4_2 C 0.53176(11) 0.69631(19) 0.61679(10) 0.0335(4) Uani 0.9567(15)
F7_2 F 0.53169(8) 0.58623(12) 0.58067(6) 0.0415(3) Uani 0.9567(15)
F8_2 F 0.54263(11) 0.7982(2) 0.57856(9) 0.0412(4) Uani 0.9567(15)
F9_2 F 0.46401(9) 0.70980(18) 0.62144(12) 0.0418(4) Uani 0.9567(15)
O1_3 O 0.45762(6) 0.42443(11) 0.67668(6) 0.0262(2) Uani 1.000000
C1_3 C 0.39790(9) 0.35515(16) 0.63620(8) 0.0262(3) Uani 1.000000
C2_3 C 0.40339(10) 0.34465(18) 0.56149(9) 0.0327(4) Uani 1.000000
F1_3 F 0.38238(6) 0.45790(11) 0.52609(5) 0.0400(3) Uani 1.000000
F2_3 F 0.35945(6) 0.24923(11) 0.52311(6) 0.0411(3) Uani 1.000000
F3_3 F 0.47273(6) 0.31958(11) 0.56431(5) 0.0374(2) Uani 1.000000
C3_3 C 0.39868(10) 0.21400(17) 0.66695(9) 0.0312(4) Uani 1.000000
F4_3 F 0.41232(6) 0.21919(11) 0.73569(5) 0.0385(3) Uani 1.000000
F5_3 F 0.45191(6) 0.13997(10) 0.65580(6) 0.0378(3) Uani 1.000000
F6_3 F 0.33385(6) 0.14978(10) 0.63818(6) 0.0398(3) Uani 1.000000
C4_3 C 0.32309(9) 0.42350(18) 0.63122(9) 0.0314(4) Uani 1.000000
F7_3 F 0.30627(6) 0.40422(11) 0.68930(6) 0.0392(3) Uani 1.000000
F8_3 F 0.26597(6) 0.37892(11) 0.57714(6) 0.0417(3) Uani 1.000000
F9_3 F 0.32766(6) 0.55375(10) 0.62297(6) 0.0379(3) Uani 1.000000
O1_4 O 0.561(3) 0.602(5) 0.729(2) 0.036(3) Uani 0.0433(15)
C1_4 C 0.5849(13) 0.687(3) 0.6891(13) 0.038(2) Uani 0.0433(15)
C2_4 C 0.5168(14) 0.760(3) 0.6375(14) 0.038(2) Uani 0.0433(15)
F1_4 F 0.456(2) 0.684(4) 0.618(3) 0.038(3) Uani 0.0433(15)
F2_4 F 0.529(3) 0.792(5) 0.5781(18) 0.038(4) Uani 0.0433(15)
F3_4 F 0.4993(14) 0.869(2) 0.6651(14) 0.040(3) Uani 0.0433(15)
C3_4 C 0.6394(13) 0.790(3) 0.7353(13) 0.039(2) Uani 0.0433(15)
F4_4 F 0.7084(11) 0.742(3) 0.7634(13) 0.042(3) Uani 0.0433(15)
F5_4 F 0.6146(17) 0.832(4) 0.7869(16) 0.039(4) Uani 0.0433(15)
F6_4 F 0.645(3) 0.902(4) 0.702(3) 0.040(4) Uani 0.0433(15)
C4_4 C 0.6212(13) 0.607(2) 0.6437(12) 0.039(2) Uani 0.0433(15)
F7_4 F 0.6762(16) 0.527(3) 0.6801(19) 0.039(3) Uani 0.0433(15)
F8_4 F 0.6521(16) 0.688(3) 0.6094(15) 0.041(3) Uani 0.0433(15)
F9_4 F 0.5711(14) 0.536(3) 0.5958(12) 0.042(3) Uani 0.0433(15)

loop_
_atom_site_aniso_label
_atom_site_aniso_U_11
_atom_site_aniso_U_22
_atom_site_aniso_U_33
_atom_site_aniso_U_12
_atom_site_aniso_U_13
_atom_site_aniso_U_23
Al1 0.0228(3) 0.0206(3) 0.0202(3) -0.000000 0.0065(3) 0.000000
F1_1 0.0480(7) 0.0342(6) 0.0655(8) -0.0001(5) 0.0240(6) 0.0024(6)
C1_1 0.0340(9) 0.0286(9) 0.0477(11) 0.0057(6) 0.0101(7) 0.0047(7)
C2_1 0.0395(10) 0.0282(9) 0.0538(12) -0.0009(7) 0.0112(7) -0.0039(8)
C3_1 0.0390(10) 0.0300(9) 0.0421(11) -0.0004(7) 0.0080(7) -0.0070(7)
C4_1 0.0316(9) 0.0249(8) 0.0329(9) 0.0052(6) 0.0014(6) 0.0006(6)
C5_1 0.0397(10) 0.0322(10) 0.0442(11) -0.0024(7) 0.0095(7) -0.0077(7)
C6_1 0.0435(11) 0.0395(10) 0.0455(12) -0.0003(7) 0.0150(8) -0.0062(8)
O1_2 0.0284(8) 0.0315(8) 0.0269(7) -0.0062(5) 0.0090(6) 0.0022(5)
C1_2 0.0296(8) 0.0255(7) 0.0284(8) -0.0037(5) 0.0121(5) 0.0022(5)
C2_2 0.0417(9) 0.0293(9) 0.0380(9) -0.0041(5) 0.0157(6) -0.0007(5)
F1_2 0.0536(7) 0.0326(6) 0.0623(8) 0.0067(5) 0.0275(6) 0.0014(5)
F2_2 0.0483(9) 0.0333(6) 0.0527(9) -0.0120(5) 0.0210(6) 0.0009(5)
F3_2 0.0614(10) 0.0391(7) 0.0372(6) -0.0111(7) 0.0135(6) -0.0079(5)
C3_2 0.0343(8) 0.0325(9) 0.0373(9) -0.0019(5) 0.0162(5) 0.0016(5)
F4_2 0.0532(9) 0.0321(7) 0.0509(8) 0.0035(5) 0.0234(7) -0.0022(5)
F5_2 0.0304(6) 0.0492(7) 0.0448(7) -0.0020(5) 0.0103(4) 0.0038(5)
F6_2 0.0407(7) 0.0549(8) 0.0431(8) 0.0009(6) 0.0244(5) 0.0078(5)
C4_2 0.0338(8) 0.0347(9) 0.0313(9) -0.0060(5) 0.0098(5) 0.0052(5)
F7_2 0.0537(8) 0.0405(6) 0.0293(6) -0.0124(5) 0.0126(5) -0.0020(4)
F8_2 0.0456(11) 0.0413(7) 0.0358(6) -0.0063(7) 0.0123(6) 0.0123(5)
F9_2 0.0308(7) 0.0516(11) 0.0400(7) -0.0023(5) 0.0077(5) 0.0146(7)
O1_3 0.0257(6) 0.0249(6) 0.0249(6) -0.0004(4) 0.0044(4) -0.0033(5)
C1_3 0.0262(8) 0.0246(8) 0.0240(8) -0.0022(6) 0.0033(6) -0.0029(6)
C2_3 0.0366(9) 0.0302(9) 0.0270(9) -0.0042(7) 0.0050(6) -0.0033(6)
F1_3 0.0495(6) 0.0357(6) 0.0288(5) 0.0009(5) 0.0052(5) 0.0060(4)
F2_3 0.0500(7) 0.0374(6) 0.0290(6) -0.0092(5) 0.0038(5) -0.0099(4)
F3_3 0.0398(6) 0.0417(6) 0.0323(6) 0.0009(5) 0.0142(5) -0.0051(5)
C3_3 0.0321(9) 0.0278(8) 0.0306(9) -0.0020(6) 0.0064(6) -0.0009(6)
F4_3 0.0464(6) 0.0365(6) 0.0307(6) -0.0013(5) 0.0103(5) 0.0059(4)
F5_3 0.0394(6) 0.0274(5) 0.0438(6) 0.0060(4) 0.0104(5) -0.0000(4)
F6_3 0.0367(6) 0.0310(5) 0.0463(6) -0.0085(4) 0.0068(5) -0.0003(5)
C4_3 0.0270(8) 0.0302(9) 0.0333(9) 0.0006(6) 0.0050(6) -0.0016(7)
F7_3 0.0320(5) 0.0423(6) 0.0456(7) -0.0015(5) 0.0162(5) -0.0056(5)
F8_3 0.0282(5) 0.0409(6) 0.0444(6) -0.0003(4) -0.0034(5) -0.0068(5)
F9_3 0.0345(6) 0.0279(5) 0.0435(6) 0.0051(4) 0.0030(5) 0.0001(4)
O1_4 0.036(5) 0.035(5) 0.037(5) -0.005(2) 0.013(2) 0.002(2)
C1_4 0.038(4) 0.037(3) 0.039(3) -0.0054(17) 0.0148(17) 0.0029(17)
C2_4 0.038(4) 0.037(4) 0.041(4) -0.0057(19) 0.0145(18) 0.0038(19)
F1_4 0.038(5) 0.035(6) 0.043(6) -0.005(2) 0.015(2) 0.003(3)
F2_4 0.037(6) 0.038(6) 0.041(4) -0.006(3) 0.013(2) 0.004(2)
F3_4 0.040(6) 0.037(4) 0.044(6) -0.006(2) 0.016(3) 0.003(2)
C3_4 0.040(4) 0.038(4) 0.041(4) -0.0068(19) 0.0151(19) 0.0019(19)
F4_4 0.040(4) 0.042(6) 0.044(6) -0.006(2) 0.015(2) 0.002(3)
F5_4 0.039(6) 0.038(6) 0.040(5) -0.006(3) 0.014(3) 0.002(2)
F6_4 0.042(7) 0.039(4) 0.042(6) -0.007(2) 0.016(3) 0.002(2)
C4_4 0.040(4) 0.040(4) 0.040(4) -0.0033(19) 0.0156(19) 0.0024(19)
F7_4 0.040(5) 0.038(5) 0.040(6) -0.004(2) 0.015(2) 0.001(2)
F8_4 0.040(6) 0.043(5) 0.040(6) -0.004(2) 0.016(3) 0.004(2)
F9_4 0.042(5) 0.044(5) 0.041(5) -0.005(2) 0.015(2) 0.000(2)

loop_
_geom_bond_atom_site_label_1
_geom_bond_atom_site_label_2
_geom_bond_distance
_geom_bond_site_symmetry_2
_geom_bond_publ_flag
Al1 O1_2 1.7307(17) 2_656 ?
Al1 O1_2 1.7307(17) . ?
Al1 O1_3 1.7264(12) 2_656 ?
Al1 O1_3 1.7264(12) . ?
Al1 O1_4 1.60(4) . ?
Al1 O1_4 1.60(4) 2_656 ?
F1_1 C1_1 1.331(2) . ?
C1_1 C2_1 1.376(3) . ?
C1_1 C6_1 1.389(3) . ?
C2_1 H2_1 0.9500 . ?
C2_1 C3_1 1.364(3) . ?
C3_1 H3_1 0.9500 . ?
C3_1 C4_1 1.422(2) . ?
C4_1 C4_1 1.436(4) 7_676 ?
C4_1 C5_1 1.424(3) . ?
C5_1 H5_1 0.9500 . ?
C5_1 C6_1 1.369(3) . ?
C6_1 H6_1 0.9500 . ?
O1_2 C1_2 1.353(2) . ?
C1_2 C2_2 1.552(3) . ?
C1_2 C3_2 1.549(3) . ?
C1_2 C4_2 1.555(3) . ?
C2_2 F1_2 1.325(2) . ?
C2_2 F2_2 1.347(3) . ?
C2_2 F3_2 1.335(2) . ?
C3_2 F4_2 1.337(2) . ?
C3_2 F5_2 1.334(2) . ?
C3_2 F6_2 1.333(2) . ?
C4_2 F7_2 1.332(2) . ?
C4_2 F8_2 1.346(3) . ?
C4_2 F9_2 1.329(3) . ?
O1_3 C1_3 1.3522(19) . ?
C1_3 C2_3 1.551(2) . ?
C1_3 C3_3 1.556(2) . ?
C1_3 C4_3 1.554(2) . ?
C2_3 F1_3 1.340(2) . ?
C2_3 F2_3 1.341(2) . ?
C2_3 F3_3 1.325(2) . ?
C3_3 F4_3 1.326(2) . ?
C3_3 F5_3 1.338(2) . ?
C3_3 F6_3 1.342(2) . ?
C4_3 F7_3 1.330(2) . ?
C4_3 F8_3 1.335(2) . ?
C4_3 F9_3 1.336(2) . ?
O1_4 C1_4 1.36(2) . ?
C1_4 C2_4 1.552(16) . ?
C1_4 C3_4 1.541(16) . ?
C1_4 C4_4 1.547(16) . ?
C2_4 F1_4 1.339(16) . ?
C2_4 F2_4 1.336(16) . ?
C2_4 F3_4 1.325(16) . ?
C3_4 F4_4 1.334(16) . ?
C3_4 F5_4 1.351(16) . ?
C3_4 F6_4 1.344(16) . ?
C4_4 F7_4 1.334(16) . ?
C4_4 F8_4 1.331(16) . ?
C4_4 F9_4 1.322(16) . ?

loop_
_geom_angle_atom_site_label_1
_geom_angle_atom_site_label_2
_geom_angle_atom_site_label_3
_geom_angle
_geom_angle_site_symmetry_1
_geom_angle_site_symmetry_3
_geom_angle_publ_flag
O1_2 Al1 O1_2 113.62(16) 2_656 . ?
O1_3 Al1 O1_2 107.07(8) . 2_656 ?
O1_3 Al1 O1_2 107.07(8) 2_656 . ?
O1_3 Al1 O1_2 108.64(8) . . ?
O1_3 Al1 O1_2 108.64(8) 2_656 2_656 ?
O1_3 Al1 O1_3 111.88(8) 2_656 . ?
O1_4 Al1 O1_2 115(2) 2_656 . ?
O1_4 Al1 O1_2 5.2(19) 2_656 2_656 ?
O1_4 Al1 O1_2 115(2) . 2_656 ?
O1_4 Al1 O1_2 5.2(19) . . ?
O1_4 Al1 O1_3 103.5(18) 2_656 2_656 ?
O1_4 Al1 O1_3 110.4(19) . 2_656 ?
O1_4 Al1 O1_3 103.5(18) . . ?
O1_4 Al1 O1_3 110.4(19) 2_656 . ?
O1_4 Al1 O1_4 117(4) 2_656 . ?
C2_1 C1_1 F1_1 118.71(17) . . ?
C6_1 C1_1 F1_1 118.17(18) . . ?
C6_1 C1_1 C2_1 123.11(19) . . ?
H2_1 C2_1 C1_1 120.74(12) . . ?
C3_1 C2_1 C1_1 118.53(18) . . ?
C3_1 C2_1 H2_1 120.74(12) . . ?
H3_1 C3_1 C2_1 119.18(12) . . ?
C4_1 C3_1 C2_1 121.64(19) . . ?
C4_1 C3_1 H3_1 119.18(12) . . ?
C4_1 C4_1 C3_1 121.4(2) 7_676 . ?
C5_1 C4_1 C3_1 117.10(18) . . ?
H5_1 C5_1 C4_1 119.29(11) . . ?
C6_1 C5_1 C4_1 121.41(18) . . ?
C6_1 C5_1 H5_1 119.29(12) . . ?
C5_1 C6_1 C1_1 118.20(19) . . ?
H6_1 C6_1 C1_1 120.90(12) . . ?
H6_1 C6_1 C5_1 120.90(12) . . ?
C1_2 O1_2 Al1 149.09(16) . . ?
C2_2 C1_2 O1_2 109.38(17) . . ?
C3_2 C1_2 O1_2 109.26(17) . . ?
C3_2 C1_2 C2_2 109.27(15) . . ?
C4_2 C1_2 O1_2 111.20(16) . . ?
C4_2 C1_2 C2_2 109.02(16) . . ?
C4_2 C1_2 C3_2 108.69(16) . . ?
F1_2 C2_2 C1_2 111.29(16) . . ?
F2_2 C2_2 C1_2 112.15(18) . . ?
F2_2 C2_2 F1_2 107.82(18) . . ?
F3_2 C2_2 C1_2 110.45(17) . . ?
F3_2 C2_2 F1_2 107.71(17) . . ?
F3_2 C2_2 F2_2 107.21(19) . . ?
F4_2 C3_2 C1_2 110.80(16) . . ?
F5_2 C3_2 C1_2 110.89(16) . . ?
F5_2 C3_2 F4_2 106.93(16) . . ?
F6_2 C3_2 C1_2 112.39(16) . . ?
F6_2 C3_2 F4_2 107.69(17) . . ?
F6_2 C3_2 F5_2 107.91(15) . . ?
F7_2 C4_2 C1_2 111.25(16) . . ?
F8_2 C4_2 C1_2 112.29(16) . . ?
F8_2 C4_2 F7_2 107.40(17) . . ?
F9_2 C4_2 C1_2 110.67(17) . . ?
F9_2 C4_2 F7_2 107.54(16) . . ?
F9_2 C4_2 F8_2 107.48(18) . . ?
C1_3 O1_3 Al1 149.99(11) . . ?
C2_3 C1_3 O1_3 107.94(14) . . ?
C3_3 C1_3 O1_3 109.93(13) . . ?
C3_3 C1_3 C2_3 109.32(14) . . ?
C4_3 C1_3 O1_3 111.90(13) . . ?
C4_3 C1_3 C2_3 109.00(14) . . ?
C4_3 C1_3 C3_3 108.72(14) . . ?
F1_3 C2_3 C1_3 110.86(14) . . ?
F2_3 C2_3 C1_3 112.36(14) . . ?
F2_3 C2_3 F1_3 106.92(14) . . ?
F3_3 C2_3 C1_3 111.18(14) . . ?
F3_3 C2_3 F1_3 107.54(15) . . ?
F3_3 C2_3 F2_3 107.76(14) . . ?
F4_3 C3_3 C1_3 110.75(14) . . ?
F5_3 C3_3 C1_3 110.73(14) . . ?
F5_3 C3_3 F4_3 107.75(14) . . ?
F6_3 C3_3 C1_3 112.79(14) . . ?
F6_3 C3_3 F4_3 107.60(14) . . ?
F6_3 C3_3 F5_3 107.00(14) . . ?
F7_3 C4_3 C1_3 111.25(14) . . ?
F8_3 C4_3 C1_3 112.23(14) . . ?
F8_3 C4_3 F7_3 107.63(14) . . ?
F9_3 C4_3 C1_3 110.57(14) . . ?
F9_3 C4_3 F7_3 107.45(14) . . ?
F9_3 C4_3 F8_3 107.50(14) . . ?
C1_4 O1_4 Al1 155(4) . . ?
C2_4 C1_4 O1_4 109(2) . . ?
C3_4 C1_4 O1_4 111(2) . . ?
C3_4 C1_4 C2_4 109.1(16) . . ?
C4_4 C1_4 O1_4 109(2) . . ?
C4_4 C1_4 C2_4 106.8(16) . . ?
C4_4 C1_4 C3_4 111.6(16) . . ?
F1_4 C2_4 C1_4 111(2) . . ?
F2_4 C2_4 C1_4 111(2) . . ?
F2_4 C2_4 F1_4 106(2) . . ?
F3_4 C2_4 C1_4 112.5(18) . . ?
F3_4 C2_4 F1_4 107(2) . . ?
F3_4 C2_4 F2_4 109(2) . . ?
F4_4 C3_4 C1_4 112.2(18) . . ?
F5_4 C3_4 C1_4 110.1(18) . . ?
F5_4 C3_4 F4_4 110(2) . . ?
F6_4 C3_4 C1_4 114(2) . . ?
F6_4 C3_4 F4_4 107(2) . . ?
F6_4 C3_4 F5_4 103(2) . . ?
F7_4 C4_4 C1_4 114(2) . . ?
F8_4 C4_4 C1_4 110.4(19) . . ?
F8_4 C4_4 F7_4 105(2) . . ?
F9_4 C4_4 C1_4 111.3(17) . . ?
F9_4 C4_4 F7_4 108(2) . . ?
F9_4 C4_4 F8_4 107(2) . . ?

loop_
_geom_torsion_atom_site_label_1
_geom_torsion_atom_site_label_2
_geom_torsion_atom_site_label_3
_geom_torsion_atom_site_label_4
_geom_torsion
_geom_torsion_site_symmetry_1
_geom_torsion_site_symmetry_2
_geom_torsion_site_symmetry_3
_geom_torsion_site_symmetry_4
_geom_torsion_publ_flag
Al1 O1_2 C1_2 C2_2 115.0(3) . . . . ?
Al1 O1_2 C1_2 C2_2 115.0(3) 2_656 . . . ?
Al1 O1_2 C1_2 C3_2 -125.4(4) . . . . ?
Al1 O1_2 C1_2 C3_2 -125.4(4) 2_656 . . . ?
Al1 O1_2 C1_2 C4_2 -5.5(4) 2_656 . . . ?
Al1 O1_2 C1_2 C4_2 -5.5(4) . . . . ?
Al1 O1_3 C1_3 C2_3 158.5(2) 2_656 . . . ?
Al1 O1_3 C1_3 C2_3 158.5(2) . . . . ?
Al1 O1_3 C1_3 C3_3 -82.3(2) 2_656 . . . ?
Al1 O1_3 C1_3 C3_3 -82.3(2) . . . . ?
Al1 O1_3 C1_3 C4_3 38.6(2) . . . . ?
Al1 O1_3 C1_3 C4_3 38.6(2) 2_656 . . . ?
Al1 O1_4 C1_4 C2_4 11(10) 2_656 . . . ?
Al1 O1_4 C1_4 C2_4 11(10) . . . . ?
Al1 O1_4 C1_4 C3_4 132(9) 2_656 . . . ?
Al1 O1_4 C1_4 C3_4 132(9) . . . . ?
Al1 O1_4 C1_4 C4_4 -105(9) . . . . ?
Al1 O1_4 C1_4 C4_4 -105(9) 2_656 . . . ?
F1_1 C1_1 C2_1 C3_1 179.94(17) . . . . ?
F1_1 C1_1 C6_1 C5_1 -179.80(17) . . . . ?
C1_1 C2_1 C3_1 C4_1 0.1(2) . . . . ?
C1_1 C6_1 C5_1 C4_1 -0.3(2) . . . . ?
C2_1 C3_1 C4_1 C4_1 178.5(2) . . . 7_676 ?
C2_1 C3_1 C4_1 C5_1 -0.8(2) . . . . ?
C3_1 C4_1 C4_1 C3_1 180.0(2) . . 7_676 7_676 ?
C3_1 C4_1 C4_1 C5_1 0.8(2) . . 7_676 7_676 ?
C3_1 C4_1 C5_1 C6_1 0.9(2) . . . . ?
C4_1 C4_1 C5_1 C6_1 -178.4(2) 7_676 . . . ?
O1_2 C1_2 C2_2 F1_2 -78.88(17) . . . . ?
O1_2 C1_2 C2_2 F2_2 160.2(2) . . . . ?
O1_2 C1_2 C2_2 F3_2 40.71(18) . . . . ?
O1_2 C1_2 C3_2 F4_2 44.87(17) . . . . ?
O1_2 C1_2 C3_2 F5_2 -73.72(16) . . . . ?
O1_2 C1_2 C3_2 F6_2 165.40(16) . . . . ?
O1_2 C1_2 C4_2 F7_2 -76.97(18) . . . . ?
O1_2 C1_2 C4_2 F8_2 162.6(2) . . . . ?
O1_2 C1_2 C4_2 F9_2 42.52(19) . . . . ?
O1_3 C1_3 C2_3 F1_3 -77.61(13) . . . . ?
O1_3 C1_3 C2_3 F2_3 162.82(13) . . . . ?
O1_3 C1_3 C2_3 F3_3 41.95(14) . . . . ?
O1_3 C1_3 C3_3 F4_3 46.49(14) . . . . ?
O1_3 C1_3 C3_3 F5_3 -72.98(14) . . . . ?
O1_3 C1_3 C3_3 F6_3 167.14(13) . . . . ?
O1_3 C1_3 C4_3 F7_3 -77.18(14) . . . . ?
O1_3 C1_3 C4_3 F8_3 162.16(14) . . . . ?
O1_3 C1_3 C4_3 F9_3 42.14(15) . . . . ?
O1_4 C1_4 C2_4 F1_4 -32(3) . . . . ?
O1_4 C1_4 C2_4 F2_4 -150(3) . . . . ?
O1_4 C1_4 C2_4 F3_4 88(3) . . . . ?
O1_4 C1_4 C3_4 F4_4 80(3) . . . . ?
O1_4 C1_4 C3_4 F5_4 -42(3) . . . . ?
O1_4 C1_4 C3_4 F6_4 -158(3) . . . . ?
O1_4 C1_4 C4_4 F7_4 -55(3) . . . . ?
O1_4 C1_4 C4_4 F8_4 -174(3) . . . . ?
O1_4 C1_4 C4_4 F9_4 68(3) . . . . ?

loop_
_diffrn_refln_index_h
_diffrn_refln_index_k
_diffrn_refln_index_l
_diffrn_refln_intensity_net
_diffrn_refln_intensity_u
2 0 0 1676.03 129.19
2 0 0 1753.92 129.29
2 0 0 1703.83 129.29
2 0 0 1797.52 129.39
2 0 0 1729.73 129.09
2 0 0 1831.42 129.39
2 0 0 1872.31 129.29
2 0 0 1816.72 130.19
-2 0 0 1694.83 129.19
-2 0 0 1730.83 129.19
-2 0 0 1730.13 129.29
-2 0 0 1706.33 128.99
-2 0 0 1921.21 129.39
-2 0 0 1855.31 129.29
-2 0 0 1821.02 130.19
-4 0 0 2451.15 178.98
4 0 0 2335.37 178.88
4 0 0 2603.14 179.08
4 0 0 2607.04 180.98
4 0 0 2452.05 179.28
4 0 0 2398.76 178.48
-4 0 0 2447.85 179.28
-4 0 0 2388.86 178.48
-4 0 0 2541.15 179.18
-4 0 0 2618.34 179.08
-4 0 0 2581.94 180.98
4 0 0 2323.57 178.88
4 0 0 2539.25 179.18
4 0 0 2331.17 178.88
-4 0 0 2296.87 178.78
-4 0 0 2371.06 178.88
6 0 0 1828.42 136.09
6 0 0 1794.12 135.89
6 0 0 1779.82 135.89
-6 0 0 1837.32 135.89
-6 0 0 1814.32 135.99
-6 0 0 1841.52 136.09
-6 0 0 1799.72 136.49
-6 0 0 1800.72 135.29
-6 0 0 1912.41 136.39
-6 0 0 1948.11 136.19
-6 0 0 1905.81 139.09
6 0 0 1893.51 136.59
6 0 0 1784.22 135.39
6 0 0 1928.21 136.39
6 0 0 1949.7 136.19
6 0 0 1924.81 139.19
-8 0 0 1109.69 83.19
-8 0 0 1151.78 84.49
8 0 0 1213.68 84.69
8 0 0 1152.48 89.59
8 0 0 1128.29 83.29
8 0 0 1171.58 84.79
-8 0 0 1150.78 84.89
8 0 0 1102.79 85.09
-8 0 0 1093.89 83.99
-8 0 0 1104.89 84.09
-8 0 0 1143.89 84.29
-8 0 0 1140.79 91.29
8 0 0 1114.89 84.09
8 0 0 1149.39 84.09
10 0 0 1133.99 86.39
10 0 0 1202.68 86.49
-10 0 0 1147.59 86.69
-10 0 0 1111.49 91.19
10 0 0 1147.49 87.59
10 0 0 1174.08 92.29
10 0 0 1171.68 85.39
10 0 0 1166.88 87.09
10 0 0 1174.28 86.79
-10 0 0 1218.28 86.49
-10 0 0 1245.48 86.79
-10 0 0 1122.69 85.19
-10 0 0 1137.59 85.19
-10 0 0 1198.58 87.29
-10 0 0 1126.89 86.29
10 0 0 1159.78 86.59
-12 0 0 216.38 19.9
-12 0 0 197.48 16
-12 0 0 221.18 18.4
-12 0 0 209.98 18.6
-12 0 0 198.38 18
12 0 0 216.68 18.5
12 0 0 239.18 31.1
12 0 0 193.38 19.4
12 0 0 209.38 20.5
12 0 0 215.48 19.4
12 0 0 194.68 18.1
12 0 0 174.08 18.1
-12 0 0 179.08 18.9
-12 0 0 197.48 28.1
-12 0 0 209.08 16.1
-14 0 0 1115.39 83.99
-14 0 0 1061.49 80.79
-14 0 0 1130.49 83.19
-14 0 0 1165.98 82.99
-14 0 0 1052.19 80.79
-14 0 0 1130.99 82.79
14 0 0 1067.59 86.79
14 0 0 1080.99 84.69
14 0 0 1099.79 83.49
14 0 0 1163.78 82.89
14 0 0 1050.49 83.59
14 0 0 1132.89 82.89
14 0 0 1091.89 91.99
-14 0 0 1108.69 83.39
-14 0 0 1085.59 91.19
-16 0 0 495.65 38.7
-16 0 0 440.36 50.09
16 0 0 493.85 52.49
16 0 0 498.65 39
16 0 0 476.05 39.9
-16 0 0 475.95 38.8
-16 0 0 478.15 39.1
-16 0 0 489.95 40.6
16 0 0 522.75 39.2
16 0 0 434.26 41.2
-16 0 0 445.26 39.5
-18 0 0 110.89 15
-18 0 0 115.89 17.1
18 0 0 107.59 16.7
18 0 0 191.78 34.6
-18 0 0 100.59 14.1
-18 0 0 131.39 16
-18 0 0 119.39 16.6
18 0 0 123.89 19
18 0 0 108.09 15.3
18 0 0 111.89 18
20 0 0 29.5 12.3
20 0 0 7.4 10.2
20 0 0 16.6 23.2
-20 0 0 8.1 9.5
-20 0 0 9.1 10.1
-20 0 0 11.3 10.2
20 0 0 18 13.4
-20 0 0 4 11.7
-22 0 0 110.09 17
-22 0 0 114.19 18.7
22 0 0 104.99 21.5
22 0 0 136.49 18.4
-22 0 0 121.09 17.3
22 0 0 164.38 36.6
-22 0 0 100.89 19.2
22 0 0 71.39 17.4
24 0 0 22.3 15.7
24 0 0 26 17.5
1 -1 0 1375.16 106.09
1 -1 0 1413.26 106.39
-1 -1 0 1340.07 106.19
-1 -1 0 1386.66 106.19
1 -1 0 1547.15 106.39
-1 -1 0 1570.64 106.29
-1 -1 0 1513.25 107.19
-1 -1 0 1425.76 106.09
-1 -1 0 1437.96 106.39
-1 -1 0 1473.95 106.29
1 -1 0 1421.86 106.29
1 -1 0 1477.65 106.39
-1 -1 0 1483.45 106.19
1 -1 0 1552.14 107.29
1 -1 0 1436.56 106.09
-1 1 0 1358.06 106.09
1 1 0 1367.26 106.19
-1 1 0 1493.05 106.49
1 1 0 1549.05 106.29
1 1 0 1347.77 106.09
1 1 0 1458.15 106.39
-1 1 0 1566.84 107.29
1 1 0 1447.86 106.29
-1 1 0 1490.55 106.39
1 1 0 1395.56 106.19
1 1 0 1502.05 106.09
1 1 0 1499.35 107.19
-1 1 0 1517.65 106.39
-1 1 0 1444.86 106.09
3 -1 0 287.97 22.6
-3 -1 0 294.67 22.9
3 -1 0 312.37 23
3 -1 0 307.97 22.9
-3 -1 0 274.77 22.5
-3 -1 0 325.77 22.6
-3 -1 0 301.97 25.6
-3 -1 0 273.97 22.5
-3 -1 0 296.47 22.5
-3 -1 0 291.37 22.3
3 -1 0 281.27 22.2
3 -1 0 300.27 23
3 -1 0 289.27 22.3
3 -1 0 317.77 25.6
3 1 0 322.47 22.6
-3 1 0 318.47 25.5
-3 1 0 311.57 22.9
3 1 0 275.17 22.4
3 1 0 275.87 22.5
3 1 0 304.07 26.1
3 1 0 298.07 22.4
3 1 0 300.47 22.6
3 1 0 271.07 22.4
-3 1 0 292.47 22.2
-3 1 0 292.07 22.9
-3 1 0 288.37 22.3
3 1 0 292.67 22.4
3 1 0 305.77 23.2
-3 1 0 275.77 22.9
5 -1 0 2953.8 215.08
5 -1 0 3033.8 214.98
-5 -1 0 2939.21 214.58
-5 -1 0 3022.2 214.58
5 -1 0 2817.62 214.38
-5 -1 0 2957.4 214.58
5 -1 0 2987.6 214.78
5 -1 0 2955.1 217.18
-5 -1 0 2799.72 214.88
-5 -1 0 3081.79 214.58
-5 -1 0 2918.81 214.28
5 -1 0 2908.71 214.38
5 -1 0 2892.71 214.38
-5 -1 0 2937.11 217.08
-5 1 0 2968.8 214.78
-5 1 0 2985.6 217.48
5 1 0 2912.41 214.58
-5 1 0 2938.21 214.48
-5 1 0 2834.72 214.98
-5 1 0 2990.5 214.98
5 1 0 3054.29 217.48
5 1 0 3062.39 214.58
5 1 0 2868.81 214.28
-5 1 0 2840.92 214.38
-5 1 0 2876.61 214.38
5 1 0 2902.41 214.48
5 1 0 2863.51 214.48
5 1 0 2986.9 214.98
5 1 0 3026.8 214.58
-7 -1 0 47.8 6.6
7 -1 0 68.29 8.1
-7 -1 0 52.59 7.4
-7 -1 0 75.79 8.3
-7 -1 0 85.49 8.2
7 -1 0 55.59 8.9
7 -1 0 76.49 15
-7 -1 0 60.39 7.5
-7 -1 0 55.29 7.3
7 -1 0 65.39 7.5
7 -1 0 66.49 7.4
7 -1 0 62.59 8.4
-7 -1 0 80.79 13.8
7 -1 0 39.3 6.6
-7 1 0 72.29 7.5
-7 1 0 55.19 8.4
7 1 0 56.19 7.1
7 1 0 53.49 6.6
7 1 0 49 7.5
7 1 0 47.4 13.7
-7 1 0 77.69 15.3
-7 1 0 64.89 7.4
7 1 0 67.89 8
7 1 0 72.79 8
-7 1 0 63.59 8
7 1 0 61.69 7.4
7 1 0 51.39 9
-7 1 0 77.79 7.6
9 -1 0 271.27 21.4
9 -1 0 269.87 21.3
-9 -1 0 275.97 21.4
-9 -1 0 247.58 20.5
-9 -1 0 228.38 29.7
9 -1 0 268.97 22.5
-9 -1 0 287.67 21.8
9 -1 0 264.67 21.3
-9 -1 0 228.68 21.7
-9 -1 0 239.18 22.1
9 -1 0 255.27 22.5
-9 -1 0 286.57 21.7
-9 1 0 243.38 23
-9 1 0 257.77 21.3
9 1 0 249.97 30.1
9 1 0 271.27 21.5
9 1 0 266.97 22.2
-9 1 0 283.07 21.3
-9 1 0 268.37 21.5
9 1 0 264.07 21.7
-9 1 0 232.88 29.3
9 1 0 234.78 22.9
9 1 0 265.17 20.7
9 1 0 265.77 22.1
9 1 0 276.47 22.1
-9 1 0 260.27 22.8
11 -1 0 464.95 44.8
-11 -1 0 441.66 43.5
11 -1 0 527.25 37.6
-11 -1 0 528.75 38.8
-11 -1 0 497.35 37.6
-11 -1 0 431.36 37.7
-11 -1 0 446.56 36.4
11 -1 0 512.45 37.7
11 -1 0 476.05 39
11 -1 0 474.65 38.7
11 -1 0 502.75 38.3
11 -1 0 490.55 37.6
-11 -1 0 467.85 37.8
11 1 0 485.35 37.7
11 1 0 496.55 39.2
-11 1 0 490.35 37.5
-11 1 0 465.05 37.7
-11 1 0 475.75 38.7
-11 1 0 516.35 37.6
11 1 0 500.35 46.1
-11 1 0 482.65 38.3
11 1 0 489.85 36.7
11 1 0 517.05 38.3
-11 1 0 469.45 45
11 1 0 440.46 37.6
13 -1 0 12.7 6.3
-13 -1 0 15.5 6.2
-13 -1 0 29.7 5.3
-13 -1 0 12.3 7.7
-13 -1 0 20.6 7.1
13 -1 0 23.1 8.9
13 -1 0 12.3 16.3
13 -1 0 34.5 7.2
13 -1 0 25.9 6.7
-13 -1 0 13.9 6.4
13 -1 0 21.7 8.1
-13 -1 0 30.5 15.4
13 -1 0 24.7 8.1
-13 -1 0 17.7 7.3
13 1 0 20.7 6.6
13 1 0 17.4 6.3
-13 1 0 31 7.2
13 1 0 26.2 5.4
13 1 0 32.4 6.9
13 1 0 15.9 7.2
-13 1 0 14.7 6.2
13 1 0 -1.1 16.7
-13 1 0 6 14.7
13 1 0 14.9 9.8
-13 1 0 27.4 8.2
-13 1 0 14.9 6.1
-13 1 0 4.2 7.6
13 1 0 25.3 8.1
15 -1 0 68.49 11.9
-15 -1 0 66.09 7.9
15 -1 0 55.89 12.5
-15 -1 0 62.69 11.1
15 -1 0 78.79 23.6
-15 -1 0 56.99 9.9
15 -1 0 63.89 10.5
-15 -1 0 53.49 10.5
-15 -1 0 57.49 9.6
-15 -1 0 52.79 19
-15 -1 0 67.89 7.6
15 -1 0 88.09 15.2
15 -1 0 63.99 10.5
-15 -1 0 68.19 11.7
15 1 0 67.39 14.2
15 1 0 51.59 10
15 1 0 73.99 12
-15 1 0 48.6 9.6
15 1 0 58.69 22.2
-15 1 0 55.19 9.5
15 1 0 53.29 10.8
-15 1 0 42.8 10.5
15 1 0 47.4 9.2
-15 1 0 46.3 8.9
-15 1 0 55.69 11.7
15 1 0 78.79 11
-15 1 0 70.49 21.5
17 -1 0 20.1 12.5
-17 -1 0 39.8 11.1
-17 -1 0 40.8 11.3
-17 -1 0 43.5 9.2
17 -1 0 6.6 9.8
17 -1 0 24.2 11.5
-17 -1 0 35 9.7
17 -1 0 34.2 9
-17 -1 0 22 5.7
17 -1 0 42.9 22.7
-17 -1 0 38.5 6.3
17 1 0 30.6 11.3
17 1 0 20.1 12.4
-17 1 0 31.3 9.6
-17 1 0 31 10.9
-17 1 0 33.4 11.3
17 1 0 58.89 11.7
17 1 0 55.69 26
17 1 0 23 9.1
-17 1 0 20.5 8.6
17 1 0 37.8 9.8
-17 1 0 31.7 8.9
19 -1 0 49.5 13.2
-19 -1 0 33.1 12.4
-19 -1 0 35.6 12.5
-19 -1 0 61.99 11.9
-19 -1 0 40.9 12.3
19 -1 0 70.29 12.2
-19 -1 0 39.8 10.7
19 -1 0 52.59 15.2
19 -1 0 67.29 27.5
-19 -1 0 43.5 6.8
-19 1 0 29 9.4
-19 1 0 25.1 12.5
-19 1 0 47.1 11.3
19 1 0 90.89 26.3
19 1 0 61.29 12.2
19 1 0 41.5 15
-19 1 0 45.5 10.6
19 1 0 7.5 11
19 1 0 47.6 15
21 -1 0 7 10
21 -1 0 -0.3 11.9
-21 -1 0 13.2 10
-21 -1 0 12.3 10.6
21 -1 0 -9.7 12.5
-21 -1 0 6 10.3
21 -1 0 55.39 27.1
-21 1 0 56.09 14.5
21 1 0 33.4 14.9
-21 1 0 1.7 9
-21 1 0 -3.1 9.3
21 1 0 12.1 11.5
21 1 0 -14.8 12.5
21 1 0 56.39 28
-21 1 0 2.8 10.8
21 1 0 -0.6 12
-23 -1 0 16.1 12
-23 -1 0 -21.4 11.2
23 -1 0 7.7 13.8
23 -1 0 35.4 17
23 1 0 -0.6 15
-23 1 0 -0.4 12
-23 1 0 -1.3 13.8
23 1 0 -5.3 14.7
-23 1 0 6.9 12
23 1 0 47.4 18.6
23 1 0 21.4 16.8
0 -2 0 3435.96 242.28
0 -2 0 3146.89 241.78
0 -2 0 3002.1 241.68
0 -2 0 3445.26 241.98
0 -2 0 3368.26 241.88
0 -2 0 3588.24 243.68
0 -2 0 3159.38 242.08
0 2 0 3387.46 241.98
0 2 0 3003 241.78
0 2 0 3497.05 241.98
0 2 0 3364.86 242.18
0 2 0 3360.16 242.28
0 2 0 3460.05 243.68
-2 -2 0 10.2 3.6
-2 -2 0 11.5 3.7
-2 -2 0 9.6 4
-2 -2 0 28.1 9.4
2 -2 0 18 3.5
2 -2 0 13.3 4.6
-2 -2 0 12.6 4.4
2 -2 0 14.6 3.8
-2 -2 0 18.4 3.8
-2 -2 0 10.9 3.2
2 -2 0 19.8 3.3
2 -2 0 11.2 7.6
-2 -2 0 16.1 5.1
2 -2 0 17.1 4.8
2 -2 0 3.1 4.9
-2 2 0 13.2 5
-2 2 0 17.7 3.5
2 2 0 10.3 3.9
2 2 0 13 3.9
2 2 0 15.1 3.3
2 2 0 18.5 3.7
-2 2 0 13.2 3.4
-2 2 0 7.9 4.5
2 2 0 7.2 4.6
2 2 0 27.1 8.4
-2 2 0 12.1 4.5
2 2 0 23 5.5
-2 2 0 14.3 7.8
2 2 0 18.6 4.4
4 -2 0 22.8 3.1
4 -2 0 30 11.2
-4 -2 0 22.4 4.7
-4 -2 0 19.9 5.7
-4 -2 0 20.5 4.8
4 -2 0 18.3 5.5
4 -2 0 15.9 5.3
4 -2 0 14.3 6.4
4 -2 0 23.8 6.4
4 -2 0 9.5 9.1
-4 -2 0 13.4 4.3
4 -2 0 14 3.4
4 -2 0 13.6 4.2
-4 -2 0 -4.6 12.5
4 -2 0 18 4.5
-4 -2 0 13.4 4
-4 -2 0 23.5 5
-4 -2 0 14.9 4.5
4 2 0 16.5 4.1
4 2 0 18.6 4.8
4 2 0 8.6 4.7
4 2 0 27.2 4.8
-4 2 0 14.2 5.9
4 2 0 23.1 4.8
-4 2 0 19.1 3.5
-4 2 0 19.1 5.8
-4 2 0 12.8 5.5
4 2 0 29.8 6.7
-4 2 0 18.2 3.2
4 2 0 15.7 5.5
-6 -2 0 630.14 48
6 -2 0 602.34 47.7
6 -2 0 587.34 47.5
6 -2 0 620.04 50.89
6 -2 0 603.64 51.89
-6 -2 0 610.54 47
-6 -2 0 653.73 47.1
-6 -2 0 659.53 47.1
6 -2 0 632.14 46.8
6 -2 0 619.64 47.8
-6 -2 0 621.54 46.8
6 -2 0 626.04 46.7
-6 -2 0 583.54 50.79
6 -2 0 629.54 46.6
-6 2 0 618.94 47.6
6 2 0 597.14 47.1
6 2 0 625.84 46.9
6 2 0 626.74 47.9
-6 2 0 674.43 46.8
6 2 0 576.54 46.9
6 2 0 582.64 51.79
-6 2 0 609.14 51.59
6 2 0 672.53 47.1
6 2 0 633.54 47.2
6 2 0 668.43 47.1
-6 2 0 629.44 46.7
6 2 0 658.13 46.9
-6 2 0 615.44 47.8
-6 2 0 650.03 46.8
8 -2 0 12.2 4.4
8 -2 0 21.8 7.7
8 -2 0 5.4 12.6
-8 -2 0 -0.2 12
-8 -2 0 19.1 5.7
-8 -2 0 18.3 5.6
8 -2 0 7.5 6.3
8 -2 0 23.8 5.4
-8 -2 0 7.7 4.7
8 -2 0 24.4 7
8 -2 0 20.2 4.7
-8 -2 0 18 5
8 2 0 4.9 4.9
8 2 0 8 5.2
-8 2 0 19.3 4.9
8 2 0 -48 19.2
8 2 0 5 6.7
8 2 0 0.6 4
-8 2 0 12.9 12.4
-8 2 0 10.3 4.6
-8 2 0 6.9 6.4
8 2 0 10.7 5
8 2 0 22.4 6.6
-8 2 0 22 5
8 2 0 5 8.1
8 2 0 14.6 5.3
-8 2 0 12.4 8.1
10 -2 0 21.3 5.3
10 -2 0 -2.7 4.6
10 -2 0 -0.4 6.7
-10 -2 0 8.5 5.1
-10 -2 0 7.3 4.5
-10 -2 0 -1.3 4.7
10 -2 0 5.4 5.9
-10 -2 0 -4.5 4.2
10 -2 0 -4.4 10.9
-10 -2 0 3.4 10.8
10 -2 0 13.2 6.3
-10 2 0 13.8 6.8
10 2 0 0.7 4.6
10 2 0 9.8 5.3
10 2 0 -0.8 14.7
10 2 0 2.2 4.5
-10 2 0 2.7 4.5
10 2 0 0.5 4.8
10 2 0 6.6 4.6
-10 2 0 -3.3 10.8
-10 2 0 5.5 5.8
10 2 0 -2 7
-10 2 0 0.8 4.3
10 2 0 -6.6 6
-10 2 0 8.6 4.5
10 2 0 7.4 6
12 -2 0 178.78 16.8
12 -2 0 181.08 18.1
-12 -2 0 182.68 16.8
12 -2 0 151.08 19.7
-12 -2 0 186.28 15.8
-12 -2 0 197.58 17.8
12 -2 0 156.58 16.5
12 -2 0 196.08 16.9
-12 -2 0 194.48 25.3
-12 -2 0 184.48 17.3
12 -2 0 214.98 28.9
12 -2 0 184.08 18.8
-12 -2 0 181.08 17.2
-12 -2 0 185.08 17.2
-12 2 0 194.68 18.6
12 2 0 186.58 17
12 2 0 173.48 17.1
-12 2 0 157.98 16.3
-12 2 0 157.28 16.6
12 2 0 169.18 29.8
12 2 0 182.48 16.9
12 2 0 186.48 18.4
12 2 0 180.08 19.6
12 2 0 200.58 18.2
-12 2 0 211.58 29.4
-12 2 0 164.88 16.7
12 2 0 175.38 18.9
-12 2 0 174.78 18.8
-14 -2 0 4 6
14 -2 0 1.9 6
-14 -2 0 4.9 6.1
-14 -2 0 -0.3 6.9
14 -2 0 3 6.7
14 -2 0 -12 15.5
-14 -2 0 -4.4 4.7
-14 -2 0 4.4 14.2
-14 -2 0 1.3 6.7
14 -2 0 -2.3 5.7
14 -2 0 -6 8.3
14 -2 0 11.7 8.3
14 2 0 -0.6 5.5
14 2 0 5.3 7.8
-14 2 0 -0.1 5.3
14 2 0 -3.4 6.3
14 2 0 1.6 6.9
-14 2 0 4 7.7
-14 2 0 1.7 6.2
14 2 0 -8.2 5.8
14 2 0 0.5 6
14 2 0 -12.6 9.2
-14 2 0 10.9 8.4
14 2 0 8.7 8.9
14 2 0 -24.9 19.4
-14 2 0 -5.2 5.9
16 -2 0 563.94 47.7
16 -2 0 554.74 46.5
16 -2 0 572.14 48.9
16 -2 0 557.44 48.5
-16 -2 0 612.34 46.9
-16 -2 0 586.74 46.6
-16 -2 0 611.94 47.1
16 -2 0 590.74 46.7
-16 -2 0 556.04 46.7
16 -2 0 555.44 46.2
16 -2 0 590.74 59.19
-16 -2 0 564.44 45.4
16 2 0 555.34 47.2
16 2 0 576.04 46.7
16 2 0 622.94 62.29
16 2 0 632.74 47.7
-16 2 0 590.84 76.09
-16 2 0 560.54 47.9
-16 2 0 584.04 46.5
-16 2 0 609.44 46.7
-16 2 0 608.14 49
-16 2 0 610.04 46.4
16 2 0 635.24 48.7
18 -2 0 207.98 26.1
-18 -2 0 216.78 23.2
18 -2 0 292.07 42
-18 -2 0 192.38 22.5
-18 -2 0 215.68 19.2
-18 -2 0 199.28 21.8
18 -2 0 235.38 22.5
-18 -2 0 224.28 22
18 -2 0 201.98 26.4
-18 -2 0 260.57 23.1
18 2 0 222.98 24.6
18 2 0 204.18 23.5
18 2 0 195.78 37.3
-18 2 0 230.38 22.6
-18 2 0 231.08 25.7
-18 2 0 236.08 22.1
18 2 0 200.88 23.7
18 2 0 244.58 23.1
-18 2 0 230.78 22.3
18 2 0 217.28 27.3
-20 -2 0 -2.6 5.8
-20 -2 0 -4.2 9.4
-20 -2 0 10.9 10
20 -2 0 -4.3 9.4
20 -2 0 3.8 11.9
20 -2 0 2.2 12.2
-20 -2 0 -23.1 7.8
20 -2 0 22.5 24.8
-20 -2 0 -4.1 9.3
-20 2 0 -8.4 9.1
20 2 0 -13.6 24.8
20 2 0 8.8 10.3
20 2 0 8.5 18.1
-20 2 0 -7.8 8.4
20 2 0 21.4 15.9
-20 2 0 8.8 9.4
-20 2 0 27.6 12.8
20 2 0 -13.9 13.4
-22 -2 0 13.3 12.2
22 -2 0 7.8 12
-22 -2 0 4.8 10.1
22 -2 0 5.5 14.2
22 -2 0 4.5 14.5
-22 -2 0 11.3 12.7
22 2 0 1.9 17.1
-22 2 0 2.7 11.9
22 2 0 -10 30.6
22 2 0 -7 12.2
-22 2 0 5.9 10.2
22 2 0 -5.7 21.2
-22 2 0 2.7 11.9
22 2 0 19.6 14.7
-22 2 0 -6.3 13.2
24 -2 0 1.2 15.9
24 -2 0 41.7 18.6
-24 -2 0 23.6 13.2
24 2 0 38.6 17.2
-24 2 0 -2 15.4
24 2 0 19 17.2
-24 2 0 23.4 12.5
24 2 0 14.3 19.3
-1 -3 0 862.31 59.49
1 -3 0 837.52 62.69
-1 -3 0 815.32 60.19
-1 -3 0 867.81 60.09
1 -3 0 818.92 60.29
-1 -3 0 725.23 59.29
1 -3 0 781.02 59.99
1 -3 0 805.42 59.49
-1 -3 0 883.41 62.99
-1 -3 0 753.22 59.29
1 -3 0 751.12 59.19
1 -3 0 877.81 59.89
-1 -3 0 784.42 58.79
-1 -3 0 775.22 59.89
-1 -3 0 826.42 59.69
-1 3 0 693.03 59.19
1 3 0 883.61 59.49
-1 3 0 787.52 59.99
-1 3 0 817.22 59.79
-1 3 0 813.72 59.49
1 3 0 805.52 59.99
1 3 0 764.42 58.69
-1 3 0 844.42 62.79
1 3 0 752.22 59.39
-1 3 0 804.32 60.39
1 3 0 744.83 59.29
1 3 0 805.32 59.69
1 3 0 847.02 62.89
3 -3 0 855.11 66.29
3 -3 0 874.51 68.89
-3 -3 0 898.11 65.69
3 -3 0 869.21 65.29
-3 -3 0 838.22 65.99
-3 -3 0 898.11 65.49
-3 -3 0 873.81 65.79
3 -3 0 936.11 66.29
-3 -3 0 905.01 65.89
3 -3 0 860.91 65.39
-3 -3 0 876.21 65.59
-3 -3 0 897.21 65.29
3 -3 0 905.41 66.29
-3 -3 0 812.52 68.89
3 -3 0 880.11 65.39
3 3 0 925.11 65.29
3 3 0 868.71 66.09
3 3 0 888.91 69.09
-3 3 0 876.81 66.49
-3 3 0 924.91 66.29
3 3 0 892.81 65.39
-3 3 0 876.71 65.39
-3 3 0 857.41 65.29
3 3 0 882.61 65.89
3 3 0 876.21 65.59
-3 3 0 952 69.39
3 3 0 910.01 65.99
3 3 0 859.81 65.59
-3 3 0 930.01 66.39
5 -3 0 311.57 26.5
-5 -3 0 326.97 25.8
5 -3 0 320.87 24.6
5 -3 0 295.47 30.1
-5 -3 0 318.87 25.8
-5 -3 0 328.17 25.4
5 -3 0 355.86 27
-5 -3 0 284.07 30.9
5 -3 0 323.57 24.6
5 -3 0 292.87 31.9
5 -3 0 354.36 25.3
-5 -3 0 352.86 25.8
5 -3 0 339.27 25.3
-5 -3 0 341.57 25.6
-5 -3 0 303.77 25.4
5 -3 0 300.87 26.3
-5 3 0 326.37 26.8
-5 3 0 358.36 25.3
-5 3 0 312.07 24.7
5 3 0 342.87 26.7
-5 3 0 313.77 24.7
5 3 0 362.16 25.8
5 3 0 359.16 25.8
-5 3 0 309.67 30.2
5 3 0 330.17 31.7
5 3 0 339.57 25.3
5 3 0 312.47 25.9
5 3 0 321.57 25.3
5 3 0 314.97 25.8
-5 3 0 319.47 26.6
7 -3 0 2020.3 152.58
7 -3 0 2104.89 153.18
7 -3 0 1962.8 151.58
7 -3 0 2110.39 152.68
-7 -3 0 2096.09 151.58
7 -3 0 1999 151.18
7 -3 0 2069.39 156.68
7 -3 0 2022.5 150.98
-7 -3 0 2044.1 151.58
7 -3 0 2129.89 150.38
-7 -3 0 2025.8 151.58
-7 -3 0 2156.48 151.58
7 -3 0 2021.7 155.78
-7 -3 0 1996.4 156.08
-7 -3 0 2038.2 151.58
-7 3 0 2204.68 153.78
7 3 0 2113.39 151.78
-7 3 0 2009.6 151.38
7 3 0 2107.79 151.68
-7 3 0 2024.1 152.38
-7 3 0 2094.39 151.08
7 3 0 2073.49 151.28
7 3 0 2089.09 151.68
-7 3 0 2040.5 151.38
7 3 0 2076.79 152.48
7 3 0 2136.39 151.48
7 3 0 2028.5 151.48
7 3 0 2102.89 151.68
-7 3 0 1997.5 150.38
-9 -3 0 470.05 38.8
-9 -3 0 448.26 44.1
-9 -3 0 530.45 38.9
-9 -3 0 513.85 38.9
9 -3 0 485.05 44.4
9 -3 0 524.85 39.8
9 -3 0 482.95 39.8
-9 -3 0 499.45 38.6
9 -3 0 498.45 38.4
9 -3 0 478.25 40.1
9 -3 0 527.05 46.2
9 3 0 502.15 38.5
9 3 0 498.15 38.7
9 3 0 521.35 39.2
-9 3 0 530.95 38.4
9 3 0 517.85 38.8
9 3 0 529.65 39
-9 3 0 498.25 39.8
9 3 0 508.35 40.4
-9 3 0 503.65 40.2
9 3 0 505.05 47.8
9 3 0 487.15 38.8
-9 3 0 484.05 38.5
-9 3 0 506.05 38.4
9 3 0 488.65 38.9
11 -3 0 4.7 7.3
11 -3 0 6.9 5.1
11 -3 0 2.6 4.3
11 -3 0 6.4 11.9
-11 -3 0 7 5.5
11 -3 0 6.9 5.1
11 -3 0 6 14.9
11 -3 0 5.4 7.1
-11 -3 0 17.7 5.7
-11 -3 0 14.3 5.3
-11 -3 0 7.4 5.2
11 -3 0 6.5 7.5
-11 -3 0 15.8 13.2
-11 3 0 -2.4 4.6
11 3 0 7 7.2
11 3 0 2.2 8.5
-11 3 0 3.6 14
11 3 0 0.1 4.7
11 3 0 7.8 18.6
11 3 0 11.6 6.5
-11 3 0 5.4 4.8
-11 3 0 12.2 7.8
-11 3 0 -0.3 4.9
11 3 0 0.8 5
11 3 0 9.1 7
-11 3 0 9.9 7.2
11 3 0 4.6 5.4
-13 -3 0 20.2 7.1
13 -3 0 29.2 9
-13 -3 0 11.4 7.1
13 -3 0 2.7 9.4
13 -3 0 14 6.4
13 -3 0 19.6 17.2
-13 -3 0 17.7 7.2
13 -3 0 17.6 6.7
13 -3 0 14 15
-13 -3 0 24.6 7.1
-13 -3 0 23.3 6.7
13 -3 0 11.6 6.5
-13 3 0 17.8 9.3
-13 3 0 22 6.5
13 3 0 24.9 7.4
-13 3 0 22.6 6.8
13 3 0 39.2 8.2
13 3 0 37.6 8.3
-13 3 0 22.4 18.1
13 3 0 17.6 10.5
-13 3 0 40.5 8
13 3 0 15.3 6.6
13 3 0 39.7 23.9
13 3 0 29 8.7
13 3 0 32.4 7.2
13 3 0 11.6 8.4
-13 3 0 23.1 9
-15 -3 0 43.1 10.1
15 -3 0 38.7 9.9
-15 -3 0 34.3 9.1
-15 -3 0 31.1 8.5
15 -3 0 40 10.2
15 -3 0 33.7 20.9
-15 -3 0 36.9 21
-15 -3 0 39.9 7.7
-15 -3 0 50.19 10.2
15 -3 0 21.9 8.6
15 -3 0 27.4 11.7
15 -3 0 40.5 20.5
15 -3 0 14.8 10.4
-15 3 0 19.1 10.3
-15 3 0 30.8 8.8
-15 3 0 23 20.8
15 3 0 26.1 9
-15 3 0 29.2 11.1
15 3 0 46.5 8.7
15 3 0 41.6 9
15 3 0 34.4 13.3
15 3 0 25.4 10.2
15 3 0 14 9.4
-15 3 0 41.1 9.1
15 3 0 50.59 24.9
-15 3 0 43.5 8.8
15 3 0 29.1 8.3
-17 -3 0 89.29 15.4
-17 -3 0 85.69 10.6
17 -3 0 68.99 11.9
-17 -3 0 85.89 12.2
-17 -3 0 71.99 12.4
-17 -3 0 75.99 13.1
17 -3 0 115.19 19.1
17 -3 0 78.59 26.6
17 -3 0 81.39 16.6
-17 3 0 75.89 15.4
17 3 0 83.29 14.1
17 3 0 86.19 13.5
17 3 0 93.39 21.5
17 3 0 82.39 14.3
17 3 0 56.99 11.1
17 3 0 78.49 30.1
-17 3 0 58.29 11.3
17 3 0 75.59 12.1
-17 3 0 53.29 11.7
17 3 0 69.69 12.8
-17 3 0 65.59 12.2
-19 -3 0 203.48 17.8
-19 -3 0 212.78 21.9
-19 -3 0 192.28 20.3
19 -3 0 124.99 20.6
19 -3 0 127.19 22.6
19 -3 0 164.78 19.1
-19 -3 0 180.28 21
19 -3 0 219.58 39
-19 -3 0 162.78 20.8
19 3 0 193.98 26.3
-19 3 0 181.58 20.1
19 3 0 185.28 19
-19 3 0 199.58 20.7
19 3 0 156.78 21.1
19 3 0 217.98 41.1
19 3 0 185.68 21.4
19 3 0 201.98 21.7
-19 3 0 164.08 19.1
19 3 0 155.48 21.1
-19 3 0 177.38 23.1
21 -3 0 20.7 11.3
-21 -3 0 9.4 11
-21 -3 0 14.9 7.6
-21 -3 0 18.2 12.4
21 -3 0 30.6 15.1
-21 -3 0 5.7 8.8
21 -3 0 -8.5 12.5
-21 -3 0 11.5 12.6
21 -3 0 46 31.3
-21 3 0 5.2 11.5
21 3 0 1.7 32.1
21 3 0 2 11.7
-21 3 0 3.5 13.1
21 3 0 -2.6 11.8
21 3 0 -20.8 14.2
-21 3 0 14.4 10
-21 3 0 -15.2 10
21 3 0 -11.2 11.8
-23 -3 0 15.5 7.6
23 -3 0 21.9 16.4
23 -3 0 37.2 22.2
-23 -3 0 22.9 13.4
23 3 0 16 15.2
23 3 0 -66.49 38.7
-23 3 0 10.4 12.8
23 3 0 -6 17.9
23 3 0 73.29 16.4
-23 3 0 28.7 16.9
-23 3 0 37.4 13.7
0 -4 0 3263.47 235.88
0 -4 0 3183.98 233.08
0 -4 0 3094.29 232.88
0 -4 0 3070.59 232.08
0 -4 0 3182.28 232.18
0 -4 0 3303.47 232.48
0 -4 0 2932.31 232.38
0 4 0 3286.37 236.08
0 4 0 3231.88 232.48
0 4 0 3159.68 232.18
0 4 0 3192.08 232.88
0 4 0 3088.29 232.18
0 4 0 3284.87 233.18
0 4 0 3301.17 232.58
-2 -4 0 20.7 3.9
-2 -4 0 25.2 5.5
2 -4 0 25.5 4.9
-2 -4 0 23.6 6.1
2 -4 0 25 6.8
-2 -4 0 27.7 11.7
2 -4 0 15 5.4
-2 -4 0 35.4 6.1
2 -4 0 33.3 11.3
2 -4 0 26.1 4.7
-2 -4 0 24.7 6.7
2 -4 0 21.8 5
-2 -4 0 25.2 5.3
-2 -4 0 13.2 5.3
2 4 0 25.6 11
2 4 0 23.8 5.4
-2 4 0 23 6.9
2 4 0 23 3.7
-2 4 0 23.8 5.1
2 4 0 28.8 5.2
2 4 0 24.5 7.1
-2 4 0 17.1 10.3
2 4 0 38 5.3
-2 4 0 20.3 6.8
-2 4 0 17.6 4.8
2 4 0 27.3 5.9
-2 4 0 14.9 5.7
-4 -4 0 183.88 15.8
-4 -4 0 200.78 16.8
4 -4 0 194.68 18.7
-4 -4 0 210.88 18.3
-4 -4 0 207.68 17
-4 -4 0 141.29 17
4 -4 0 186.98 16
4 -4 0 180.68 15.9
4 -4 0 189.18 16.7
-4 -4 0 178.68 16.3
4 4 0 179.08 16.5
-4 4 0 209.08 18.4
4 4 0 220.98 16.8
4 4 0 204.68 17.2
4 4 0 201.08 16.7
-4 4 0 184.88 23.7
4 4 0 182.08 18.1
-4 4 0 184.58 18.5
4 4 0 182.58 18.5
4 4 0 200.68 26.1
-4 4 0 185.98 16.1
4 4 0 210.08 15.8
-4 4 0 195.48 18.2
-4 4 0 194.18 16
-6 -4 0 243.78 18.8
6 -4 0 203.48 20.1
-6 -4 0 255.17 29.8
-6 -4 0 185.38 17.2
6 -4 0 211.08 16.4
6 -4 0 212.58 31
-6 -4 0 212.68 19.1
6 -4 0 168.98 16.7
6 -4 0 199.68 21.1
-6 -4 0 199.08 17.2
6 -4 0 227.38 27.1
-6 -4 0 192.28 17.5
6 -4 0 196.48 19.6
6 -4 0 182.88 15.9
-6 -4 0 198.48 17.9
6 4 0 219.68 17.9
6 4 0 278.97 29.7
-6 4 0 229.98 29.3
-6 4 0 198.88 16.5
-6 4 0 198.58 19.8
6 4 0 193.98 17.6
6 4 0 194.08 17.8
6 4 0 240.78 19.7
-6 4 0 179.28 17.6
-6 4 0 216.28 19.7
6 4 0 207.98 19.3
6 4 0 190.08 17.7
6 4 0 184.18 16.8
-6 4 0 209.58 16.1
8 -4 0 607.24 49.7
8 -4 0 628.34 50.19
-8 -4 0 665.03 48.8
-8 -4 0 626.24 54.49
-8 -4 0 732.83 49.8
8 -4 0 598.54 47.7
-8 -4 0 700.33 49
8 -4 0 632.24 55.79
-8 -4 0 666.73 48.9
8 -4 0 629.04 48.4
8 -4 0 637.04 54.49
8 -4 0 646.84 48.3
-8 -4 0 646.74 49.5
8 -4 0 630.54 49.9
8 -4 0 631.34 47.3
8 4 0 648.44 49
-8 4 0 617.14 47.4
8 4 0 644.64 48.3
8 4 0 646.44 48.9
8 4 0 647.44 48.4
8 4 0 638.54 49.2
8 4 0 631.64 48.8
-8 4 0 619.44 49.99
-8 4 0 598.84 48.4
-8 4 0 614.34 49.8
8 4 0 684.03 50.29
-8 4 0 672.03 47.9
8 4 0 660.63 56.09
-8 4 0 602.84 48.4
8 4 0 615.44 48.5
-10 -4 0 196.38 19.2
10 -4 0 232.28 18.8
10 -4 0 199.78 21.3
-10 -4 0 200.48 28.1
-10 -4 0 219.58 19.1
-10 -4 0 223.08 19.3
10 -4 0 221.08 18.1
-10 -4 0 216.58 19
10 -4 0 189.58 20.8
10 -4 0 213.28 21
10 -4 0 223.88 30.9
10 -4 0 224.88 27.7
10 -4 0 214.18 18.7
10 4 0 241.78 21.9
-10 4 0 236.48 19
-10 4 0 202.88 18.2
10 4 0 208.28 19.2
-10 4 0 165.88 20.5
10 4 0 214.38 19.3
-10 4 0 219.58 18.6
10 4 0 236.48 20.5
10 4 0 186.88 19.1
10 4 0 219.58 18.9
10 4 0 218.48 18.8
10 4 0 248.48 32.5
-10 4 0 228.48 21.4
12 -4 0 4.3 7.9
-12 -4 0 -3.5 6.4
-12 -4 0 11.5 6.3
-12 -4 0 3.3 8.1
-12 -4 0 11.9 6.7
12 -4 0 6 16.5
12 -4 0 -2.2 4.8
12 -4 0 11.4 9.1
12 -4 0 14.9 9.9
12 -4 0 2.1 5.8
-12 -4 0 10.5 6.5
12 -4 0 -2.9 5.5
12 -4 0 10.4 14.7
12 4 0 4.8 5.7
12 4 0 -1.4 10.2
12 4 0 -5.2 7.4
-12 4 0 12.2 9.1
-12 4 0 -0.9 7.9
12 4 0 4.9 6.2
-12 4 0 -0.5 5.6
-12 4 0 4.2 5.4
12 4 0 12.8 6.9
12 4 0 1.4 7.2
-12 4 0 7 5.6
12 4 0 3.9 5.8
12 4 0 5.9 6.4
12 4 0 18.4 22.2
14 -4 0 265.37 25.1
-14 -4 0 313.57 25.4
14 -4 0 241.58 24.4
14 -4 0 259.17 27.9
-14 -4 0 293.57 25.5
14 -4 0 283.07 37.8
14 -4 0 258.67 26.8
-14 -4 0 326.17 25.9
14 -4 0 231.28 24.7
-14 -4 0 299.67 36.4
-14 -4 0 280.07 25.4
14 -4 0 310.77 28.8
14 -4 0 330.97 38.6
-14 -4 0 278.97 24.6
-14 4 0 269.37 24.8
-14 4 0 307.47 24.9
-14 4 0 257.77 28.1
14 4 0 288.87 25.6
-14 4 0 321.97 25
14 4 0 255.17 25.4
14 4 0 299.57 25.9
14 4 0 289.97 25.5
14 4 0 292.87 26.9
14 4 0 286.27 25.1
14 4 0 314.77 29.1
14 4 0 306.57 41.5
-14 4 0 286.57 28.1
-16 -4 0 14.5 8.9
-16 -4 0 10.8 8.2
16 -4 0 7.6 7.6
16 -4 0 18 10.2
-16 -4 0 10.1 7.9
16 -4 0 -0.7 8.4
-16 -4 0 -15.6 6.2
-16 -4 0 18.9 9.5
16 -4 0 -14.3 18.8
16 4 0 -2.1 12.6
16 4 0 11.8 8.4
16 4 0 4.5 26.3
-16 4 0 3.7 6.7
16 4 0 -1.3 8.7
-16 4 0 0.2 7.3
16 4 0 -4 7.4
-16 4 0 0.6 8.9
16 4 0 -4.8 9.2
16 4 0 7.4 7.8
-16 4 0 14.5 10.7
16 4 0 22.7 15.6
18 -4 0 62.79 26.9
-18 -4 0 40.9 9.3
-18 -4 0 53.09 11.4
-18 -4 0 47.9 11.7
-18 -4 0 46.8 11.6
18 -4 0 37.3 11.8
-18 -4 0 47.7 11.3
18 -4 0 20.1 13.6
18 -4 0 49 13.6
18 4 0 52.19 17.2
18 4 0 54.09 11.5
18 4 0 32.7 11.1
-18 4 0 34 10.3
18 4 0 -28.6 26.6
-18 4 0 38.6 12.9
18 4 0 56.79 12.9
18 4 0 44.7 12.1
-18 4 0 54.99 11.6
-18 4 0 29.7 9.5
20 -4 0 -0.5 13.1
-20 -4 0 6.8 12.3
20 -4 0 -10.6 11.7
20 -4 0 5.8 11
20 -4 0 48.3 30.1
-20 -4 0 -6.8 7.6
-20 -4 0 -13.1 9.6
-20 4 0 -1.2 13.1
20 4 0 7 11
20 4 0 9.2 12
20 4 0 2.1 14.6
-20 4 0 10.6 10.5
20 4 0 21.6 12.2
-20 4 0 9.1 9.5
20 4 0 2.9 11.1
20 4 0 -15.5 11.9
20 4 0 -53.29 31.4
-20 4 0 -10 9
-22 -4 0 -1 9.2
22 -4 0 65.99 32.8
-22 -4 0 6.4 10.9
-22 -4 0 16.6 12.9
22 -4 0 -17.4 14.1
-22 4 0 4.1 11.8
-22 4 0 4.6 11.3
22 4 0 10.1 12.7
22 4 0 22.8 13.3
-22 4 0 25.3 15.9
22 4 0 0.5 13.5
22 4 0 -93.79 34
22 4 0 10.9 16.7
-1 -5 0 356.16 36.2
1 -5 0 365.16 28.4
-1 -5 0 341.17 29.2
-1 -5 0 326.37 28
-1 -5 0 319.37 28.8
-1 -5 0 354.26 27.6
1 -5 0 374.36 28.8
1 -5 0 366.16 30.6
1 -5 0 381.76 34.1
1 -5 0 340.87 27.5
-1 -5 0 323.17 27.5
1 -5 0 387.86 28.1
-1 5 0 361.36 28.4
1 5 0 352.36 28.2
-1 5 0 348.77 27.6
-1 5 0 359.66 27.7
1 5 0 349.96 27.7
-1 5 0 369.36 28
-1 5 0 381.96 39.4
1 5 0 367.06 34.2
1 5 0 331.87 27.7
1 5 0 358.56 28.1
1 5 0 355.96 28.9
-1 5 0 341.27 29.4
-1 5 0 320.47 28.8
-3 -5 0 59.09 18.1
-3 -5 0 71.99 10.9
3 -5 0 46.8 8.7
3 -5 0 35.5 6.3
-3 -5 0 38.6 7.2
-3 -5 0 55.59 8.7
-3 -5 0 60.99 8.5
-3 -5 0 48.4 7.1
3 -5 0 35.4 9.4
3 -5 0 41.4 7.1
-3 -5 0 37.4 5.6
3 5 0 40 7
3 5 0 43.8 8.1
-3 5 0 64.99 16
-3 5 0 43.3 8.4
-3 5 0 34.8 6.6
3 5 0 61.49 7.7
-3 5 0 48.6 7.3
-3 5 0 37.2 9.7
-3 5 0 28.2 9.4
3 5 0 44.2 7.2
3 5 0 42.9 9.5
3 5 0 66.69 16.8
3 5 0 54.39 5.8
-5 -5 0 205.08 17
5 -5 0 195.88 17
5 -5 0 190.98 19.1
-5 -5 0 181.18 18.5
5 -5 0 185.08 23.8
-5 -5 0 222.18 17.6
5 -5 0 191.68 19.4
5 -5 0 201.28 17.3
-5 -5 0 217.48 17.8
-5 -5 0 220.18 27.6
-5 -5 0 219.08 17.7
5 -5 0 194.18 18.9
5 -5 0 205.08 17
-5 -5 0 199.78 18.2
-5 5 0 234.68 25.3
5 5 0 199.88 16.8
-5 5 0 191.38 19.3
5 5 0 225.78 17.2
5 5 0 203.98 18
-5 5 0 195.38 17.1
-5 5 0 218.18 17.3
5 5 0 199.18 17.8
5 5 0 191.38 18.8
5 5 0 193.18 24.1
-5 5 0 164.38 18.9
-5 5 0 194.88 19.1
5 5 0 231.48 21.6
5 5 0 208.78 17.7
-7 -5 0 565.74 44.8
7 -5 0 618.84 53.79
7 -5 0 599.44 46.9
7 -5 0 599.84 44.8
7 -5 0 595.64 46.5
-7 -5 0 567.84 52.09
-7 -5 0 544.35 45.4
-7 -5 0 601.74 45.4
7 -5 0 606.44 44.7
7 -5 0 554.14 46.4
-7 -5 0 593.84 44.8
-7 -5 0 550.34 47.9
7 -5 0 569.44 44.1
7 -5 0 557.54 50.99
-7 -5 0 641.74 45.7
-7 5 0 587.84 46.6
7 5 0 611.44 51.89
-7 5 0 588.74 44.2
-7 5 0 575.04 44.7
7 5 0 615.94 44.6
-7 5 0 576.44 46.8
7 5 0 606.54 45.6
7 5 0 560.74 45.1
-7 5 0 601.14 51.79
7 5 0 618.14 45.4
7 5 0 583.64 46.4
-7 5 0 577.14 43.7
9 -5 0 100.29 11.5
9 -5 0 99.49 10.5
-9 -5 0 123.99 12.7
-9 -5 0 114.49 12.5
-9 -5 0 127.89 13.4
-9 -5 0 124.99 13
-9 -5 0 136.19 23
9 -5 0 88.69 9.9
9 -5 0 97.59 15.1
9 -5 0 98.99 14.1
9 -5 0 94.39 13.9
9 -5 0 121.29 11.8
9 -5 0 125.79 23.7
9 -5 0 103.79 20.2
-9 -5 0 117.39 12.4
9 5 0 109.99 12
9 5 0 165.78 17.2
-9 5 0 106.99 10.3
-9 5 0 74.79 13.3
9 5 0 113.79 11.7
-9 5 0 105.99 10.7
9 5 0 111.49 22.7
9 5 0 106.89 17.3
9 5 0 108.99 12.6
9 5 0 122.79 13.3
9 5 0 126.89 12.1
-9 5 0 117.99 14.4
-9 5 0 96.39 11.5
9 5 0 158.08 14.2
-9 5 0 98.99 11.7
11 -5 0 -3.1 16.7
11 -5 0 9.2 9.8
-11 -5 0 3.7 6
11 -5 0 -2.1 5.8
11 -5 0 -18.6 7.2
-11 -5 0 -1.7 6.5
-11 -5 0 1.2 6
-11 -5 0 8.6 6.2
11 -5 0 9.9 14.6
11 -5 0 -7.3 7
-11 -5 0 -6.5 5.9
11 -5 0 7.7 8.2
11 -5 0 8.7 7.4
-11 -5 0 17.9 15
-11 5 0 8.2 5.5
-11 5 0 4.1 5
-11 5 0 18.4 9
11 5 0 -5.9 7.1
11 5 0 13 6.7
11 5 0 -9 18.4
11 5 0 -0.7 5.3
-11 5 0 -1 5.8
11 5 0 -4.7 6.3
11 5 0 -1.2 5.5
11 5 0 5.5 6.4
-11 5 0 -1 10.1
11 5 0 -2.3 6
11 5 0 3.5 9.3
13 -5 0 5.3 8.5
13 -5 0 12.7 6.8
-13 -5 0 15.5 7.6
-13 -5 0 10 7
-13 -5 0 25.2 18.3
-13 -5 0 9.5 7.4
13 -5 0 8.7 6.2
13 -5 0 5.3 18.1
-13 -5 0 13.7 7.3
-13 -5 0 17 7.2
13 -5 0 0.3 9.9
13 -5 0 11.5 7.5
13 -5 0 20.3 18
13 5 0 8.8 20.1
13 5 0 0.8 10.4
-13 5 0 18.6 6.5
-13 5 0 7.3 9.6
13 5 0 18 8
-13 5 0 13.5 6.7
13 5 0 19.7 7.8
-13 5 0 15.1 9.8
13 5 0 -0.9 6.5
-13 5 0 18.6 7.3
13 5 0 13.3 6.3
13 5 0 13.9 8.5
13 5 0 18.8 7.3
15 -5 0 9.1 7.4
-15 -5 0 2.2 8
15 -5 0 0.2 12.3
15 -5 0 14.6 20
15 -5 0 11.9 8.2
-15 -5 0 -6.2 8
-15 -5 0 4.5 7
-15 -5 0 3.1 7.2
15 -5 0 16.8 10.7
-15 -5 0 -1.7 7.4
15 5 0 -14.2 8.4
15 5 0 -8.5 23.3
15 5 0 -9.5 6.9
15 5 0 0.8 8.2
-15 5 0 -0.3 10.6
15 5 0 2.4 7.2
15 5 0 2 7.9
-15 5 0 2.6 7
-15 5 0 -11.1 6.3
15 5 0 -2.4 8.7
-15 5 0 -1.3 7.3
15 5 0 13 12
-17 -5 0 -3.6 8.7
-17 -5 0 -5.2 9.2
-17 -5 0 2.2 9.6
-17 -5 0 5.4 8.3
-17 -5 0 -0.4 7.7
17 -5 0 7.5 21.7
17 -5 0 8 11.8
17 -5 0 -2.6 8.5
17 -5 0 3.7 8.9
17 -5 0 2.4 12.6
-17 5 0 6.3 11.7
17 5 0 4.8 8.5
-17 5 0 4.2 8.2
17 5 0 -3.2 9.5
17 5 0 -3.1 9
-17 5 0 -3.2 8.2
17 5 0 10.4 8.8
-17 5 0 -0.5 7.9
17 5 0 0.4 10.1
17 5 0 9.9 13.4
17 5 0 -31.8 25.2
17 5 0 0.8 7.8
19 -5 0 27.2 16
-19 -5 0 28.9 11.6
19 -5 0 39 28.9
-19 -5 0 56.59 10.9
19 -5 0 42.7 14.1
-19 -5 0 31.7 11.5
19 -5 0 46.6 11.9
-19 -5 0 60.19 13.5
19 5 0 47 12.3
-19 5 0 21.6 14.3
-19 5 0 25.4 10.6
19 5 0 45.3 12.8
19 5 0 -25.2 30.1
-19 5 0 23.6 10.5
19 5 0 37.2 12.1
19 5 0 37.5 15.5
-19 5 0 45.5 11.5
19 5 0 26.7 15.3
21 -5 0 16.8 15.1
-21 -5 0 -5.1 10.6
21 -5 0 12.5 29.1
-21 -5 0 -12.6 10.3
21 -5 0 -10.1 26.1
21 5 0 -6 13.1
21 5 0 1.1 13.2
21 5 0 0 10.7
21 5 0 -90.39 31
-21 5 0 -14.5 13.8
21 5 0 -5.9 14.9
-21 5 0 -2.1 12.6
-21 5 0 -15.6 11.1
21 5 0 15.8 12
23 -5 0 -2.2 18.9
-23 -5 0 48.1 11.9
-23 -5 0 -11.7 13.5
-23 5 0 -3 13.5
23 5 0 -8.2 17
23 5 0 -14.9 14.6
0 -6 0 134.59 13
0 -6 0 133.59 14.9
0 -6 0 138.69 13.8
0 -6 0 126.99 12.4
0 -6 0 158.28 22.5
0 -6 0 115.79 13.3
0 -6 0 111.69 14.1
0 6 0 140.89 13.8
0 6 0 120.49 12.8
0 6 0 127.59 20.7
0 6 0 141.79 15.2
0 6 0 123.09 13.4
0 6 0 113.79 12.5
2 -6 0 3.3 10.8
2 -6 0 17.7 9.5
2 -6 0 8.4 6.7
-2 -6 0 4.5 4.8
-2 -6 0 -0.5 6.4
-2 -6 0 6.6 11.1
-2 -6 0 6.7 6.6
2 -6 0 11.4 4.6
-2 -6 0 12.1 5.6
2 -6 0 22.8 5.2
2 -6 0 17.8 5.5
-2 -6 0 9.4 4.8
-2 -6 0 8.9 5.5
-2 6 0 18.7 5.6
2 6 0 -2.3 4.6
2 6 0 10.2 7.2
-2 6 0 10.5 6.6
2 6 0 13 6
2 6 0 -1.7 5
2 6 0 10.8 4.7
-2 6 0 -3.3 10.1
-2 6 0 7.4 4.9
2 6 0 2.5 10.8
-2 6 0 9.9 6.7
-2 6 0 14.6 5.8
-2 6 0 2.9 4.9
-4 -6 0 -5.8 4.7
4 -6 0 3.7 4.6
-4 -6 0 -4.2 4.6
4 -6 0 -1 5.9
4 -6 0 4.9 4.4
-4 -6 0 0.6 3.6
-4 -6 0 5.5 5.2
-4 -6 0 -7.8 13.1
4 -6 0 -6 11.1
-4 -6 0 -5.4 5
4 -6 0 3.8 6.9
-4 -6 0 0.3 6.1
-4 -6 0 -4 6.2
4 -6 0 2 5.2
-4 6 0 -3.7 4.1
-4 6 0 0.6 11.5
4 6 0 6.7 4.6
-4 6 0 3.1 6.7
4 6 0 -1 5.1
4 6 0 0.7 3.2
4 6 0 21.9 12.6
4 6 0 -0.4 4.5
-4 6 0 3 5.1
-4 6 0 -4.9 6.4
-4 6 0 6.1 5.2
4 6 0 -2.8 4.7
4 6 0 -3.6 6.4
-4 6 0 1.5 6.3
-6 -6 0 8.4 4.8
-6 -6 0 23.2 8.4
-6 -6 0 -3 7.2
-6 -6 0 20.5 6.8
6 -6 0 5.3 4.7
-6 -6 0 20.5 5.7
-6 -6 0 11.4 5.1
6 -6 0 17.7 5.5
6 -6 0 0.7 12.3
6 -6 0 31.1 8.1
-6 -6 0 33.3 18
6 -6 0 13.1 7.3
-6 -6 0 8.8 6.1
6 -6 0 15.9 5.3
6 -6 0 14.2 8.8
6 6 0 18 6.3
6 6 0 11.8 5.6
6 6 0 10.2 4.3
-6 6 0 5.7 7.1
6 6 0 15.1 13.9
-6 6 0 16.9 5.5
6 6 0 8 8
6 6 0 4.5 5.9
6 6 0 23.3 8.6
6 6 0 13.8 5.6
-6 6 0 11.9 13.4
-6 6 0 2.4 7.2
-6 6 0 10.8 5.2
8 -6 0 259.47 21.3
8 -6 0 283.17 24.1
-8 -6 0 260.47 22.9
8 -6 0 246.98 20.4
8 -6 0 241.58 21.1
-8 -6 0 252.77 21.2
8 -6 0 240.58 30.4
-8 -6 0 247.58 22.1
-8 -6 0 304.67 22.7
8 -6 0 220.88 23.6
8 -6 0 261.47 34.1
-8 -6 0 259.17 21.4
8 -6 0 228.28 24.2
-8 -6 0 238.58 33.2
-8 -6 0 246.58 21.6
8 6 0 247.38 21
8 6 0 205.18 22.1
8 6 0 223.98 23
8 6 0 265.07 21.1
8 6 0 225.58 23.3
-8 6 0 231.18 20.5
8 6 0 272.67 22.1
-8 6 0 241.58 24.4
8 6 0 273.07 22.3
8 6 0 258.87 31.8
-8 6 0 238.78 23.7
10 -6 0 240.38 23.5
-10 -6 0 281.27 33.2
-10 -6 0 248.88 22.3
10 -6 0 200.68 31.1
10 -6 0 234.38 19.2
10 -6 0 197.18 23.6
-10 -6 0 252.67 21.3
-10 -6 0 244.88 22
10 -6 0 239.08 24.6
-10 -6 0 254.27 22
10 -6 0 242.88 35.4
10 -6 0 211.38 20.8
10 -6 0 229.08 19.4
10 -6 0 224.18 20.6
-10 -6 0 224.68 21.2
-10 6 0 200.38 24
10 6 0 262.67 21.9
10 6 0 224.78 24
-10 6 0 243.48 19.4
10 6 0 263.17 22
10 6 0 241.48 23.3
10 6 0 252.27 34
-10 6 0 256.37 24.3
-10 6 0 243.18 21
-10 6 0 220.68 20.9
-10 6 0 222.08 19.3
10 6 0 260.47 20.9
10 6 0 243.98 20.4
10 6 0 219.98 20.7
-12 -6 0 226.88 22.5
-12 -6 0 257.77 22.6
-12 -6 0 263.37 22
-12 -6 0 237.48 22
12 -6 0 240.38 18.6
12 -6 0 199.88 35.5
-12 -6 0 242.68 22.4
12 -6 0 233.28 20
12 -6 0 247.08 24.7
12 -6 0 233.68 21.3
12 -6 0 260.87 36.3
12 -6 0 275.57 25.9
12 6 0 227.68 23.2
12 6 0 259.07 25.2
12 6 0 216.78 38.4
12 6 0 252.77 24.2
12 6 0 267.27 22.6
12 6 0 251.37 21.4
12 6 0 202.78 21.3
-12 6 0 235.28 21.4
12 6 0 218.48 21.4
12 6 0 217.08 22.1
-12 6 0 188.78 19.8
-12 6 0 219.78 21.3
-14 -6 0 7.2 7.6
-14 -6 0 -6.9 6.8
-14 -6 0 12.3 8.8
14 -6 0 0.7 20.5
-14 -6 0 16.6 8.6
14 -6 0 0.8 6.1
14 -6 0 15.5 10.8
14 -6 0 5.8 7.4
-14 -6 0 -0.2 7.1
14 6 0 1.7 7.8
14 6 0 7.1 9.1
14 6 0 4.8 20.5
-14 6 0 -1.8 6.2
14 6 0 7.8 11
-14 6 0 -4.2 9.9
14 6 0 -2.2 8.6
14 6 0 2.1 7.5
-14 6 0 1.7 7.2
14 6 0 3.9 7.3
14 6 0 9.1 10.3
-14 6 0 3.6 6.8
-16 -6 0 24.2 11.1
16 -6 0 35.6 10.2
-16 -6 0 47.3 11.9
-16 -6 0 48.6 10.8
-16 -6 0 20.7 10.9
16 -6 0 20.8 10.5
16 -6 0 20.6 12.5
16 -6 0 12.2 22.9
-16 -6 0 31.8 10.3
16 -6 0 31.3 14.3
16 6 0 22.3 9.7
-16 6 0 52.19 14
16 6 0 41.9 9.9
16 6 0 37.4 14.6
16 6 0 36.7 26.3
-16 6 0 30.4 9.5
16 6 0 31.9 8.7
16 6 0 30.6 11.3
-16 6 0 30.9 8.8
16 6 0 36.2 11.8
-16 6 0 27.2 9.2
18 -6 0 38.5 10.8
18 -6 0 62.99 17
18 -6 0 46.4 27.7
-18 -6 0 64.39 13.3
-18 -6 0 43.3 11.9
-18 -6 0 67.69 11.8
-18 -6 0 26.9 14.2
18 -6 0 27.9 13.9
-18 6 0 20.2 10.3
18 6 0 29.3 10.9
-18 6 0 36.2 10.7
-18 6 0 28.5 14.6
18 6 0 27.7 15.1
18 6 0 32.4 10.9
18 6 0 40.8 10.9
18 6 0 30.7 12.7
18 6 0 3.6 29.4
20 -6 0 28.9 28.3
-20 -6 0 -8.4 9.5
20 -6 0 3.1 14.7
20 -6 0 -6.7 13.9
-20 -6 0 13.2 12
20 6 0 -9.8 10.4
-20 6 0 -7 10.4
20 6 0 5.3 10.4
-20 6 0 9.2 13.3
20 6 0 -12.6 14.8
20 6 0 -19.2 11.4
-20 6 0 -7.4 13.9
20 6 0 -47.9 29.6
-22 -6 0 -2.4 10.8
-22 -6 0 5.5 13.5
22 6 0 -14.8 13.5
-22 6 0 -12.7 12.7
22 6 0 3.7 15.1
22 6 0 -9.6 16
1 -7 0 17.6 14.4
-1 -7 0 5.3 14.6
-1 -7 0 3.7 5.3
-1 -7 0 3 4.8
-1 -7 0 5.8 5.8
-1 -7 0 16.2 8.1
1 -7 0 2.3 6.5
-1 -7 0 8.9 8.1
1 -7 0 -1.7 4.9
1 -7 0 1.9 5.5
1 -7 0 -0.7 7.3
1 -7 0 10.2 7.8
-1 7 0 18.4 6.7
-1 7 0 -6.1 7
-1 7 0 1.9 7
-1 7 0 10.4 5.6
1 7 0 -1 5.7
1 7 0 6.7 11.8
1 7 0 6.2 5.9
1 7 0 7.8 5.3
-1 7 0 -3.9 5.6
1 7 0 -0.7 4.5
-1 7 0 0.8 5.2
1 7 0 17.4 8.1
-1 7 0 17 13.3
3 -7 0 20.6 6
3 -7 0 11 7.2
3 -7 0 17.3 7.8
-3 -7 0 26.3 15.5
3 -7 0 18.3 6.2
3 -7 0 5 13.8
-3 -7 0 8.1 5.6
-3 -7 0 16.8 6.9
-3 -7 0 12.3 8.1
-3 -7 0 10 5.3
3 -7 0 7.5 5.4
-3 -7 0 11.5 6.5
-3 -7 0 15.2 7.5
3 7 0 0.1 11.9
-3 7 0 15.5 8.5
3 7 0 5.3 6.3
-3 7 0 12.5 6.1
-3 7 0 17 7.3
3 7 0 6.6 5.5
-3 7 0 11.7 5.6
-3 7 0 12.6 8.2
3 7 0 10 7.4
3 7 0 15.2 6
3 7 0 22.5 6
3 7 0 14 3.8
-3 7 0 11.8 5.4
-3 7 0 19.4 13.5
5 -7 0 306.17 25.6
5 -7 0 315.07 25.5
-5 -7 0 310.27 26.2
5 -7 0 264.57 34.5
-5 -7 0 302.27 37.9
-5 -7 0 271.37 24.8
5 -7 0 334.07 25.7
-5 -7 0 313.77 25.9
-5 -7 0 327.77 26.9
-5 -7 0 322.67 28.2
5 -7 0 316.07 28.2
-5 -7 0 329.67 26.3
-5 -7 0 310.17 27.5
5 -7 0 313.07 27.9
-5 7 0 286.57 26.5
5 7 0 309.07 27.8
5 7 0 267.47 26.3
-5 7 0 323.47 27.9
5 7 0 301.07 26.1
-5 7 0 342.07 29.2
5 7 0 324.17 24.8
-5 7 0 314.57 25.9
5 7 0 284.37 34.5
-5 7 0 311.77 34.5
5 7 0 326.57 25.7
-5 7 0 336.07 28.2
-5 7 0 319.57 25.7
5 7 0 343.27 26.4
-7 -7 0 25.3 6.4
7 -7 0 12 8.3
7 -7 0 24.3 6.5
7 -7 0 19.8 10.5
-7 -7 0 -1.6 21.3
-7 -7 0 14.1 6.9
-7 -7 0 17.1 7.6
-7 -7 0 22.6 6.7
-7 -7 0 21.1 9
-7 -7 0 6.2 7.1
7 -7 0 22.7 6.5
-7 -7 0 25.5 9
7 -7 0 26.1 7
-7 7 0 28.7 9.6
7 7 0 17.2 5.8
7 7 0 34.8 10.4
7 7 0 21.6 7.1
7 7 0 20.7 7.9
-7 7 0 14.4 15
-7 7 0 22.9 6.3
7 7 0 13.6 15.7
-7 7 0 14.2 6.3
7 7 0 21.1 6.4
7 7 0 19.3 7
-7 7 0 21.6 10
-9 -7 0 392.56 33
9 -7 0 407.06 36
-9 -7 0 410.46 32.5
-9 -7 0 396.46 34
9 -7 0 393.56 35.1
-9 -7 0 359.26 32.4
9 -7 0 377.26 32.5
-9 -7 0 389.26 33.4
9 -7 0 451.75 44.3
-9 -7 0 382.96 33
9 -7 0 371.96 34.9
9 -7 0 404.16 32.3
9 -7 0 422.86 46.3
-9 -7 0 425.76 44.4
9 7 0 428.96 34.6
9 7 0 401.56 35
9 7 0 410.86 34.2
-9 7 0 378.96 34.9
-9 7 0 400.66 36.3
9 7 0 405.96 33.3
9 7 0 396.06 32.1
-9 7 0 411.86 31.8
9 7 0 435.16 31.9
9 7 0 358.46 33.7
9 7 0 390.36 42.3
-11 -7 0 3.2 6.9
11 -7 0 2.3 5.2
-11 -7 0 4.7 7.1
11 -7 0 -5.7 6.7
11 -7 0 -3.4 9
-11 -7 0 -2.5 7.2
-11 -7 0 -4 8
11 -7 0 23.9 12
-11 -7 0 0 6.4
11 -7 0 1.1 20
11 7 0 10.6 7.7
11 7 0 -17.2 15.9
11 7 0 3.6 6.1
11 7 0 17.6 7.3
11 7 0 -4.6 7
-11 7 0 2.9 6.7
-11 7 0 1.9 6.7
11 7 0 2.6 10.4
11 7 0 2.2 8.7
-11 7 0 2.5 5.5
-11 7 0 -1.8 9.5
-13 -7 0 490.15 36.9
-13 -7 0 439.56 36.6
13 -7 0 406.96 38.6
-13 -7 0 436.36 37.9
13 -7 0 404.66 35.4
-13 -7 0 442.86 36.9
13 -7 0 413.06 51.29
13 -7 0 396.16 34
13 -7 0 487.75 40.4
13 7 0 465.85 36.8
13 7 0 416.56 34.6
-13 7 0 420.16 35.6
-13 7 0 434.86 35.8
-13 7 0 370.36 38.7
13 7 0 402.76 47.8
-13 7 0 444.36 34.1
13 7 0 445.16 39.2
13 7 0 465.65 37.7
13 7 0 445.16 36.7
15 -7 0 8.6 7.6
-15 -7 0 6.5 10
15 -7 0 30.8 9.6
-15 -7 0 32.6 10
-15 -7 0 -0.4 9
-15 -7 0 16.6 9.6
15 -7 0 39.8 25.9
-15 -7 0 12.5 9.8
15 -7 0 12.4 11.4
15 -7 0 22.8 14.2
-15 7 0 3.4 8.3
-15 7 0 25.6 12.7
15 7 0 7.8 8.6
-15 7 0 7.5 7.1
15 7 0 4.4 9.9
15 7 0 11.1 7.6
15 7 0 9.6 7.3
15 7 0 22 13.9
-15 7 0 1.6 7.7
15 7 0 14.5 10.5
15 7 0 -16.4 20.4
17 -7 0 18.2 10.1
17 -7 0 -2.3 25.4
-17 -7 0 16.8 9.9
-17 -7 0 -5.5 9.4
17 -7 0 5.8 9.4
-17 -7 0 9.4 10.2
17 -7 0 -9.1 13.6
17 -7 0 4.5 12.7
17 7 0 4.6 8.5
17 7 0 -16.1 23.7
17 7 0 15.9 12.7
17 7 0 -13.2 8.7
-17 7 0 2.9 9.7
-17 7 0 -7.6 8
-17 7 0 -7 8.9
17 7 0 12.3 10.1
17 7 0 10.5 14.9
-17 7 0 18.4 14.3
19 -7 0 56.69 19
-19 -7 0 34.8 13.2
19 -7 0 21.2 15.1
-19 -7 0 36.3 13
19 -7 0 37.6 30
-19 -7 0 45 12.1
-19 7 0 13.7 14.9
19 7 0 18.1 16.4
-19 7 0 31 11.4
19 7 0 -12.4 26.9
19 7 0 27.4 13.9
19 7 0 27.6 12.3
-19 7 0 18 12
-21 -7 0 9.7 13.6
21 -7 0 35.8 22.4
-21 -7 0 28.5 12.8
21 7 0 5.6 16.7
21 7 0 102.69 20
21 7 0 4.5 14.4
-21 7 0 -11.3 12.1
21 7 0 17.9 13.9
0 -8 0 11.4 6.8
0 -8 0 24.8 6.6
0 -8 0 4.9 10.1
0 -8 0 4.4 16.5
0 -8 0 -9.1 7.5
0 -8 0 10.1 9.4
0 -8 0 -0.3 7.5
0 8 0 20.6 7.5
0 8 0 6.5 7.2
0 8 0 4.4 5.6
0 8 0 18.4 15.1
0 8 0 6.4 6.2
0 8 0 14.1 8.5
-2 -8 0 248.68 20.9
-2 -8 0 223.58 23.4
-2 -8 0 250.87 21.1
-2 -8 0 214.38 22
2 -8 0 265.87 20.7
2 -8 0 226.38 23.5
2 -8 0 234.28 32
-2 -8 0 227.98 21.6
2 -8 0 205.58 20.7
2 -8 0 227.88 21.1
2 -8 0 196.68 23.7
2 -8 0 186.38 22.1
-2 -8 0 244.78 23.6
-2 -8 0 298.77 36.2
-2 8 0 232.08 30.9
-2 8 0 256.27 20.9
-2 8 0 248.58 23.4
-2 8 0 204.28 21.6
2 8 0 234.08 20.8
2 8 0 220.58 22
2 8 0 215.18 21.3
2 8 0 277.47 23.6
-2 8 0 233.38 22.2
2 8 0 236.98 30
2 8 0 236.68 21.1
-2 8 0 246.88 26
-2 8 0 222.28 20.8
-4 -8 0 12.2 6.2
-4 -8 0 4.7 8.4
4 -8 0 10.1 6.3
4 -8 0 -7.7 7.8
-4 -8 0 5 7
-4 -8 0 8.5 20.4
-4 -8 0 22.8 7.5
-4 -8 0 8.9 4.5
-4 -8 0 19.9 9
4 -8 0 5.6 16.2
4 -8 0 9 9.2
4 -8 0 17.6 6.1
4 -8 0 1.8 6.6
-4 8 0 -6.5 14.5
-4 8 0 17.9 9.4
4 8 0 6.1 8.4
4 8 0 16 7.8
-4 8 0 16.2 6.4
-4 8 0 6.7 8.5
-4 8 0 3.6 6.6
-4 8 0 4 8
4 8 0 -5.7 14.4
-4 8 0 13.9 7.2
4 8 0 17.6 6.9
4 8 0 4.7 6.6
4 8 0 -0.9 6
-6 -8 0 1.3 6.1
6 -8 0 11 9.6
-6 -8 0 4.9 8.9
6 -8 0 -8.3 5.7
-6 -8 0 1.8 4.8
6 -8 0 -1 9.2
6 -8 0 11.1 6.1
6 -8 0 -4.6 6.4
6 -8 0 -7.3 16.4
-6 -8 0 1.3 6.9
-6 -8 0 3.8 8
-6 -8 0 14.1 7.4
-6 -8 0 -1.7 8.3
6 -8 0 -0.6 9.7
-6 -8 0 -35.5 20.1
-6 8 0 8.6 9.8
6 8 0 4.3 8.3
-6 8 0 -2.1 6.4
6 8 0 -5.6 7.1
6 8 0 6.6 14.6
6 8 0 -9.3 5.7
-6 8 0 4 6.5
6 8 0 14.3 7.2
6 8 0 1.2 6
-6 8 0 14.5 15.8
-6 8 0 -2.5 5.8
-6 8 0 -15.4 7.3
-6 8 0 11.9 8.7
-8 -8 0 58.29 9.9
8 -8 0 61.89 15.2
-8 -8 0 80.19 11.5
8 -8 0 47.4 9.2
-8 -8 0 61.79 9.4
-8 -8 0 83.69 11.8
-8 -8 0 63.79 12.3
8 -8 0 73.49 14
8 -8 0 66.79 9.9
-8 -8 0 67.59 13.1
8 8 0 55.99 10.7
8 8 0 59.09 9.1
8 8 0 90.09 11.7
-8 8 0 66.69 13.2
8 8 0 70.09 13.9
8 8 0 49.2 20.9
-8 8 0 71.49 10.2
-8 8 0 60.39 9.8
8 8 0 61.49 9
-8 8 0 49 10.5
-8 8 0 77.39 21.4
10 -8 0 -1.6 6.1
10 -8 0 7.4 7.3
-10 -8 0 15.5 8.3
-10 -8 0 9.9 9.7
-10 -8 0 7.5 7
-10 -8 0 -4.4 6.5
10 -8 0 1.2 11.3
-10 -8 0 -13.2 9.6
-10 -8 0 6.5 7.7
-10 -8 0 7.6 7.5
10 -8 0 82.99 26.7
10 -8 0 23.4 11.4
10 8 0 1.9 6.3
10 8 0 9.3 10.1
-10 8 0 6.4 8.1
-10 8 0 -2.9 9.3
10 8 0 -0.2 6
10 8 0 5.4 6
10 8 0 1.9 9.8
10 8 0 3.3 16.7
10 8 0 -0.4 7.2
-10 8 0 5.6 7.2
-10 8 0 -1.6 6.8
12 -8 0 149.09 16.9
-12 -8 0 211.28 20.8
12 -8 0 169.18 35.2
-12 -8 0 151.28 17.4
12 -8 0 127.29 21.2
-12 -8 0 145.69 19.3
-12 -8 0 216.58 20.2
12 -8 0 142.99 19.7
12 8 0 160.88 17.4
-12 8 0 162.68 17.8
12 8 0 173.68 18.8
-12 8 0 136.79 15.1
-12 8 0 159.18 20.9
12 8 0 240.38 30.3
12 8 0 159.88 16
12 8 0 173.08 17.1
12 8 0 150.88 17.7
12 8 0 178.58 20
-12 8 0 103.19 16
12 8 0 154.88 30.5
14 -8 0 203.18 25.7
14 -8 0 153.28 19.4
-14 -8 0 215.28 22
14 -8 0 172.58 23.1
14 -8 0 213.58 40.5
-14 -8 0 176.88 21.8
-14 -8 0 204.68 22.5
-14 -8 0 238.58 21.9
-14 8 0 151.88 23.9
14 8 0 225.78 26.8
-14 8 0 226.38 21
14 8 0 198.08 22.4
14 8 0 230.48 23.2
14 8 0 193.98 23.1
14 8 0 206.58 36.4
-14 8 0 161.58 19.8
14 8 0 192.28 21.4
16 -8 0 0.9 8.3
16 -8 0 -4.7 12.7
-16 -8 0 -2.6 9.3
16 -8 0 5.7 10.5
16 -8 0 25.7 27.6
-16 -8 0 -14.4 9.4
16 -8 0 5 14.2
-16 -8 0 -5.7 9.1
16 8 0 7.5 11.7
16 8 0 -1.2 13
-16 8 0 15.7 18.7
16 8 0 5.3 8.2
-16 8 0 -3.4 9.4
16 8 0 -13.3 6.8
-16 8 0 27 10.6
16 8 0 -13.6 9.4
-16 8 0 5.9 7.5
16 8 0 -0.5 24.4
16 8 0 -0.7 11.4
-18 -8 0 34.7 12.3
18 -8 0 45.4 19.1
18 -8 0 18.5 28
18 -8 0 7.9 15.4
-18 -8 0 16.8 13.5
18 8 0 25.6 12.5
-18 8 0 25.4 16.4
-18 8 0 28.4 10.1
18 8 0 21.2 27.5
18 8 0 40.3 17.4
-18 8 0 4 10.3
18 8 0 36.8 14.4
-20 -8 0 11.6 13.4
-20 -8 0 -3.8 14.7
20 8 0 -4.2 12.6
20 8 0 19.4 15.5
20 8 0 13.8 16.9
1 -9 0 66.29 12.1
-1 -9 0 56.19 10.5
-1 -9 0 61.79 13.3
1 -9 0 52.39 13.3
-1 -9 0 41.4 10.8
1 -9 0 44.8 9.2
-1 -9 0 55.99 9.7
-1 -9 0 47.7 12.2
1 -9 0 51.49 10.4
1 -9 0 71.09 13
1 -9 0 62.89 10.2
1 9 0 51.99 12
-1 9 0 67.29 13.3
1 9 0 49.2 11.1
1 9 0 31.6 18.8
1 9 0 77.89 11.1
-1 9 0 63.19 11.3
-1 9 0 51.49 9.1
-1 9 0 49.3 10.9
-1 9 0 24.8 8.5
1 9 0 64.19 11.3
-1 9 0 65.29 20.8
1 9 0 73.29 10.5
-3 -9 0 13.1 7.2
-3 -9 0 -6.4 8.5
3 -9 0 11.3 6.6
3 -9 0 12.4 9.7
-3 -9 0 -10.4 8.6
3 -9 0 21 9.9
-3 -9 0 5.8 6.6
-3 -9 0 5.6 9.5
3 -9 0 24.2 7.8
3 9 0 11 9.8
3 9 0 30.2 7.8
-3 9 0 0.2 6.6
-3 9 0 4.7 8.5
3 9 0 37.6 30.1
-3 9 0 2.7 9.6
-3 9 0 5.8 6.4
-3 9 0 0.4 7.8
-3 9 0 20.2 19
3 9 0 19.4 7
3 9 0 5.4 7.3
5 -9 0 11.3 10.2
-5 -9 0 52.39 10.2
5 -9 0 29.6 11.2
-5 -9 0 16.4 7.3
-5 -9 0 40.2 11.6
5 -9 0 36.8 8.2
-5 -9 0 54.09 12.5
-5 -9 0 33.1 9.6
-5 -9 0 36.9 6.6
-5 -9 0 28.4 8.4
5 -9 0 17.2 8.3
-5 9 0 24.9 11.6
5 9 0 42.9 9.4
5 9 0 34.1 19
5 9 0 41.8 11.6
-5 9 0 30.2 10.7
5 9 0 31.1 9.2
-5 9 0 18.6 8.2
5 9 0 31.8 8.3
-5 9 0 32.9 20.6
-5 9 0 19 7.8
-7 -9 0 18.5 7.8
-7 -9 0 19 8.9
-7 -9 0 28.3 6.8
7 -9 0 27.1 11.4
-7 -9 0 30.7 11.4
7 -9 0 26.6 13.7
-7 -9 0 18.9 10.8
7 -9 0 19.3 8.2
-7 -9 0 33.1 9
7 -9 0 28.8 8.3
7 9 0 30.9 11.4
-7 9 0 9.5 7.5
-7 9 0 6.7 9.7
7 9 0 39.2 8.2
-7 9 0 26 7.9
-7 9 0 12.3 18
7 9 0 11.2 17.3
7 9 0 24.8 6.6
7 9 0 21.8 7.9
-7 9 0 19 9
7 9 0 21.1 8.9
9 -9 0 5.5 7.2
-9 -9 0 -6.4 9.4
-9 -9 0 -11.9 9.1
9 -9 0 6.6 10.9
9 -9 0 1.2 12.9
9 -9 0 12 21.9
-9 -9 0 4.8 8.3
9 -9 0 6.5 8.1
-9 -9 0 -1.6 6.5
-9 -9 0 17.9 7.7
-9 9 0 3.2 8.6
9 9 0 7.7 8.6
-9 9 0 7.6 17.5
9 9 0 -1.7 16
-9 9 0 -6.1 6.9
9 9 0 5.4 6.8
-9 9 0 -1.5 8
9 9 0 -1 8
-9 9 0 13 10.9
9 9 0 -8.9 10
9 9 0 -2.5 6.2
11 -9 0 10.9 8.8
-11 -9 0 -0.2 12.7
11 -9 0 4.7 7.1
11 -9 0 -0.3 24.8
11 -9 0 29.4 15
11 -9 0 11.1 12.1
-11 -9 0 18.6 8.7
-11 -9 0 21.1 8.4
-11 -9 0 14.8 9.6
-11 -9 0 23.3 11.2
11 9 0 20.1 9.1
11 9 0 23.3 21.1
11 9 0 21.7 10.3
11 9 0 18.6 10
11 9 0 18.8 8.4
11 9 0 4.1 11.9
-11 9 0 7.8 8.5
-11 9 0 17.4 8.5
-11 9 0 17.2 12.5
-11 9 0 18.7 10.5
13 -9 0 -2.2 9.6
13 -9 0 21.9 12.9
-13 -9 0 -2.5 8.7
13 -9 0 5.7 7
-13 -9 0 -7.3 8.5
13 -9 0 4.9 25.4
-13 -9 0 -10.6 8.1
-13 -9 0 23.3 12.8
13 -9 0 27.4 15.2
13 9 0 -2.2 10.1
13 9 0 -1.8 9.2
13 9 0 12.4 9.2
-13 9 0 27 13.7
-13 9 0 10.3 8.9
13 9 0 -3.2 11.9
13 9 0 3.6 21.3
-13 9 0 7.3 8.2
-13 9 0 12.7 9.6
-15 -9 0 117.89 16.9
15 -9 0 137.69 23.4
15 -9 0 121.99 35.8
15 -9 0 106.19 19.1
-15 -9 0 109.39 18.2
-15 -9 0 104.29 16.3
-15 -9 0 82.19 14.7
15 -9 0 83.99 15.1
-15 9 0 96.09 15.1
15 9 0 97.49 31.2
15 9 0 103.19 18.1
15 9 0 122.29 20.4
15 9 0 78.99 15.1
-15 9 0 73.89 18.2
-17 -9 0 -3.2 10.8
-17 -9 0 9.8 11.2
17 -9 0 9.7 15.4
17 -9 0 7.3 30.5
17 -9 0 21.8 17.4
-17 -9 0 12.8 11.7
-17 -9 0 -2.7 12
17 9 0 4 10.8
17 9 0 20.4 14
-17 9 0 16.8 11.9
17 9 0 37 16.8
19 -9 0 9.8 19.8
-19 -9 0 -18 11.6
19 9 0 7 13.7
19 9 0 6 16.2
19 9 0 -4.8 14.8
0 -10 0 29.5 8.8
0 -10 0 34.9 11.7
0 -10 0 49.5 10.8
0 10 0 85.29 15
0 10 0 36.8 10.5
0 10 0 27.1 19.4
0 10 0 33 9.7
0 10 0 44.6 9.1
2 -10 0 132.89 18.4
2 -10 0 105.59 16.6
2 -10 0 106.39 13.4
-2 -10 0 111.99 14.5
2 -10 0 83.69 13.6
-2 -10 0 98.99 16.1
-2 -10 0 94.19 15.6
-2 -10 0 91.89 12.9
2 10 0 106.59 26
2 10 0 99.79 14.3
-2 10 0 106.89 13.7
-2 10 0 109.09 25.8
2 10 0 80.89 13
-2 10 0 102.59 15.3
2 10 0 99.09 14.1
2 10 0 116.59 17.7
-2 10 0 121.39 17.7
-2 10 0 104.19 13.8
4 -10 0 159.48 18.1
-4 -10 0 142.39 18.2
4 -10 0 154.18 19.8
-4 -10 0 131.69 17.8
4 -10 0 166.68 17.1
-4 -10 0 144.69 16.7
-4 -10 0 179.28 21.2
-4 10 0 143.69 20.6
4 10 0 162.58 30
-4 10 0 135.29 16.3
-4 10 0 168.58 17.7
-4 10 0 163.88 20
-4 10 0 153.08 30.8
4 10 0 164.58 17.6
4 10 0 168.48 21.5
4 10 0 172.68 17.8
4 10 0 138.29 16.7
-6 -10 0 1.9 9.7
6 -10 0 5.8 10.2
6 -10 0 5.5 8.2
6 -10 0 14.7 8.4
6 -10 0 -2.1 13.6
-6 -10 0 4.4 8.1
-6 -10 0 22.3 9.1
-6 -10 0 -6.3 5.5
-6 -10 0 1.1 8.3
6 10 0 4 8.1
6 10 0 8.3 17.7
6 10 0 15.7 7.6
-6 10 0 11.7 7.5
-6 10 0 -12.1 9.3
-6 10 0 3.7 18.8
-6 10 0 3.9 9.8
-6 10 0 5.6 10.9
6 10 0 19.7 8.7
-6 10 0 6.1 7.7
6 10 0 -1.7 10.3
8 -10 0 46.1 11
-8 -10 0 80.39 12.3
8 -10 0 51.29 14.5
-8 -10 0 67.49 11
8 -10 0 58.09 11.4
-8 -10 0 62.29 9.6
-8 -10 0 71.49 13.5
8 -10 0 72.29 18
-8 -10 0 53.19 13.5
-8 10 0 34.5 22.8
8 10 0 58.59 23.3
8 10 0 77.29 10
8 10 0 67.49 12.1
8 10 0 73.19 12.3
8 10 0 87.09 16.1
8 10 0 71.99 10.4
-8 10 0 59.09 11.3
-8 10 0 74.59 13.2
-8 10 0 57.59 10.8
-8 10 0 33.2 12.9
10 -10 0 -8.6 13.7
-10 -10 0 8.2 11
10 -10 0 -0.3 25.8
10 -10 0 -6.1 7.7
-10 -10 0 12.7 8.6
-10 -10 0 0.4 7
10 -10 0 16.1 12.9
-10 -10 0 15.4 10.1
-10 -10 0 -2.6 9.2
10 -10 0 6.8 9.5
10 10 0 1.2 11
10 10 0 0.3 7.7
-10 10 0 2 13.1
10 10 0 4.9 19.2
10 10 0 1.8 10.2
-10 10 0 2.2 12.5
10 10 0 -6.7 8.2
10 10 0 6.2 7.1
-10 10 0 1 10.2
-12 -10 0 -2.2 10.1
12 -10 0 -6.7 27
-12 -10 0 3.8 9.7
12 -10 0 6 21.4
12 -10 0 -4.2 10.4
-12 -10 0 -2.7 8.1
12 -10 0 -11.3 7.7
12 -10 0 -13.7 15.2
-12 -10 0 -13.1 10.7
-12 10 0 1.9 10
12 10 0 -0.8 9.8
-12 10 0 3.4 9.2
12 10 0 -15.2 10.9
12 10 0 -2.6 10.2
-12 10 0 -12.5 11.9
-14 -10 0 -7.6 9.1
-14 -10 0 -6.5 12.4
14 -10 0 7.5 13.6
14 -10 0 -0.1 7.9
14 -10 0 40.4 33.9
14 -10 0 25.1 17.7
-14 -10 0 16.3 11
-14 -10 0 1.4 11.1
14 10 0 -4.6 9.8
-14 10 0 4 14.4
14 10 0 -11.5 22.5
14 10 0 -15.4 12.8
14 10 0 16.8 14.3
-14 10 0 -6.1 11.9
-14 10 0 -1.8 15.1
-14 10 0 11 10.1
-16 -10 0 -4.3 10.4
-16 -10 0 -26.7 15.8
-16 -10 0 -16.9 12.8
16 -10 0 29.1 19.3
16 -10 0 -24.6 32.1
-16 -10 0 -4.5 11
16 10 0 1.1 14.6
16 10 0 -1.6 12.4
1 -11 0 60.49 11.7
1 -11 0 44.8 10.6
-1 -11 0 42 11.6
-1 -11 0 34 13
-1 -11 0 18.8 13.3
1 -11 0 39.6 13.3
-1 -11 0 34.1 10
1 11 0 75.89 16.2
1 11 0 55.89 23.9
1 11 0 35 10.4
1 11 0 36.8 9.7
-1 11 0 74.19 16.3
1 11 0 58.99 12.2
-1 11 0 27.3 10.4
-1 11 0 53.39 10.9
-1 11 0 71.99 13.1
-1 11 0 37.1 21.8
3 -11 0 20.4 12.3
-3 -11 0 5.9 11.4
-3 -11 0 12.8 8.8
3 -11 0 4.4 9.5
3 -11 0 16.6 9.4
-3 -11 0 7.1 9.1
-3 11 0 9.4 9
-3 11 0 15.6 10.9
3 11 0 13.3 9.1
3 11 0 43.1 14.1
-3 11 0 27.4 12.5
-3 11 0 19.9 9.1
-3 11 0 9.5 20.8
3 11 0 26.3 10.2
3 11 0 5.8 8.6
3 11 0 37.1 21.7
-5 -11 0 9.5 9.3
-5 -11 0 19.9 9.5
5 -11 0 18.5 11.9
5 -11 0 4.9 9.2
-5 -11 0 20.4 10.6
5 -11 0 31.1 9.9
-5 -11 0 28.7 11.9
-5 11 0 3.6 8.3
-5 11 0 6.2 11.4
5 11 0 20.1 19.9
-5 11 0 7.4 21.5
-5 11 0 32.1 14.1
5 11 0 6.6 11.4
-5 11 0 7.7 9.7
5 11 0 33.5 11
5 11 0 11.7 8.8
5 11 0 3.3 8.3
7 -11 0 40.5 17.3
-7 -11 0 7.8 9
7 -11 0 20.1 10
-7 -11 0 0.7 11.2
-7 -11 0 2.8 6.5
-7 -11 0 27.4 10.3
-7 -11 0 23.3 10.4
7 -11 0 6.9 11.8
7 -11 0 1.1 9.2
7 11 0 3.1 8.7
-7 11 0 -0.4 8.9
-7 11 0 9.3 22.3
-7 11 0 -8.4 8.7
7 11 0 -2.8 12.4
-7 11 0 10 12.1
7 11 0 14.5 10.5
7 11 0 4.2 7.5
-9 -11 0 -18.1 7.2
-9 -11 0 2 9.8
-9 -11 0 11 9.9
9 -11 0 -1.8 16.2
-9 -11 0 1.3 10.7
9 -11 0 0 10.3
9 -11 0 -14.8 9.7
9 -11 0 -18.4 26.8
9 11 0 -3.2 7.6
9 11 0 9.6 10
-9 11 0 -2.4 12.1
9 11 0 -3 8.8
9 11 0 -16.6 10.3
9 11 0 -0.5 7.4
-9 11 0 -3.7 8.7
-9 11 0 0 8.7
-9 11 0 6.1 21.8
11 -11 0 11.4 16.7
-11 -11 0 8.3 10.2
-11 -11 0 7.4 9.6
11 -11 0 5.4 13.4
-11 -11 0 -15.2 9.8
11 -11 0 13.9 9.6
-11 -11 0 6.2 11.2
11 -11 0 30.7 32.8
-11 11 0 51.29 13.6
11 11 0 0.9 8.4
11 11 0 -9.1 20.6
-11 11 0 0 10
11 11 0 -4.8 9.1
11 11 0 0.2 11.2
-11 11 0 19 15.9
11 11 0 7.5 12.6
13 -11 0 -3.1 32.3
13 -11 0 -8 9.8
-13 -11 0 3.2 11.7
-13 -11 0 -3.5 12
-13 -11 0 -1.8 9.1
13 -11 0 1.9 17.6
-13 11 0 17.1 15.9
-13 11 0 -8.6 10.8
13 11 0 3.9 11.1
13 11 0 21.6 14.9
-15 -11 0 -4.3 13.8
15 -11 0 -11 19.4
-15 -11 0 -8.7 10.2
15 11 0 18.1 13.6
15 11 0 -7 14.7
0 -12 0 -0.2 9.6
0 -12 0 10.5 10.3
0 -12 0 -1.2 11.5
0 12 0 1.4 9.8
0 12 0 -2 8.7
0 12 0 6.8 21.2
0 12 0 -3.3 12.6
0 12 0 -0.2 10.6
-2 -12 0 20.3 11.1
-2 -12 0 -5.3 9.7
2 -12 0 2.8 12.3
2 -12 0 3.9 10.4
-2 -12 0 13.6 12.3
2 -12 0 -2 9.5
2 12 0 2.1 9.7
-2 12 0 21.4 23.9
2 12 0 3.6 10.2
2 12 0 5.3 12.1
-2 12 0 -4.5 8.4
-2 12 0 1.7 11.1
2 12 0 5.9 8.4
2 12 0 -14.5 21.4
-2 12 0 25.9 14
-2 12 0 -13.5 9.8
-4 -12 0 6.4 12
4 -12 0 14.2 13.1
-4 -12 0 -10.4 11.3
4 -12 0 11.5 10.6
4 -12 0 -0.3 10.5
-4 -12 0 -10.2 9.1
4 12 0 -4.6 34.5
4 12 0 8.1 10.9
4 12 0 -0.2 8.8
-4 12 0 6.4 12.6
-4 12 0 1.8 11.7
-4 12 0 -5.4 9.4
-4 12 0 -0.7 9.4
4 12 0 7.5 13.3
4 12 0 10.6 9.7
-4 12 0 -0.6 29
-6 -12 0 51.99 14.3
-6 -12 0 55.69 13
6 -12 0 46.3 12.5
6 -12 0 37.1 15
6 -12 0 33.3 20.3
-6 -12 0 32.3 12
6 -12 0 58.49 13.6
6 12 0 34.6 15
-6 12 0 41.3 27.9
6 12 0 36.3 24.6
-6 12 0 -6.8 9.6
6 12 0 38.6 10.5
-6 12 0 69.19 19.6
6 12 0 43.5 11.2
-6 12 0 35.7 14.8
6 12 0 49.8 13.8
8 -12 0 -11.4 12.8
8 -12 0 -6.5 10.2
-8 -12 0 -5.5 11.5
8 -12 0 14.6 18.1
-8 -12 0 10.4 12.3
-8 -12 0 14.8 10.8
8 12 0 9.5 23.9
8 12 0 -6 13
-8 12 0 10.7 24.4
-8 12 0 11.3 14.4
8 12 0 -10.9 9.3
-8 12 0 -6.3 9.1
-10 -12 0 6.6 12.9
-10 -12 0 15.8 9.3
10 -12 0 19 33.8
10 -12 0 33.1 21.2
-10 12 0 18.8 15.4
10 12 0 13.7 11.8
10 12 0 9.9 14.5
10 12 0 14.3 8.1
12 -12 0 4.3 11.6
-12 -12 0 -9.4 10.2
12 -12 0 1.4 20.7
-12 -12 0 18.5 14.1
12 12 0 14.5 15
-1 -13 0 9.4 13
-1 -13 0 3.6 10.7
1 -13 0 22.7 14.2
-1 13 0 -0.7 13.2
-1 13 0 9 12.5
1 13 0 12.3 10.2
1 13 0 -0.5 12
-1 13 0 10.4 25.4
1 13 0 22 26.1
-1 13 0 -1.7 9.5
1 13 0 9.4 14.1
-3 -13 0 0 11.4
-3 -13 0 -15.7 13.3
3 -13 0 6.6 16
3 -13 0 -7 13.4
3 13 0 3.6 10.9
-3 13 0 1.9 10.1
-3 13 0 6.8 25.6
3 13 0 -6.8 9.3
3 13 0 -4.3 13.3
3 13 0 0.8 29.8
-3 13 0 -7.6 12.4
-3 13 0 10.5 14.9
5 -13 0 4 17.4
5 -13 0 10.4 19.5
5 -13 0 29.3 13.4
-5 -13 0 -4.3 14.8
5 13 0 -2.1 10.3
5 13 0 -1.4 9.8
-5 13 0 7.2 14.2
-5 13 0 28.1 14.7
5 13 0 -8.7 13.4
-5 13 0 8.5 10.8
-7 -13 0 -17.6 13.6
7 -13 0 3.6 12.5
7 -13 0 -28.5 18.7
-7 13 0 -10.8 14.5
7 13 0 24.7 10.3
7 13 0 8.5 11.3
7 13 0 20.6 14.9
9 -13 0 26.1 22.1
9 -13 0 -9.5 12.7
-9 -13 0 7.7 14
9 13 0 3 15.4
9 13 0 1.3 10.5
0 14 0 36 17.6
0 14 0 32.4 14.5
2 14 0 10.3 13.1
-2 14 0 35.1 17.1
2 14 0 9.3 16.6
-2 14 0 25.7 15.2
24 0 -1 -18.1 13.9
24 0 -1 9.6 16.6
24 0 -1 4.2 16.8
-24 0 1 -12.9 13.8
-24 0 1 6 11.1
-22 0 1 -1.9 12.5
-22 0 1 1.3 10.5
22 0 -1 -9.7 13
22 0 -1 0.5 11.8
22 0 -1 9.7 15
-22 0 1 21.9 12
-22 0 1 -11.1 16.7
20 0 -1 33.4 23.6
-20 0 1 4.3 8.8
-20 0 1 -2.9 7.9
-20 0 1 6.4 10.8
-20 0 1 -17.6 7.9
20 0 -1 -26.8 10.5
20 0 -1 -2.1 9.4
20 0 -1 -3.4 12
18 0 -1 3.1 9.9
18 0 -1 1.4 12.7
-18 0 1 0.3 9.5
18 0 -1 17.2 8.8
-18 0 1 -8.1 9.4
18 0 -1 7.4 21.7
-18 0 1 -8.7 7.1
-18 0 1 -13.3 7.3
-18 0 1 3.3 7.7
18 0 -1 -4.7 9.8
-16 0 1 5.2 6.8
16 0 -1 -7.9 6.6
-16 0 1 1.3 6.7
16 0 -1 -9 7.9
16 0 -1 -5.2 18.6
16 0 -1 -0.6 6.5
16 0 -1 -14.2 9.6
-16 0 1 2.8 8.1
-16 0 1 -9 7.5
16 0 -1 9 8.6
-16 0 1 0.7 3.9
-16 0 1 2 16.4
-16 0 1 -11.9 6.2
-14 0 1 4.8 3.7
-14 0 1 1.7 14.4
-14 0 1 -6.2 4.9
-14 0 1 -7.5 5.3
14 0 -1 1.6 7.5
-14 0 1 -3.7 3.5
-14 0 1 2.5 5.6
14 0 -1 -5.7 6.7
14 0 -1 -9.6 8.7
14 0 -1 2.1 6.2
14 0 -1 0.1 5.9
14 0 -1 -9.9 16.7
-14 0 1 5.1 7.1
14 0 -1 -3 5.7
-14 0 1 1.3 7.4
12 0 -1 6.4 5.2
12 0 -1 -1.7 4.4
-12 0 1 6.6 3.5
-12 0 1 1.7 4.7
-12 0 1 3.1 4.6
12 0 -1 0 6.3
-12 0 1 2 3.2
-12 0 1 -1.3 11.6
-12 0 1 5.5 6.3
12 0 -1 -27.3 13.3
-12 0 1 0.4 5.4
12 0 -1 -3 7.3
12 0 -1 3.7 4.8
12 0 -1 2.9 6.2
-12 0 1 -4.4 6
10 0 -1 14.9 7.4
10 0 -1 0.1 6.6
10 0 -1 -0.1 5.7
-10 0 1 -9.1 4.5
10 0 -1 1.5 4.3
-10 0 1 1.9 4.5
-10 0 1 4.8 3.1
-10 0 1 -3 4.4
-10 0 1 -1.9 3.1
10 0 -1 -18.4 11.7
10 0 -1 -2.5 5.9
10 0 -1 8.6 4.7
-10 0 1 -3 4.3
-10 0 1 8.3 5.8
-8 0 1 -1.4 2.9
-8 0 1 -5.2 4.2
8 0 -1 -12 9.9
8 0 -1 -1.8 4
8 0 -1 -1.1 4.7
8 0 -1 -10.9 5.7
-8 0 1 -8.4 4.1
-8 0 1 -4.5 4.7
8 0 -1 4.5 5.3
8 0 -1 4.1 3.9
8 0 -1 -2.6 4.7
-8 0 1 -0.6 3.2
-8 0 1 -5.2 9.8
-8 0 1 0.3 4.3
-8 0 1 -5.6 4.8
-6 0 1 2.6 4.6
6 0 -1 1.6 4.1
-6 0 1 5.1 3.6
6 0 -1 2.6 8.9
-6 0 1 -2.3 2.8
-6 0 1 -6 4.3
6 0 -1 2.4 3.7
6 0 -1 -0.6 5.6
6 0 -1 -8 4
6 0 -1 1.2 4.4
-6 0 1 -4.2 7.9
6 0 -1 -4.2 3
-6 0 1 -1.2 2.8
6 0 -1 -10.6 3.4
-6 0 1 -4.9 4
-6 0 1 1.6 3.9
-6 0 1 3.2 3.7
-4 0 1 -2.3 6.8
4 0 -1 -11 6.8
-4 0 1 1.2 3.3
-4 0 1 -1.4 2.4
-4 0 1 3.5 2.9
-4 0 1 1.2 3.5
4 0 -1 7.2 4
4 0 -1 -1 3.6
-4 0 1 -1.4 2.6
-4 0 1 -3.1 3.6
4 0 -1 -2.4 3.3
4 0 -1 0.9 3.4
-4 0 1 6.6 3.3
4 0 -1 -8.9 4.2
-4 0 1 -3.1 4
4 0 -1 3.6 3.1
2 0 -1 -2.2 1.5
-2 0 1 -1.2 2.1
-2 0 1 -0.3 1.8
2 0 -1 -0.8 1.9
-2 0 1 -2.6 2.3
-2 0 1 -0.7 1.8
-2 0 1 -0.5 1.7
2 0 -1 2.5 1.9
-2 0 1 -0.8 1.5
2 0 -1 -1 1.7
-2 0 1 2.7 1.6
2 0 -1 -2.9 2.1
-2 0 1 -1.1 3.5
2 0 -1 -1.3 1.8
2 0 -1 -0.8 1.7
2 0 -1 0.5 3.1
-2 0 -1 -2.1 2.1
2 0 1 2.7 2.9
2 0 1 -1.6 2.9
-2 0 -1 -0.1 1.4
-2 0 -1 -0.2 2.9
-2 0 -1 0.7 2.8
-2 0 -1 0.6 2.1
2 0 1 1 2.3
2 0 1 -3.3 2.1
-2 0 -1 0.4 2.3
-2 0 -1 9.7 5.5
2 0 1 -4.2 5
2 0 1 0.4 2.2
2 0 1 -3.3 1.4
2 0 1 1.3 2
-4 0 -1 2.6 3.4
4 0 1 3.2 3.5
4 0 1 0.6 3.1
4 0 1 5 3.4
4 0 1 -1.7 3.8
-4 0 -1 -7.5 8.1
-4 0 -1 -4 2.9
4 0 1 -2.6 8.4
4 0 1 -2.2 2.2
-4 0 -1 0.6 2.1
4 0 1 -2.2 4.8
4 0 1 0.9 3.5
-4 0 -1 -5.1 4.1
-4 0 -1 0.9 3.3
-4 0 -1 3.1 3.2
-4 0 -1 1.2 4.2
-6 0 -1 5.2 4.1
-6 0 -1 -1.3 3.8
6 0 1 -4.8 5.3
-6 0 -1 3.9 3.9
6 0 1 1.7 3.7
6 0 1 1.3 4.8
-6 0 -1 1.2 4.7
6 0 1 5.4 3.8
-6 0 -1 2.5 4
-6 0 -1 -1.1 2.3
-6 0 -1 -5.8 4.3
6 0 1 5.9 3.7
-6 0 -1 2.9 8.9
6 0 1 3.2 2.5
6 0 1 -19.7 8.9
6 0 1 8.7 4.5
-8 0 -1 2.8 5.6
8 0 1 -2 4.9
8 0 1 1.7 6.8
8 0 1 -10.7 11.8
-8 0 -1 3.7 2.6
8 0 1 5.3 4.1
8 0 1 -1.1 4.1
-8 0 -1 3.1 4
8 0 1 -0.3 3.9
-8 0 -1 -0.7 10.2
8 0 1 -4.5 4.7
8 0 1 3.7 2.8
-8 0 -1 -6.6 4.5
-8 0 -1 -5.4 4.6
-8 0 -1 -2.6 4.4
-10 0 -1 -3.5 5.5
-10 0 -1 2.7 4.3
10 0 1 1.8 4.5
10 0 1 -12.7 11.2
-10 0 -1 4.2 5
10 0 1 -0.5 2.9
10 0 1 -2.2 4.4
-10 0 -1 1.2 5.7
10 0 1 -2.6 6.5
-10 0 -1 -2.3 4.3
-10 0 -1 7.5 10.6
10 0 1 -3.4 4.2
10 0 1 -3.8 5.4
-10 0 -1 7 2.8
12 0 1 2.3 4.7
-12 0 -1 0.8 2.8
-12 0 -1 3.3 4.6
12 0 1 7.1 5.4
-12 0 -1 -2.4 5.7
12 0 1 -3.6 5.4
-12 0 -1 5.4 3
12 0 1 2.2 6.7
-12 0 -1 -2.6 12.8
-12 0 -1 -6.2 4.9
-12 0 -1 4.6 5.4
12 0 1 -6.3 14.8
12 0 1 0.7 6.6
-12 0 -1 2 6.7
12 0 1 -1.5 7.5
14 0 1 1.3 7.1
14 0 1 3.3 7.6
-14 0 -1 11.9 8.9
-14 0 -1 3.3 6.3
-14 0 -1 2.4 5.7
-14 0 -1 -0.6 6.2
14 0 1 -5.2 17.6
14 0 1 -4.9 5.7
-14 0 -1 3 14.5
-14 0 -1 6.9 7.1
14 0 1 -0.7 5.8
14 0 1 -3.4 9
14 0 1 -14.9 5.8
-16 0 -1 -6.2 6
16 0 1 2.2 8.9
16 0 1 26 22
-16 0 -1 -3.9 8.7
16 0 1 -3.1 8.4
-16 0 -1 -4.3 8.1
16 0 1 7.9 7.8
-16 0 -1 4.5 7.1
16 0 1 11.3 7.3
16 0 1 -4.3 10.3
-18 0 -1 29.8 17.6
-18 0 -1 -6.9 8.1
18 0 1 15.7 12
18 0 1 13.9 8.5
18 0 1 -15.3 9.4
18 0 1 24.8 23
-18 0 -1 -15.6 11.8
-18 0 -1 -4 9.8
-18 0 -1 1.6 7.1
-20 0 -1 1.4 10.3
20 0 1 10.6 14
-20 0 -1 11.9 9.1
20 0 1 -1.9 9.7
20 0 1 -6.4 11.6
-20 0 -1 -2.5 11.4
20 0 1 62.99 25.9
-20 0 -1 3.5 9.9
22 0 1 5.5 12.8
22 0 1 20.5 13.2
22 0 1 2.2 15
-22 0 -1 3.6 11
-22 0 -1 -10.6 9.5
-22 0 -1 -4.4 11.1
22 0 1 36.2 17.1
-22 0 -1 1.8 13.2
24 0 1 -3.8 16.5
24 0 1 2.2 16.8
-24 0 -1 16.5 13.2
24 0 1 -22.3 14.5
-25 -1 1 14.3 23.1
25 -1 -1 -14.6 15.9
25 -1 -1 -6.2 18.5
-25 1 1 65.49 18.5
25 1 -1 18.2 17.3
25 1 -1 29.2 20
-23 -1 1 -3.7 11.1
23 -1 -1 4.2 14.7
23 -1 -1 -5.8 12.9
-23 -1 1 6 11.3
23 -1 -1 25.6 14.2
-23 1 1 -2.2 13.5
23 1 -1 -0.5 13.6
23 1 -1 88.89 30.5
23 1 -1 5 15
-23 1 1 1.3 11.6
23 1 -1 6.6 16
-23 1 1 3.4 10.9
23 1 -1 2.7 12.5
21 -1 -1 4.2 10.8
21 -1 -1 4.7 12.8
-21 -1 1 0.5 10.7
-21 -1 1 13.1 9.6
-21 -1 1 -9.9 11.1
-21 -1 1 18.2 10.3
21 -1 -1 -4.8 12
21 1 -1 6.2 11.3
-21 1 1 12.3 10.4
21 1 -1 29.4 14.7
-21 1 1 18.4 20.3
21 1 -1 23.5 14.1
-21 1 1 -1.6 9
21 1 -1 48.8 24.7
21 1 -1 -15.9 11.2
-21 1 1 6.5 12.4
-19 -1 1 0.7 5.6
-19 -1 1 0.5 4.8
19 -1 -1 -9.5 11.4
-19 -1 1 3 9.6
19 -1 -1 42 25.7
19 -1 -1 7.4 8.5
-19 -1 1 -12.1 8
-19 -1 1 0.6 8.3
19 -1 -1 9.4 11.5
-19 -1 1 9.6 8.5
-19 1 1 -2 7.9
19 1 -1 10 9.5
19 1 -1 53.39 24.1
19 1 -1 -8.7 9.9
-19 1 1 3.5 10.3
19 1 -1 -4.5 10.1
19 1 -1 10 12.5
17 -1 -1 13.2 22.3
17 -1 -1 -4.9 10.5
-17 -1 1 9 9.2
17 -1 -1 8.4 10
-17 -1 1 9.1 5.4
-17 -1 1 9.9 7.4
-17 -1 1 3 8.7
17 -1 -1 -4.3 9.2
-17 -1 1 10.6 8.4
-17 -1 1 -2.2 7.1
-17 -1 1 10.3 5
17 -1 -1 -1.1 7.2
17 -1 -1 6.5 7.3
-17 1 1 3.3 9.2
17 1 -1 10.6 7.9
17 1 -1 5.2 9
-17 1 1 2.4 7.6
17 1 -1 18.1 8.9
17 1 -1 16.9 12.2
-17 1 1 4.3 7.4
-17 1 1 1.7 9.4
17 1 -1 22.8 28.5
17 1 -1 11 9.2
-15 -1 1 3.1 6.5
-15 -1 1 1.8 6.8
-15 -1 1 14.6 15.8
15 -1 -1 11.7 8.5
15 -1 -1 -17.1 16.8
-15 -1 1 -8.9 5.6
-15 -1 1 -6.9 4.4
15 -1 -1 3.5 6.3
15 -1 -1 -6.4 9.4
15 -1 -1 9.9 8.3
-15 -1 1 6.3 7.6
15 -1 -1 0.7 6.2
15 -1 -1 9.6 6.9
-15 -1 1 2.5 4.6
-15 -1 1 4.4 7.4
-15 1 1 13.8 8.6
-15 1 1 6.6 6.3
15 1 -1 -3.2 6.6
-15 1 1 -3.2 6.3
15 1 -1 5 6.6
15 1 -1 14.7 10.4
-15 1 1 -6.1 17
-15 1 1 4.2 6.4
15 1 -1 7.2 8.8
-15 1 1 -8.8 7.4
15 1 -1 6.4 6.9
15 1 -1 -30.2 17.2
15 1 -1 2.2 7.3
13 -1 -1 145.09 14.9
-13 -1 1 170.88 16.2
13 -1 -1 119.29 14.2
13 -1 -1 153.58 17
13 -1 -1 154.18 15.2
-13 -1 1 133.29 23.8
-13 -1 1 144.29 16.2
-13 -1 1 150.18 13.4
-13 -1 1 127.39 13.3
13 -1 -1 137.19 17.3
13 -1 -1 161.48 16.8
-13 -1 1 162.68 15.2
-13 -1 1 151.38 15.5
-13 -1 1 156.78 16
13 -1 -1 164.08 26.1
13 1 -1 156.18 18.9
-13 1 1 145.99 14.8
13 1 -1 159.48 15.2
13 1 -1 141.49 25.9
-13 1 1 168.38 15.5
-13 1 1 160.48 16.7
13 1 -1 185.38 17.1
-13 1 1 157.58 15.2
-13 1 1 175.08 17
13 1 -1 166.18 15.9
13 1 -1 138.49 13.7
13 1 -1 134.89 15
13 1 -1 175.88 16.3
-13 1 1 116.79 24.1
-11 -1 1 346.07 29.7
11 -1 -1 351.76 26.9
11 -1 -1 342.37 26.9
-11 -1 1 358.96 27.7
11 -1 -1 329.27 28.5
-11 -1 1 318.57 33
11 -1 -1 328.57 27.7
-11 -1 1 346.57 26.9
11 -1 -1 305.77 27.7
11 -1 -1 284.37 34.6
-11 -1 1 355.56 27.1
-11 -1 1 339.67 26
-11 -1 1 352.46 27.2
11 -1 -1 357.66 26.9
11 1 -1 355.46 27.1
11 1 -1 331.67 27.5
-11 1 1 351.16 27
11 1 -1 330.07 28.8
11 1 -1 323.67 35
11 1 -1 359.66 27.1
-11 1 1 313.97 28
11 1 -1 334.77 26.1
11 1 -1 304.07 26.8
-11 1 1 330.57 26.8
-11 1 1 288.67 27.4
-11 1 1 345.37 27
-11 1 1 334.87 34.5
11 1 -1 309.57 27.3
9 -1 -1 858.81 68.59
9 -1 -1 867.31 63.19
9 -1 -1 804.82 64.19
9 -1 -1 853.01 63.69
-9 -1 1 822.02 62.59
9 -1 -1 848.72 64.09
-9 -1 1 857.31 63.49
-9 -1 1 839.12 63.49
-9 -1 1 868.91 63.29
-9 -1 1 836.02 63.49
-9 -1 1 822.12 67.89
9 -1 -1 896.21 63.29
-9 -1 1 850.21 63.29
9 -1 -1 849.12 63.89
-9 1 1 861.51 63.29
9 1 -1 788.52 69.19
9 1 -1 857.81 63.29
-9 1 1 845.02 63.79
9 1 -1 826.22 63.29
9 1 -1 874.91 63.69
-9 1 1 853.21 64.09
-9 1 1 830.62 63.09
9 1 -1 885.81 64.69
-9 1 1 847.02 63.29
9 1 -1 832.22 62.69
-9 1 1 827.92 68.59
9 1 -1 830.32 63.29
7 -1 -1 18.7 5.3
7 -1 -1 13.1 10.4
-7 -1 1 19.8 5.4
-7 -1 1 31.3 5.3
-7 -1 1 26.8 10.2
7 -1 -1 19 5.6
-7 -1 1 21.7 4.8
-7 -1 1 23.8 5.8
7 -1 -1 19.5 5.5
7 -1 -1 22 4.7
-7 -1 1 24.9 4.6
-7 -1 1 26.3 5.5
7 -1 -1 28.3 5.3
7 -1 -1 12.6 6.3
-7 1 1 19.6 4.6
-7 1 1 26.9 5.1
7 1 -1 18.2 4.7
7 1 -1 23.7 4.7
7 1 -1 23.9 5.6
-7 1 1 18 5.8
7 1 -1 25.2 5.3
7 1 -1 19.3 5
7 1 -1 -8.7 11
-7 1 1 26.9 3.4
-7 1 1 26.3 5
7 1 -1 23.7 6.7
-7 1 1 21.4 11.1
-7 1 1 17.9 5.9
-7 1 1 22 3.1
7 1 -1 15.2 4.7
5 -1 -1 22.6 5.6
5 -1 -1 11.2 3.8
5 -1 -1 14.4 6
5 -1 -1 20.4 3.1
-5 -1 1 21.5 4.5
-5 -1 1 11.8 5.5
-5 -1 1 20.4 4.6
-5 -1 1 15.5 4.8
5 -1 -1 26.2 10.6
-5 -1 1 14.7 4.5
5 -1 -1 24.3 5.6
-5 -1 1 24.8 4.4
5 -1 -1 20.5 4.1
5 -1 -1 26.5 4.7
-5 -1 1 20 5.3
5 1 -1 23.7 4.6
-5 1 1 22.5 3
5 1 -1 21.7 4.6
5 1 -1 15.4 6.8
5 1 -1 20.7 4.7
-5 1 1 17.5 5.5
-5 1 1 14.7 4.1
-5 1 1 28 5
5 1 -1 13.8 4.3
-5 1 1 22.3 10
5 1 -1 19.1 4.4
-5 1 1 19 4.2
-5 1 1 28.1 5.8
5 1 -1 17.6 5.4
3 -1 -1 1901.01 135.19
3 -1 -1 1929.01 134.19
-3 -1 1 1820.92 135.39
-3 -1 1 1759.22 133.79
-3 -1 1 1803.22 134.19
-3 -1 1 1846.52 133.89
-3 -1 1 1817.32 133.89
3 -1 -1 1871.61 134.19
3 -1 -1 1743.93 133.79
3 -1 -1 1859.91 135.39
-3 -1 1 1866.01 133.59
-3 -1 1 1825.42 133.89
3 -1 -1 1876.41 133.49
-3 -1 1 1858.21 133.99
3 -1 -1 1850.91 134.19
3 -1 -1 1798.02 133.69
-3 1 1 1878.81 135.49
-3 1 1 1864.81 134.19
-3 1 1 1763.92 133.79
-3 1 1 1856.71 133.49
3 1 -1 1754.12 133.79
3 1 -1 1910.01 134.09
3 1 -1 1867.01 133.89
-3 1 1 1802.82 133.89
-3 1 1 1781.22 133.69
3 1 -1 1791.62 135.39
3 1 -1 1933.11 133.59
3 1 -1 1835.22 134.19
3 1 -1 1725.83 133.79
-3 1 1 1802.92 134.09
3 1 -1 1829.32 133.89
-3 1 1 1901.81 134.19
1 -1 -1 158.78 12.1
1 -1 -1 160.98 12.2
-1 -1 1 138.39 11.8
1 -1 -1 153.68 11.7
-1 -1 1 150.88 12.1
1 -1 -1 154.08 12.3
-1 -1 1 155.28 12.3
1 -1 -1 142.39 12
-1 -1 1 161.58 11.6
-1 -1 1 149.49 11.8
-1 -1 1 159.18 11.7
-1 -1 1 141.29 12.3
-1 -1 1 167.08 13.7
1 -1 -1 165.18 13.2
1 -1 -1 156.68 12
1 -1 -1 164.08 11.9
-1 1 1 163.38 12.3
-1 1 1 154.68 11.7
-1 1 1 172.48 12.3
-1 1 1 159.18 11.9
1 1 -1 162.18 12.3
1 1 -1 150.28 13.3
-1 1 1 170.48 13.3
-1 1 1 139.49 12
1 1 -1 156.18 11.6
-1 1 1 150.68 12
1 1 -1 144.59 11.8
1 1 -1 156.08 12.2
-1 1 1 166.78 12.3
1 1 -1 145.29 11.7
1 1 -1 157.18 12.3
1 -1 1 2198.38 157.98
1 -1 1 2165.68 158.28
1 -1 1 2091.69 157.88
-1 -1 -1 2187.68 158.08
1 -1 1 2267.57 158.38
-1 -1 -1 2303.07 157.98
-1 -1 -1 2195.48 159.18
1 -1 1 2312.07 159.48
-1 -1 -1 2266.37 158.28
-1 -1 -1 2081.69 158.08
1 -1 1 2168.38 158.38
1 -1 1 2080.39 157.88
-1 -1 -1 2207.58 158.18
-1 -1 -1 2150.98 158.18
-1 -1 -1 2173.68 158.18
1 -1 1 2082.49 157.98
-1 1 -1 2170.98 158.38
-1 1 -1 2268.87 159.48
1 1 1 2171.68 158.18
1 1 1 2077.39 158.08
1 1 1 2038 159.08
-1 1 -1 2204.28 157.98
1 1 1 2221.38 158.28
-1 1 -1 2077.69 157.88
1 1 1 2139.59 158.08
-1 1 -1 2120.59 157.88
-1 1 -1 2245.58 158.28
1 1 1 2099.89 158.18
-1 1 -1 2167.48 157.98
-1 1 -1 2178.78 158.38
1 1 1 2252.37 158.18
-3 -1 -1 2112.59 150.88
-3 -1 -1 2120.79 152.68
-3 -1 -1 1970.8 150.68
3 -1 1 1967.9 150.48
3 -1 1 2140.09 153.18
3 -1 1 2004.5 150.58
3 -1 1 2050.99 151.08
3 -1 1 2130.09 150.88
-3 -1 -1 1960.9 150.68
-3 -1 -1 1989.9 150.68
-3 -1 -1 2069.49 150.58
3 -1 1 1984.5 150.48
3 -1 1 2067.69 151.08
-3 -1 -1 2166.28 150.48
3 1 1 2151.98 150.98
3 1 1 1945.51 150.68
-3 1 -1 2008.4 150.58
-3 1 -1 2144.19 151.08
3 1 1 1956.2 150.58
3 1 1 2049.79 150.78
3 1 1 2234.38 152.98
3 1 1 2274.07 150.58
3 1 1 2112.49 150.88
-3 1 -1 1986.7 150.48
3 1 1 1997.6 150.68
-3 1 -1 1953.2 151.08
-3 1 -1 2120.99 153.08
3 1 1 2146.29 150.98
-3 1 -1 2113.79 150.88
5 -1 1 1159.78 85.09
-5 -1 -1 1106.19 85.09
5 -1 1 1128.09 84.59
-5 -1 -1 1167.38 84.89
-5 -1 -1 1159.58 84.69
-5 -1 -1 1146.69 87.79
-5 -1 -1 1139.99 84.79
-5 -1 -1 1154.28 84.99
5 -1 1 1130.49 88.29
5 -1 1 1165.08 85.49
-5 -1 -1 1081.99 84.49
5 -1 1 1164.38 84.79
5 -1 1 1122.49 84.59
5 -1 1 1161.48 85.39
-5 -1 -1 1184.08 85.19
5 1 1 1190.08 85.49
-5 1 -1 1167.08 85.09
5 1 1 1161.78 85.09
5 1 1 1165.98 84.79
-5 1 -1 1174.48 84.79
5 1 1 1176.28 84.79
5 1 1 1164.58 84.89
5 1 1 1176.18 84.69
5 1 1 1163.08 88.09
5 1 1 1195.58 85.39
5 1 1 1116.99 84.49
-5 1 -1 1147.69 88.39
-5 1 -1 1177.68 85.49
-5 1 -1 1090.89 85.29
-5 1 -1 1151.88 84.59
-7 -1 -1 831.32 62.39
7 -1 1 873.61 62.49
7 -1 1 884.31 63.09
-7 -1 -1 798.72 62.09
7 -1 1 854.61 63.09
7 -1 1 861.51 67.09
7 -1 1 832.62 62.09
7 -1 1 785.22 61.89
7 -1 1 807.72 61.89
-7 -1 -1 815.02 61.59
-7 -1 -1 891.11 62.19
-7 -1 -1 819.82 62.09
-7 -1 -1 863.61 62.69
-7 -1 -1 861.01 66.69
-7 1 -1 784.42 61.89
-7 1 -1 834.02 62.49
7 1 1 781.22 62.09
-7 1 -1 904.31 67.59
-7 1 -1 810.72 62.89
7 1 1 810.92 62.29
7 1 1 905.61 62.29
-7 1 -1 827.42 62.19
7 1 1 815.42 62.09
-7 1 -1 814.52 61.99
7 1 1 875.91 62.59
7 1 1 843.92 67.09
7 1 1 811.82 61.59
7 1 1 801.32 62.99
-9 -1 -1 75.39 9
9 -1 1 62.99 8
9 -1 1 72.49 9.3
-9 -1 -1 97.59 10.8
-9 -1 -1 72.39 7.5
9 -1 1 51.89 8
-9 -1 -1 72.99 16.1
9 -1 1 76.69 11.6
9 -1 1 62.69 9.3
-9 -1 -1 75.99 9
-9 -1 -1 53.19 8.3
-9 -1 -1 84.09 9
9 -1 1 93.49 18.7
9 1 1 90.19 9.7
9 1 1 57.19 8
-9 1 -1 68.79 9.7
9 1 1 44.1 19
9 1 1 79.59 10.7
-9 1 -1 65.39 8.1
-9 1 -1 72.09 10.3
9 1 1 62.69 7.3
9 1 1 64.49 8.7
-9 1 -1 63.89 17.1
9 1 1 65.29 8.8
11 -1 1 225.38 29.2
-11 -1 -1 192.08 19.6
11 -1 1 203.48 18.1
11 -1 1 208.18 18.3
11 -1 1 206.58 19.3
11 -1 1 234.88 18.5
-11 -1 -1 189.78 18.6
11 -1 1 216.28 20.2
11 -1 1 220.48 20.4
-11 -1 -1 226.68 18.5
-11 -1 -1 206.68 17.1
-11 -1 -1 191.98 26.1
-11 -1 -1 215.08 18.6
-11 -1 -1 207.98 18.7
-11 1 -1 207.68 20.4
11 1 1 185.88 18.3
-11 1 -1 218.18 18.4
11 1 1 211.98 20.3
-11 1 -1 190.88 18
11 1 1 236.88 29.4
11 1 1 201.78 17.3
11 1 1 209.28 18.5
11 1 1 239.38 18.7
11 1 1 207.48 19.2
-11 1 -1 222.88 18.8
11 1 1 201.28 18.9
-11 1 -1 238.58 19.6
-11 1 -1 205.18 28
13 -1 1 326.37 27.3
13 -1 1 340.27 27.1
-13 -1 -1 360.36 27.8
13 -1 1 338.37 29
-13 -1 -1 319.27 25.4
-13 -1 -1 288.67 35.8
13 -1 1 326.47 29.4
-13 -1 -1 333.77 28.4
13 -1 1 372.56 38.9
13 -1 1 328.67 28
-13 -1 -1 329.37 27.4
13 -1 1 289.97 26.8
-13 -1 -1 308.77 27.1
-13 -1 -1 328.57 27
-13 1 -1 343.77 27.5
13 1 1 313.07 27.4
13 1 1 324.17 25.7
13 1 1 361.76 28
13 1 1 306.87 29.1
13 1 1 311.17 27.2
13 1 1 338.57 39.5
-13 1 -1 291.77 26.6
-13 1 -1 327.27 27
-13 1 -1 308.77 27.9
13 1 1 322.57 27.1
-13 1 -1 364.16 29.4
13 1 1 331.67 28.1
-13 1 -1 348.17 37.9
-15 -1 -1 18 7.1
15 -1 1 1 18.1
-15 -1 -1 5.1 15.8
15 -1 1 0.3 8.1
-15 -1 -1 -1.8 6.6
-15 -1 -1 7.9 8.3
15 -1 1 4.4 6.6
15 -1 1 9.7 7
15 -1 1 15.3 10.7
-15 -1 -1 0.2 8
15 -1 1 -2.4 8.2
-15 -1 -1 11.6 6.9
-15 -1 -1 9.1 4.4
15 -1 1 3.2 6.8
-15 1 -1 -2.3 6.2
-15 1 -1 4.2 8.7
15 1 1 2 8.4
-15 1 -1 5.3 8.3
15 1 1 18.6 8.5
15 1 1 13.7 8
-15 1 -1 3.1 6.7
15 1 1 -2.7 4.8
15 1 1 3.9 10.3
15 1 1 -12.2 18.1
-15 1 -1 -5.4 6.4
-15 1 -1 13.4 18.3
15 1 1 4.3 7
-17 -1 -1 5.5 4.4
-17 -1 -1 1.2 4.5
-17 -1 -1 9.5 8.3
17 -1 1 9.7 22.1
17 -1 1 12.4 8.3
-17 -1 -1 6.1 9.1
17 -1 1 5.7 9.6
-17 -1 -1 -3.3 8.4
-17 -1 -1 10.9 8
-17 -1 -1 3.3 9.8
17 -1 1 2.8 11.4
-17 1 -1 2.5 11.9
-17 1 -1 11 7.3
-17 1 -1 5.1 7.8
-17 1 -1 9.1 10
17 1 1 18.4 11.8
17 1 1 -2 9.4
17 1 1 -9.1 11.3
17 1 1 21.3 8.2
17 1 1 9.4 9.4
17 1 1 -10.4 20.5
-17 1 -1 5.8 8.3
19 -1 1 45.6 13.4
19 -1 1 21.6 13.3
-19 -1 -1 28.1 9.7
-19 -1 -1 43.5 13.1
-19 -1 -1 63.79 12.3
-19 -1 -1 55.89 11.1
19 -1 1 50.89 11.5
-19 -1 -1 48.8 12.8
19 -1 1 63.09 27
-19 1 -1 54.89 12.4
19 1 1 49.4 23.9
-19 1 -1 52.59 11.2
-19 1 -1 42.8 13.3
19 1 1 56.79 11.3
19 1 1 22.4 14.9
19 1 1 39.5 14.4
-19 1 -1 35.7 10.4
19 1 1 49.6 12.9
-21 -1 -1 47.2 12.9
21 -1 1 40.2 14.3
21 -1 1 36.8 15.4
21 -1 1 125.09 32.4
-21 -1 -1 38 13.3
21 -1 1 42.5 13.2
-21 1 -1 23.6 12
21 1 1 60.89 14
-21 1 -1 35 17.3
21 1 1 129.89 31.3
-21 1 -1 47.8 11.8
-21 1 -1 102.59 17.9
21 1 1 22.6 13.8
21 1 1 66.19 17.9
21 1 1 37.1 16.3
23 -1 1 22.6 16.5
-23 -1 -1 9.8 11.6
23 -1 1 11.6 14.3
23 1 1 -4.7 14
-23 1 -1 19.6 13.1
23 1 1 28.3 17.3
23 1 1 21.4 15.6
-23 1 -1 -10.8 15.3
24 -2 -1 18.1 16.6
-24 -2 1 9.7 12.9
24 -2 -1 -0.3 16
-24 2 1 7.3 15.6
24 2 -1 -10.9 14.9
24 2 -1 21.5 15.3
24 2 -1 13.6 18.4
-24 2 1 13.7 11.8
-24 2 1 0.6 13.4
22 -2 -1 57.19 28.9
-22 -2 1 16.1 11.4
22 -2 -1 15.8 11.6
-22 -2 1 -0.6 10.3
-22 -2 1 3.1 6.2
22 -2 -1 9.2 15
-22 -2 1 12.1 11.2
-22 -2 1 -0.5 12
22 -2 -1 26.8 14.7
22 2 -1 20.6 16.9
-22 2 1 3.3 11.1
22 2 -1 12.5 13.7
22 2 -1 -14.9 30.2
-22 2 1 15 14
22 2 -1 -2.7 12.8
22 2 -1 6.2 11
-22 2 1 18.9 10.4
20 -2 -1 40.5 14.8
20 -2 -1 61.19 12.4
-20 -2 1 26.7 7.3
20 -2 -1 40 26.6
-20 -2 1 34.4 11.4
-20 -2 1 33 10.9
20 -2 -1 34 13.6
-20 -2 1 32.8 10.6
-20 -2 1 20.7 7.7
-20 2 1 26 10.3
20 2 -1 49.1 27.7
20 2 -1 12.6 12.1
-20 2 1 37.3 11.1
20 2 -1 -6.5 12
20 2 -1 29.1 13
20 2 -1 12.2 15
-20 2 1 40.8 11.7
-20 2 1 40.6 14
-18 -2 1 -6.1 8.1
-18 -2 1 15.5 6.4
-18 -2 1 32.9 9.6
18 -2 -1 31.8 24.2
18 -2 -1 -7.1 11.9
-18 -2 1 0.9 6.3
18 -2 -1 5.6 11
-18 -2 1 3.4 8.8
-18 -2 1 18.8 10.2
18 -2 -1 1.3 7.9
18 2 -1 21.2 14
18 2 -1 8.2 8.5
18 2 -1 -3 9.8
-18 2 1 5.4 8
-18 2 1 2.4 7.6
-18 2 1 23.6 11.7
18 2 -1 46.8 25.6
18 2 -1 15.5 11.2
18 2 -1 2.1 8.4
-18 2 1 10.3 7.7
18 2 -1 24.5 11.7
-16 -2 1 12.3 8.4
16 -2 -1 12.2 20.4
16 -2 -1 3 9.1
-16 -2 1 25.5 7.9
-16 -2 1 12.6 5.9
-16 -2 1 23.2 8.9
16 -2 -1 13.5 9.6
16 -2 -1 4 7.3
-16 -2 1 20 18.2
16 -2 -1 17.9 11.2
16 -2 -1 18.4 7.8
16 2 -1 -10.7 20.2
-16 2 1 10.5 7.1
16 2 -1 -6 10.3
16 2 -1 3.8 7.2
-16 2 1 14.1 9.9
16 2 -1 23.3 12.5
-16 2 1 17.3 9.8
16 2 -1 8.2 7.9
-16 2 1 13.7 7.1
-16 2 1 25 8.4
16 2 -1 19.4 9.6
16 2 -1 22.2 9.8
-16 2 1 2.4 19.1
16 2 -1 16.6 8.7
-14 -2 1 -3.5 15.5
-14 -2 1 5.5 6.5
14 -2 -1 -2.3 5.6
14 -2 -1 -13.9 8
-14 -2 1 -3.4 5.8
-14 -2 1 1.5 6.9
14 -2 -1 -0.7 5.5
-14 -2 1 -7.7 7
14 -2 -1 -0.4 16.2
14 -2 -1 3.5 8.3
-14 -2 1 4.3 5.8
14 -2 -1 7.7 8
14 -2 -1 2.6 5.8
-14 -2 1 -4.2 5.7
-14 2 1 2.7 5.8
-14 2 1 -7.7 5.2
14 2 -1 -27.9 17.6
14 2 -1 3.4 6.7
14 2 -1 -3.5 5.5
-14 2 1 9.6 16.8
14 2 -1 -5.3 5.5
14 2 -1 9.8 8.1
14 2 -1 16.4 5.9
14 2 -1 17.5 10.1
-14 2 1 -6.9 7.2
-14 2 1 -6.4 7.1
14 2 -1 -4.1 6.2
14 2 -1 1.6 8.9
-14 2 1 0.7 5.8
12 -2 -1 2.4 13.8
12 -2 -1 4.9 5.1
-12 -2 1 1.8 5.4
12 -2 -1 5.9 7.2
-12 -2 1 7.6 6.3
12 -2 -1 3.8 4.8
-12 -2 1 5.9 5.2
-12 -2 1 5.5 5.2
-12 -2 1 -0.9 5.8
12 -2 -1 -6 6.5
12 -2 -1 1.3 4.8
12 -2 -1 4 7.9
-12 -2 1 11 12.5
-12 -2 1 4.5 4.8
12 2 -1 -0.7 17.7
12 2 -1 0 8.8
-12 2 1 14.4 14.3
12 2 -1 12.2 7.3
-12 2 1 4.5 5.1
-12 2 1 6.9 5.6
12 2 -1 1.4 5.5
12 2 -1 2.2 5.2
-12 2 1 6.6 7.4
-12 2 1 6.7 4.7
12 2 -1 8.7 5.6
-12 2 1 9.5 7.4
10 -2 -1 306.87 24.6
-10 -2 1 332.27 24.9
-10 -2 1 308.97 25
10 -2 -1 283.27 25.8
10 -2 -1 290.67 26.3
10 -2 -1 306.67 25.7
-10 -2 1 300.97 24.3
10 -2 -1 282.77 31.6
-10 -2 1 316.27 24.9
-10 -2 1 272.47 30.2
10 -2 -1 298.37 24.6
10 -2 -1 304.37 25.3
-10 -2 1 283.57 24.8
-10 -2 1 303.57 25
10 2 -1 327.07 24.7
-10 2 1 275.47 24.5
10 2 -1 324.07 25
10 2 -1 307.07 24.4
-10 2 1 321.77 26.3
-10 2 1 317.47 24.6
-10 2 1 311.17 24.6
10 2 -1 332.47 25.6
10 2 -1 285.17 32.4
10 2 -1 293.07 24.7
10 2 -1 322.17 26.9
-10 2 1 310.27 31.9
10 2 -1 282.47 24.7
-10 2 1 304.77 25.7
-8 -2 1 88.69 9.9
8 -2 -1 101.59 11.2
-8 -2 1 96.39 9.5
8 -2 -1 75.19 10.2
8 -2 -1 83.09 9.1
8 -2 -1 69.29 8.5
-8 -2 1 86.89 9.2
-8 -2 1 81.19 9.3
-8 -2 1 68.19 9
8 -2 -1 93.69 17.3
8 -2 -1 70.59 11.2
-8 -2 1 105.29 17.4
-8 -2 1 82.09 9.4
-8 2 1 86.19 10.6
8 2 -1 95.49 9.6
8 2 -1 90.39 9.5
-8 2 1 79.99 10.7
8 2 -1 73.89 9.2
-8 2 1 81.59 9
8 2 -1 95.69 10.3
-8 2 1 79.09 8.9
-8 2 1 79.19 18.1
8 2 -1 93.69 20.2
8 2 -1 89.59 9.3
-8 2 1 99.49 9.6
8 2 -1 79.59 9.4
8 2 -1 85.39 12.2
8 2 -1 74.99 10.1
-6 -2 1 299.77 22.4
-6 -2 1 288.27 22.2
6 -2 -1 285.77 21.7
6 -2 -1 257.67 26.1
6 -2 -1 262.37 22
6 -2 -1 270.87 23
-6 -2 1 294.77 22.3
-6 -2 1 302.27 22.3
-6 -2 1 265.07 22.5
6 -2 -1 282.27 23.3
6 -2 -1 241.58 27.7
6 -2 -1 290.57 21
-6 -2 1 254.97 23.3
-6 -2 1 238.28 26.5
6 -2 -1 284.17 22.1
6 -2 -1 297.77 23.2
-6 2 1 270.47 21
-6 2 1 292.27 22.1
-6 2 1 288.07 22.1
-6 2 1 278.87 23.4
6 2 -1 280.97 22.2
6 2 -1 285.77 23.6
-6 2 1 297.47 21.8
6 2 -1 282.17 22.2
-6 2 1 265.67 23.1
-6 2 1 257.37 27.4
6 2 -1 274.27 22.2
6 2 -1 297.47 22.3
6 2 -1 286.07 21.8
6 2 -1 298.37 23
-6 2 1 274.67 23.5
6 2 -1 276.87 22.2
4 -2 -1 18.8 5.8
4 -2 -1 22.1 9.1
4 -2 -1 22.9 4.8
4 -2 -1 31.5 11.6
-4 -2 1 23.4 4.4
-4 -2 1 19.3 4.4
-4 -2 1 21.9 5.4
4 -2 -1 24.5 6.3
4 -2 -1 22 3.7
4 -2 -1 22.1 6.2
-4 -2 1 24.1 6.3
4 -2 -1 32.1 5
4 -2 -1 32 6.7
-4 -2 1 26.4 4.9
-4 -2 1 53.29 13.6
4 -2 -1 26.3 3.9
-4 -2 1 25.3 5.6
-4 2 1 30.1 4.5
-4 2 1 25.8 4.6
4 2 -1 28.2 5.2
4 2 -1 27.2 6.5
-4 2 1 23 6
-4 2 1 17.4 6
4 2 -1 26.7 4.7
-4 2 1 24.2 3.6
4 2 -1 29 7
4 2 -1 32.6 4.2
-4 2 1 22.1 9.8
4 2 -1 29.4 4.4
-4 2 1 18.7 3.7
4 2 -1 10.4 4.2
4 2 -1 23.9 5
-4 2 1 20.2 5.8
2 -2 -1 1903.21 145.39
-2 -2 1 1904.51 145.69
2 -2 -1 1885.61 145.39
2 -2 -1 2121.59 145.79
-2 -2 1 1963.9 145.19
-2 -2 1 1911.71 145.29
-2 -2 1 2045.7 145.09
2 -2 -1 2106.69 147.29
2 -2 -1 1975.6 145.29
-2 -2 1 1925.51 145.29
-2 -2 1 2025.1 147.39
-2 -2 1 2060.89 145.59
-2 -2 1 2113.49 145.69
2 -2 -1 1993.4 145.79
2 -2 -1 2006.9 145.69
2 2 -1 1931.31 145.79
-2 2 1 2062.69 145.79
2 2 -1 1946.31 145.39
-2 2 1 1900.91 145.39
-2 2 1 1922.91 145.29
-2 2 1 2086.39 147.29
2 2 -1 1978.6 145.59
2 2 -1 2023.8 145.19
2 2 -1 1876.01 145.29
-2 2 1 2011.1 145.69
2 2 -1 2069.09 147.49
-2 2 1 2016 145.79
2 2 -1 2051.39 145.69
2 2 -1 2060.69 145.09
-2 2 1 1913.51 145.39
0 -2 -1 94.79 9.4
0 -2 -1 89.19 8.9
0 -2 -1 91.19 8.8
0 -2 -1 86.09 8.9
0 -2 1 89.19 9.6
0 -2 -1 117.69 12.8
0 -2 1 94.69 8.4
0 -2 1 95.09 12.9
0 -2 1 91.49 9.5
0 -2 -1 96.59 9.5
0 -2 1 110.59 9
0 -2 -1 94.39 8
0 -2 1 98.29 9
0 -2 1 92.59 8.4
0 -2 -1 93.09 9.4
0 2 -1 94.89 9
0 2 1 102.09 9.9
0 2 -1 102.09 9.8
0 2 1 88.09 9.2
0 2 -1 103.39 9
0 2 1 99.29 12.7
0 2 1 95.39 9
0 2 -1 100.59 13.1
0 2 1 93.49 9.2
0 2 -1 115.49 10.8
0 2 -1 90.39 8.4
0 2 1 99.19 9.2
0 2 1 84.99 9
0 2 1 96.29 7.8
0 2 -1 103.99 8.7
2 -2 1 4257.27 318.17
2 -2 1 4458.85 318.97
-2 -2 -1 4637.64 318.67
2 -2 1 4145.08 318.17
-2 -2 -1 4495.45 318.47
2 -2 1 4408.96 318.77
2 -2 1 4315.97 318.97
-2 -2 -1 4211.08 318.57
2 -2 1 4377.86 318.27
2 -2 1 4552.44 320.77
-2 -2 -1 4303.47 318.47
-2 -2 -1 4226.28 318.47
2 -2 1 4334.27 317.97
-2 -2 -1 4470.05 318.57
-2 -2 -1 4844.72 318.37
-2 -2 -1 4367.06 320.37
2 2 1 4404.06 318.57
-2 2 -1 4360.26 318.97
2 2 1 4157.78 318.47
-2 2 -1 4318.17 318.27
-2 2 -1 4365.16 318.97
2 2 1 4511.25 318.57
2 2 1 4345.67 318.67
2 2 1 4179.48 318.47
2 2 1 4519.35 320.57
-2 2 -1 4144.79 318.17
-2 2 -1 4237.08 318.17
2 2 1 4601.14 318.47
-2 2 -1 4498.55 320.77
2 2 1 4075.19 318.27
-2 2 -1 4587.14 318.87
4 -2 1 253.97 27
-4 -2 -1 251.07 21.4
-4 -2 -1 257.67 20.9
-4 -2 -1 277.57 21
4 -2 1 275.97 21.9
4 -2 1 252.57 21.9
-4 -2 -1 268.57 21.4
4 -2 1 235.78 19.9
4 -2 1 283.47 20.6
4 -2 1 274.97 20.5
4 -2 1 273.57 22.2
4 -2 1 277.97 20.6
4 -2 1 264.47 21.9
-4 -2 -1 270.77 21.1
-4 -2 -1 280.37 21.2
-4 -2 -1 277.17 21.1
4 -2 1 272.17 25.3
-4 -2 -1 231.98 25.1
-4 2 -1 261.77 20.5
-4 2 -1 266.17 20.5
-4 2 -1 253.17 20
4 2 1 266.97 21.4
4 2 1 285.47 22
4 2 1 278.27 27.4
4 2 1 268.37 21
-4 2 -1 266.97 21.9
-4 2 -1 276.27 21.8
4 2 1 280.17 21.2
4 2 1 287.37 21
4 2 1 274.77 21.2
4 2 1 253.17 21.1
-4 2 -1 273.27 20.7
6 -2 1 34.9 12.7
6 -2 1 18 6.1
-6 -2 -1 13.4 4.6
-6 -2 -1 21.6 5.3
-6 -2 -1 20.3 4.8
-6 -2 -1 20.9 4.7
6 -2 1 12.5 5.2
-6 -2 -1 -1 9.3
-6 -2 -1 19.5 5.3
6 -2 1 17.1 4.3
6 -2 1 11.9 6.1
6 -2 1 20.4 4
-6 2 -1 11.9 4.4
-6 2 -1 11.9 6.3
6 2 1 18.5 6
6 2 1 12.4 5.1
6 2 1 4.5 12.5
6 2 1 21.3 4.8
-6 2 -1 8.2 5.6
-6 2 -1 18.6 4.3
6 2 1 15.9 4.5
6 2 1 22.3 5.4
6 2 1 15.1 5
-6 2 -1 24.9 11.2
6 2 1 9.9 6.9
6 2 1 10.7 4.4
8 -2 1 1287.47 97.79
-8 -2 -1 1374.56 98.29
-8 -2 -1 1310.17 98.09
8 -2 1 1357.36 98.59
-8 -2 -1 1332.97 97.89
-8 -2 -1 1252.07 97.89
8 -2 1 1261.37 97.69
8 -2 1 1372.36 106.29
-8 -2 -1 1299.27 97.69
8 -2 1 1312.67 100.19
8 -2 1 1282.37 97.69
-8 2 -1 1336.97 97.89
8 2 1 1362.16 98.59
8 2 1 1286.57 98.99
8 2 1 1363.36 104.19
-8 2 -1 1334.17 98.39
8 2 1 1397.56 98.09
8 2 1 1337.27 98.09
-8 2 -1 1326.57 103.99
-8 2 -1 1334.87 99.09
-8 2 -1 1288.47 98.29
8 2 1 1342.87 98.19
8 2 1 1313.77 97.99
-8 2 -1 1368.06 98.69
8 2 1 1326.87 97.69
10 -2 1 274.17 23.1
-10 -2 -1 252.27 28.8
-10 -2 -1 259.17 22.4
10 -2 1 258.77 30.3
-10 -2 -1 261.97 22
10 -2 1 262.57 23.7
10 -2 1 238.08 21.6
-10 -2 -1 290.57 22.6
-10 -2 -1 281.27 21.5
10 -2 1 247.28 21.7
10 -2 1 271.07 23.7
-10 -2 -1 257.17 22
-10 2 -1 250.37 23.7
-10 2 -1 231.68 29.8
10 2 1 285.67 22.7
-10 2 -1 272.17 22.1
10 2 1 270.27 22.6
10 2 1 283.87 22.4
10 2 1 275.27 24
10 2 1 257.47 22.2
10 2 1 248.08 23.6
-10 2 -1 303.97 22.1
-10 2 -1 274.47 21.8
10 2 1 256.57 22.2
10 2 1 260.97 21.6
-10 2 -1 284.37 23.3
10 2 1 266.37 31.4
12 -2 1 813.12 68.99
12 -2 1 924.41 67.99
-12 -2 -1 864.81 75.19
-12 -2 -1 930.31 68.09
12 -2 1 841.82 69.49
12 -2 1 898.91 68.79
12 -2 1 848.62 75.29
-12 -2 -1 977 68.39
12 -2 1 949.8 67.89
12 -2 1 885.81 67.79
-12 -2 -1 907.51 67.19
-12 -2 -1 932.71 68.49
12 2 1 935.71 68.19
12 2 1 917.11 68.29
-12 2 -1 855.11 67.59
12 2 1 931.51 69.39
12 2 1 889.01 69.69
12 2 1 961.4 68.29
-12 2 -1 860.11 68.79
-12 2 -1 907.61 67.79
12 2 1 881.11 68.49
12 2 1 890.61 68.09
12 2 1 912.51 76.79
-12 2 -1 844.42 75.59
-12 2 -1 948.81 68.19
12 2 1 896.21 68.19
-12 2 -1 890.71 69.49
-14 -2 -1 51.59 9.8
-14 -2 -1 65.99 19.6
14 -2 1 67.49 13.4
14 -2 1 71.99 10.2
-14 -2 -1 64.39 8.5
14 -2 1 89.59 12.4
14 -2 1 49.7 9.3
-14 -2 -1 53.79 9.8
14 -2 1 73.99 10.5
14 -2 1 91.39 23.4
-14 -2 -1 68.39 10.5
14 -2 1 67.69 12.7
-14 -2 -1 58.79 9.7
14 2 1 68.29 9.1
-14 2 -1 58.09 9.4
14 2 1 67.49 11.2
14 2 1 89.89 12
-14 2 -1 53.19 11.9
14 2 1 55.89 9.5
14 2 1 77.39 10.7
14 2 1 60.09 10.6
-14 2 -1 72.39 22.7
-14 2 -1 64.49 10
-14 2 -1 58.99 11.7
14 2 1 39.1 12.6
14 2 1 68.09 12.5
-14 2 -1 85.09 10.8
14 2 1 59.29 24.5
-16 -2 -1 86.99 13.5
16 -2 1 80.89 15.6
16 -2 1 108.29 14.5
16 -2 1 86.59 12.6
-16 -2 -1 85.29 13
-16 -2 -1 63.19 12.1
-16 -2 -1 103.39 13
16 -2 1 60.19 10.9
16 2 1 107.49 14.4
-16 2 -1 77.79 11.4
16 2 1 87.29 12.1
16 2 1 92.79 13.7
16 2 1 89.99 27.1
-16 2 -1 81.59 14
-16 2 -1 73.19 11.1
16 2 1 65.09 14.1
16 2 1 75.79 17.1
16 2 1 70.39 11.1
16 2 1 76.99 11.7
-16 2 -1 77.79 12.3
-16 2 -1 79.39 14.3
18 -2 1 161.08 27.2
18 -2 1 244.38 21.9
-18 -2 -1 263.07 23.3
18 -2 1 319.77 44.2
18 -2 1 192.98 25.4
-18 -2 -1 203.38 18.6
-18 -2 -1 209.08 22.4
-18 -2 -1 245.88 26.7
-18 -2 -1 206.18 21.7
18 2 1 195.68 23.5
-18 2 -1 235.28 21.8
18 2 1 192.68 21.7
-18 2 -1 187.18 21.6
-18 2 -1 207.48 24.6
18 2 1 253.97 39.9
18 2 1 221.08 23.3
18 2 1 198.48 26.1
18 2 1 192.98 23.8
-18 2 -1 169.08 20.3
20 -2 1 105.39 20.1
20 -2 1 121.99 18.4
-20 -2 -1 131.59 18.1
-20 -2 -1 116.39 16.4
20 -2 1 166.18 35.7
20 -2 1 110.79 15.3
-20 -2 -1 102.79 16.3
-20 2 -1 85.49 17.6
20 2 1 80.99 19.9
20 2 1 84.29 17.5
20 2 1 103.09 15.7
20 2 1 132.49 34.1
-20 2 -1 94.69 15
-20 2 -1 104.49 16.3
20 2 1 76.19 18.5
-20 2 -1 109.79 14.8
22 -2 1 78.99 29.9
22 -2 1 5.4 13.8
22 -2 1 -4.4 14.3
-22 -2 -1 15.1 10.9
-22 -2 -1 -6.2 13.3
-22 -2 -1 9.2 12.5
-22 2 -1 3.1 9.9
22 2 1 2.6 14
22 2 1 -2.3 13.1
22 2 1 4.5 15.6
22 2 1 29 30.8
-22 2 -1 6.4 16.2
-22 2 -1 -13.9 14.6
22 2 1 -6.9 10.8
-24 -2 -1 27.5 18.1
24 -2 1 -5.5 15.9
24 2 1 26.8 17.8
-24 2 -1 19.8 13.1
24 2 1 1.9 15.6
24 2 1 -1.8 18.3
23 -3 -1 17.9 16.1
23 -3 -1 10.1 20.4
-23 -3 1 1.2 10.9
23 -3 -1 59.29 30.2
23 3 -1 -81.39 34.3
23 3 -1 13 13.5
-23 3 1 3.3 14.7
-23 3 1 -3.2 12.2
23 3 -1 3.1 12.2
23 3 -1 4.1 17.1
23 3 -1 -5.4 14
-21 -3 1 12.6 7.8
-21 -3 1 30.9 25.5
21 -3 -1 1.4 12.7
-21 -3 1 25.3 11.2
21 -3 -1 21 14.3
-21 -3 1 21.7 9.3
-21 -3 1 25.6 15.4
21 -3 -1 17.7 11.4
21 -3 -1 31 29.3
-21 3 1 28.6 12.4
-21 3 1 0 9.3
-21 3 1 46.4 15.4
21 3 -1 29.8 12.8
21 3 -1 11.2 15.4
-21 3 1 19.8 10.9
21 3 -1 0.5 12.9
21 3 -1 -2.4 35
21 3 -1 10.9 11
-19 -3 1 22.9 9.2
-19 -3 1 15.5 10
-19 -3 1 24.3 7.5
19 -3 -1 30.7 14.1
-19 -3 1 23.5 15.7
19 -3 -1 30.2 10.3
19 -3 -1 11.5 12
-19 -3 1 40.3 11
-19 -3 1 33.9 11.3
19 -3 -1 41.5 25.5
-19 3 1 21.6 9.5
19 3 -1 28.4 9.8
19 3 -1 7.2 11.6
-19 3 1 24.2 9.8
19 3 -1 17.2 14
19 3 -1 27.1 9.9
19 3 -1 5 28.6
-19 3 1 13.3 12.1
19 3 -1 27.4 12.1
-19 3 1 20.7 9.2
17 -3 -1 6.9 11.5
-17 -3 1 -2.5 7.1
17 -3 -1 -6.2 7.5
-17 -3 1 -4 6.2
17 -3 -1 -8.9 12.3
-17 -3 1 -6.8 8.5
17 -3 -1 0.9 20.3
-17 -3 1 4.1 8.3
-17 -3 1 6.1 7.1
-17 3 1 -9.8 7
17 3 -1 -14 7.1
17 3 -1 8.4 9.1
17 3 -1 -3.2 7.5
17 3 -1 -24.4 25.5
17 3 -1 -0.1 10.3
17 3 -1 27.5 10.5
17 3 -1 -10.2 7.6
-17 3 1 -2.5 7
-17 3 1 4.7 7
-17 3 1 -4.7 9.6
17 3 -1 -8.7 11.9
15 -3 -1 7.8 8.7
15 -3 -1 -2.2 10.3
-15 -3 1 -2.3 7.3
-15 -3 1 -1.8 6.5
15 -3 -1 -0.7 7.4
15 -3 -1 -0.5 9.1
15 -3 -1 -11.6 16.2
-15 -3 1 8.2 15.8
-15 -3 1 -1.6 5.8
15 -3 -1 -7.1 6.8
15 -3 -1 16.7 17.9
-15 -3 1 5.6 7.1
15 -3 -1 0.9 6.7
-15 -3 1 7.9 7
-15 3 1 2.3 6.4
15 3 -1 7.1 7.8
15 3 -1 -0.1 6.3
15 3 -1 -2.1 10.2
-15 3 1 -7.8 17.3
-15 3 1 6.1 6.4
-15 3 1 -8.1 6.3
15 3 -1 10.3 9.4
15 3 -1 -3.2 6.7
-15 3 1 7.3 9.2
15 3 -1 6.5 8.9
15 3 -1 -3.7 6.4
15 3 -1 1.2 6.9
-15 3 1 -6.8 8.2
15 3 -1 3.5 22.6
-13 -3 1 604.44 48.9
-13 -3 1 586.44 56.19
13 -3 -1 618.94 48.4
13 -3 -1 603.74 48.2
13 -3 -1 621.54 49.99
-13 -3 1 640.24 49.1
13 -3 -1 667.93 51.09
-13 -3 1 646.74 50.39
13 -3 -1 636.04 57.59
13 -3 -1 673.03 48.7
13 -3 -1 581.44 49.99
13 -3 -1 619.74 56.69
-13 -3 1 642.74 48.8
-13 -3 1 684.53 48.3
13 3 -1 617.94 60.39
13 3 -1 623.54 48.8
13 3 -1 669.83 49
13 3 -1 578.04 50.79
13 3 -1 636.64 48.5
-13 3 1 602.24 48.4
13 3 -1 648.84 49.8
13 3 -1 648.04 48.6
-13 3 1 609.74 48.4
-13 3 1 634.04 48.5
-13 3 1 647.84 50.59
-13 3 1 602.24 58.09
13 3 -1 567.34 50.69
-13 3 1 641.74 50.29
11 -3 -1 -1.5 4.2
11 -3 -1 2.9 5
11 -3 -1 -0.7 6.9
-11 -3 1 9.7 5.4
-11 -3 1 3 4.6
-11 -3 1 7.7 5.9
11 -3 -1 5.1 6.8
11 -3 -1 6.6 5.2
11 -3 -1 -1.5 6.3
-11 -3 1 -5.1 11.1
11 -3 -1 5 13.9
11 -3 -1 -3.5 11.1
-11 -3 1 3.6 5.2
11 3 -1 2.3 8.2
-11 3 1 -0.6 4.7
-11 3 1 -4.6 6.5
11 3 -1 6.1 5.3
11 3 -1 -14.2 8.5
-11 3 1 -2.8 4.2
11 3 -1 -1 4.6
11 3 -1 9.6 7.2
11 3 -1 -2.2 4.5
-11 3 1 -2.6 4.6
-11 3 1 8.8 13.2
-11 3 1 9.5 6.7
11 3 -1 34.8 19.8
11 3 -1 3 6.1
-9 -3 1 25 6.1
9 -3 -1 18.6 6.9
9 -3 -1 26.9 5.6
-9 -3 1 32.1 6.6
9 -3 -1 29.2 5.7
-9 -3 1 29.5 6.2
9 -3 -1 27.1 5.1
-9 -3 1 25.9 5.9
-9 -3 1 9.9 10.6
-9 -3 1 31 6.7
9 -3 -1 17.6 7.2
9 -3 -1 22.6 8
9 -3 -1 24.8 11.7
9 -3 -1 24 14.2
9 3 -1 17.9 5.7
9 3 -1 22.5 7
-9 3 1 26.1 7.8
9 3 -1 26.2 5.6
9 3 -1 38.4 6.6
9 3 -1 22.8 16
9 3 -1 25.2 5.3
9 3 -1 46.8 6.8
-9 3 1 9.4 6.4
9 3 -1 55.39 10.4
9 3 -1 29.7 6.3
-9 3 1 30.2 5.9
-9 3 1 42.9 5.8
-9 3 1 36 6.4
-7 -3 1 140.49 14.2
-7 -3 1 164.98 15.1
-7 -3 1 162.08 23.6
7 -3 -1 155.58 16
7 -3 -1 167.28 13
7 -3 -1 146.19 14.5
-7 -3 1 164.48 14.9
7 -3 -1 163.38 16.2
7 -3 -1 157.28 16.3
-7 -3 1 162.48 14.7
7 -3 -1 150.78 13.4
-7 -3 1 171.78 14.5
7 -3 -1 185.28 23.8
7 -3 -1 166.48 14.1
-7 3 1 168.68 21.2
-7 3 1 171.78 16.3
7 3 -1 209.28 16.7
7 3 -1 156.38 14.5
-7 3 1 132.89 14
7 3 -1 153.58 14.7
7 3 -1 162.58 14.5
-7 3 1 143.69 13.5
-7 3 1 126.69 13.8
-7 3 1 165.98 12.9
7 3 -1 140.99 14.4
7 3 -1 174.68 13.8
7 3 -1 177.28 16.9
-5 -3 1 1395.86 101.49
-5 -3 1 1341.27 101.29
5 -3 -1 1398.96 101.29
-5 -3 1 1346.57 105.29
-5 -3 1 1329.17 101.59
-5 -3 1 1407.86 101.39
5 -3 -1 1347.27 100.79
5 -3 -1 1370.66 100.89
5 -3 -1 1349.96 104.69
5 -3 -1 1366.36 102.09
5 -3 -1 1355.26 105.59
5 -3 -1 1357.36 101.29
-5 -3 1 1344.27 100.99
5 -3 -1 1371.66 102.19
-5 -3 1 1379.36 101.59
5 -3 -1 1288.67 101.99
5 3 -1 1341.47 101.79
-5 3 1 1437.76 102.29
-5 3 1 1364.06 102.19
5 3 -1 1453.75 102.29
-5 3 1 1417.86 104.99
-5 3 1 1344.87 101.29
5 3 -1 1447.76 101.49
5 3 -1 1373.16 101.69
-5 3 1 1348.37 100.89
5 3 -1 1373.06 101.49
5 3 -1 1424.16 101.29
5 3 -1 1371.76 105.09
-5 3 1 1423.46 101.29
-5 3 1 1446.66 100.79
5 3 -1 1404.26 100.89
-3 -3 1 106.19 10.7
3 -3 -1 84.49 9.4
-3 -3 1 71.39 8.2
3 -3 -1 110.29 14.3
-3 -3 1 105.39 9.7
-3 -3 1 99.69 14.6
3 -3 -1 101.49 9.1
3 -3 -1 78.99 8.2
3 -3 -1 88.09 10.1
3 -3 -1 97.69 8.9
-3 -3 1 74.69 8.3
3 -3 -1 80.79 9.5
-3 -3 1 86.49 8.4
-3 -3 1 87.99 8.1
-3 -3 1 92.09 9.5
-3 3 1 95.39 10.4
-3 3 1 108.09 14.8
3 3 -1 92.79 10.3
3 3 -1 76.19 8.5
3 3 -1 86.09 13.9
-3 3 1 67.69 8.2
-3 3 1 82.69 8.2
-3 3 1 84.09 10.2
3 3 -1 66.39 8
3 3 -1 86.59 9.7
3 3 -1 87.19 9.3
-3 3 1 85.59 8.5
3 3 -1 75.59 8.5
3 3 -1 85.19 8
-3 3 1 98.69 10
-1 -3 1 7.5 5.1
1 -3 -1 5.2 4.1
1 -3 -1 4.6 5
-1 -3 1 16.1 5.6
1 -3 -1 10.8 4.6
1 -3 -1 7.1 4
1 -3 -1 13.7 9
-1 -3 1 11.7 3.8
1 -3 -1 7.7 3.8
-1 -3 1 9.8 3.8
-1 -3 1 5.1 5.6
-1 -3 1 6.9 3.7
-1 -3 1 7.7 4.4
-1 -3 1 15.1 9.4
-1 3 1 9 4.1
-1 3 1 8.4 3.9
1 3 -1 3.6 4.3
1 3 -1 4.5 3.9
-1 3 1 11.7 4
1 3 -1 2.6 3.6
1 3 -1 2.5 8.2
-1 3 1 11.7 4.5
1 3 -1 9.5 5.8
-1 3 1 11.2 5.2
-1 3 1 14.9 8.8
-1 3 1 9.7 5.2
1 -3 1 868.91 63.49
-1 -3 -1 865.21 63.39
-1 -3 -1 792.62 63.19
-1 -3 -1 889.01 63.59
-1 -3 -1 892.41 63.49
1 -3 1 799.02 62.89
-1 -3 -1 855.21 63.29
1 -3 1 863.61 63.19
1 -3 1 825.02 63.79
-1 -3 -1 857.41 63.79
-1 -3 -1 932.81 62.79
1 -3 1 824.52 63.99
-1 -3 -1 847.22 66.19
1 -3 1 908.51 66.69
1 -3 1 812.82 62.89
1 3 1 842.62 63.59
-1 3 -1 866.61 63.99
1 3 1 846.32 62.59
-1 3 -1 880.21 66.69
-1 3 -1 807.52 62.89
1 3 1 842.52 63.29
1 3 1 882.51 63.49
1 3 1 833.02 63.29
-1 3 -1 850.01 63.19
-1 3 -1 874.31 64.19
1 3 1 877.91 66.29
-1 3 -1 906.31 63.59
-1 3 -1 833.32 62.99
1 3 1 825.22 63.19
-3 -3 -1 1137.69 86.89
3 -3 1 1224.48 87.79
3 -3 1 1205.38 90.29
-3 -3 -1 1178.18 86.99
-3 -3 -1 1125.09 86.99
3 -3 1 1163.88 86.59
-3 -3 -1 1116.99 87.19
-3 -3 -1 1278.27 86.79
3 -3 1 1146.59 86.59
-3 -3 -1 1133.99 90.19
3 -3 1 1152.68 87.69
3 -3 1 1189.78 87.49
-3 -3 -1 1170.88 87.19
3 -3 1 1122.09 86.59
-3 -3 -1 1217.98 87.09
3 3 1 1205.88 90.49
3 3 1 1211.68 87.19
-3 3 -1 1194.28 87.79
3 3 1 1178.88 86.99
-3 3 -1 1202.38 86.69
3 3 1 1174.78 86.99
-3 3 -1 1196.38 87.79
-3 3 -1 1170.38 86.69
-3 3 -1 1216.68 90.69
-3 3 -1 1177.78 86.59
3 3 1 1164.18 86.99
3 3 1 1202.58 86.69
-3 3 -1 1176.58 87.59
3 3 1 1237.68 87.19
3 3 1 1153.38 87.39
5 -3 1 12.6 5.9
5 -3 1 1.4 3.6
5 -3 1 10.1 5.6
5 -3 1 6.9 7.1
-5 -3 -1 5.1 4.2
5 -3 1 4.6 9.2
-5 -3 -1 -3.7 4.1
5 -3 1 11.3 3
5 -3 1 10.5 11.3
-5 -3 -1 12.4 4.8
-5 -3 -1 18.4 4.6
-5 -3 -1 13.4 5
5 -3 1 14.1 3.4
5 -3 1 11.7 4
-5 -3 -1 10.4 5.5
-5 -3 -1 24.1 12.8
5 3 1 7.9 4.4
-5 3 -1 2 3.3
5 3 1 7 3.8
5 3 1 11 4.7
-5 3 -1 7.9 3.2
-5 3 -1 10.5 5.7
-5 3 -1 13.1 3.7
5 3 1 7.9 6.5
5 3 1 2.3 4.9
5 3 1 37.1 13.4
5 3 1 9.3 5.1
5 3 1 9.1 4.8
-5 3 -1 3.5 5.4
-7 -3 -1 253.07 20.8
7 -3 1 251.47 23.7
7 -3 1 252.97 27.2
7 -3 1 258.97 31.5
7 -3 1 263.77 20.2
-7 -3 -1 244.48 20.8
7 -3 1 225.98 19.8
-7 -3 -1 277.67 21
-7 -3 -1 245.38 20.7
-7 -3 -1 251.97 20.8
7 3 1 253.17 21
7 3 1 270.97 20.9
-7 3 -1 227.68 21.8
7 3 1 255.17 20.9
7 3 1 248.18 21.4
7 3 1 298.37 33
-7 3 -1 259.07 21.5
-7 3 -1 244.28 22.2
7 3 1 257.97 22.6
7 3 1 223.48 20.6
-7 3 -1 245.48 20
7 3 1 266.87 20.6
7 3 1 235.68 21.2
-9 -3 -1 51.89 7.7
-9 -3 -1 34.6 7.3
-9 -3 -1 50.39 7.5
9 -3 1 56.29 9.4
9 -3 1 43.2 13.6
9 -3 1 59.69 16.4
9 -3 1 54.59 9.1
9 -3 1 46.6 6.7
-9 -3 -1 55.89 8
-9 -3 -1 63.79 8.2
-9 -3 -1 68.59 15.6
9 -3 1 40 6.9
9 -3 1 43.8 6.8
9 -3 1 40.1 9.5
9 3 1 51.09 7.7
-9 3 -1 50.99 7.1
9 3 1 70.59 11.3
-9 3 -1 56.59 9.9
9 3 1 54.29 8.8
9 3 1 58.49 18.6
9 3 1 57.69 7.9
9 3 1 50.19 7.4
-9 3 -1 48.6 7.3
-9 3 -1 43.2 8.8
9 3 1 50.09 7.7
9 3 1 65.29 8.7
11 -3 1 203.58 27.4
-11 -3 -1 204.18 18.2
-11 -3 -1 229.18 17.6
-11 -3 -1 212.28 18.1
11 -3 1 211.68 20
11 -3 1 204.28 19.4
-11 -3 -1 179.38 17.7
11 -3 1 209.78 17.5
11 -3 1 175.48 19.8
-11 -3 -1 241.48 21.1
-11 -3 -1 210.98 26.9
11 -3 1 188.18 17.3
11 -3 1 164.38 25.9
11 -3 1 200.18 17.4
11 3 1 237.68 32.9
-11 3 -1 189.68 19.9
-11 3 -1 198.48 29.7
-11 3 -1 207.88 17.6
-11 3 -1 183.18 17.2
11 3 1 174.48 17.9
11 3 1 198.98 17.8
11 3 1 199.98 21.7
-11 3 -1 181.18 20
11 3 1 196.98 20.1
11 3 1 193.78 20.6
11 3 1 192.68 17.8
-11 3 -1 162.28 17.2
11 3 1 187.68 18
-13 -3 -1 338.67 30.7
13 -3 1 371.76 30.6
13 -3 1 408.16 30.8
-13 -3 -1 397.06 31.4
13 -3 1 415.66 30.7
13 -3 1 391.66 42.1
13 -3 1 318.87 32.5
-13 -3 -1 334.97 40
13 -3 1 363.46 33.3
13 -3 1 356.16 32.1
13 -3 1 281.17 42.3
-13 -3 -1 416.86 30.3
-13 -3 -1 409.06 31.5
13 3 1 415.26 31.3
-13 3 -1 379.46 33.2
13 3 1 426.76 31.6
-13 3 -1 405.76 30.9
13 3 1 378.96 31.3
-13 3 -1 327.37 44.1
13 3 1 348.57 46.4
-13 3 -1 383.26 30.6
13 3 1 327.77 33.4
13 3 1 350.76 31
13 3 1 399.36 32.6
-13 3 -1 361.76 32.8
-13 3 -1 396.56 30.9
13 3 1 387.26 30.6
13 3 1 335.17 31.5
-15 -3 -1 80.29 11.4
15 -3 1 61.89 23.2
15 -3 1 71.59 14.4
-15 -3 -1 67.29 10.8
-15 -3 -1 74.49 15.1
-15 -3 -1 59.69 9.1
15 -3 1 73.49 12.8
15 -3 1 59.69 10.3
-15 -3 -1 50.99 10.4
15 -3 1 54.29 9.6
15 3 1 55.59 10
-15 3 -1 52.89 9.8
-15 3 -1 46.6 9.7
-15 3 -1 51.99 12.6
-15 3 -1 87.99 11.3
15 3 1 59.49 12.3
15 3 1 69.49 15
-15 3 -1 31.6 11.6
15 3 1 84.99 12.5
15 3 1 81.19 11.3
15 3 1 60.99 11.1
15 3 1 51.79 10.3
17 -3 1 18.1 13.6
17 -3 1 30.1 10.1
-17 -3 -1 29 9.7
17 -3 1 33.2 23.6
-17 -3 -1 29.4 10.2
-17 -3 -1 26.5 10.2
-17 -3 -1 18.3 9.7
-17 -3 -1 31.7 7.6
17 -3 1 34.4 14
17 3 1 20.6 9.3
17 3 1 40.5 12.6
17 3 1 19.7 10.6
-17 3 -1 40.6 13.4
17 3 1 29 11.6
17 3 1 25 8.8
-17 3 -1 23.6 8.4
17 3 1 1.2 25.7
-17 3 -1 16.2 8.6
-17 3 -1 56.39 17.7
17 3 1 29.6 9.6
19 -3 1 -3.6 11.4
19 -3 1 21.2 25.2
-19 -3 -1 4.7 9.9
-19 -3 -1 -6.9 15.7
-19 -3 -1 -9 6.2
19 -3 1 -4.2 9.6
-19 -3 -1 5.7 10.3
19 -3 1 6.8 13.1
-19 -3 -1 -4.8 10.1
19 3 1 9 9
19 3 1 29.5 30.6
-19 3 -1 -17.2 9.1
19 3 1 7.3 8.9
-19 3 -1 2.3 8.7
-19 3 -1 2.6 9.1
19 3 1 -4.8 11.3
-19 3 -1 8.9 12
19 3 1 1.5 13.2
19 3 1 -2.9 10.2
19 3 1 1.8 11.7
-21 -3 -1 27.7 12.1
-21 -3 -1 25.5 12.6
21 -3 1 85.79 39.7
-21 -3 -1 19.8 11.3
21 -3 1 29.7 12.1
-21 -3 -1 11 9.2
21 -3 1 27.6 15.4
-21 -3 -1 21.8 8.1
21 -3 1 28 14.3
21 3 1 28 14
-21 3 -1 7.2 10.2
21 3 1 31.8 16.9
-21 3 -1 39.8 16.1
21 3 1 7.9 12.6
-21 3 -1 15.6 11.4
21 3 1 3 12.8
-21 3 -1 20.4 11.7
21 3 1 -10.6 41.8
-23 -3 -1 16 12.3
23 -3 1 1.6 20.9
-23 -3 -1 27.2 10.6
23 -3 1 -5 15.1
-23 3 -1 4.6 13.7
23 3 1 8 13.9
-23 3 -1 2.5 16
23 3 1 0.2 17.7
-23 3 -1 11 11
-24 -4 1 28.4 13.8
24 -4 -1 -6.1 17
-24 4 1 -1.4 16.7
24 4 -1 1.3 15.7
-24 4 1 6.2 13.3
24 4 -1 36.5 14.5
22 -4 -1 55.89 35.2
-22 -4 1 17.2 12.3
-22 -4 1 16.8 12.1
22 -4 -1 18.5 15.9
-22 -4 1 1.8 11.5
22 4 -1 17.6 17.6
-22 4 1 -2.7 11.9
-22 4 1 24.6 15.7
22 4 -1 9.2 16.8
22 4 -1 -79.29 35.2
22 4 -1 19.5 12.8
-22 4 1 9.5 11
22 4 -1 21.5 14.8
-20 -4 1 11.5 11.6
-20 -4 1 6.4 9.7
20 -4 -1 6.6 12.8
20 -4 -1 -8.8 12.7
-20 -4 1 6.3 7.7
-20 -4 1 4.9 10.6
20 -4 -1 52.29 29.1
20 -4 -1 -8.9 9.9
20 4 -1 8.8 11.6
-20 4 1 6.7 9.8
-20 4 1 -15.1 8.9
20 4 -1 4.6 11.1
20 4 -1 -73.09 29.3
-20 4 1 -0.7 12.5
-20 4 1 -3.8 9.2
20 4 -1 5.1 10.8
20 4 -1 2.4 12.2
20 4 -1 1.2 10.3
20 4 -1 2.6 15.3
18 -4 -1 13.2 22.7
18 -4 -1 32.3 9.8
-18 -4 1 21.1 9.3
18 -4 -1 14.4 12.5
18 -4 -1 24.1 12.7
-18 -4 1 22.4 8.2
-18 -4 1 26.3 9.9
-18 -4 1 17 9.8
-18 -4 1 10.5 10.4
-18 4 1 27.5 12.5
-18 4 1 34.3 9.9
18 4 -1 22.6 17.6
-18 4 1 19.7 9.4
-18 4 1 28.1 9.3
18 4 -1 -4.7 11.2
18 4 -1 30 10.3
18 4 -1 10.5 14.2
18 4 -1 -30.8 26.1
18 4 -1 29.4 10.9
18 4 -1 19.1 8.8
18 4 -1 33.7 11.3
-16 -4 1 337.77 27.2
16 -4 -1 296.27 26.4
16 -4 -1 335.87 26.5
16 -4 -1 274.37 28.9
-16 -4 1 245.18 26.8
-16 -4 1 309.17 26.9
16 -4 -1 260.07 29.7
-16 -4 1 323.97 26.8
-16 -4 1 273.57 25.4
-16 4 1 315.67 26.7
16 4 -1 265.17 27
-16 4 1 298.37 26
16 4 -1 270.87 26
-16 4 1 284.47 26.1
16 4 -1 250.37 26.4
16 4 -1 338.87 44.9
16 4 -1 333.37 27.2
16 4 -1 313.87 26.9
-16 4 1 308.77 29.6
16 4 -1 281.07 28.2
16 4 -1 261.67 30
14 -4 -1 830.32 65.99
-14 -4 1 742.93 54.19
-14 -4 1 761.82 55.09
14 -4 -1 687.33 55.89
14 -4 -1 663.13 53.89
14 -4 -1 714.33 56.99
-14 -4 1 736.33 54.99
-14 -4 1 720.93 54.69
14 -4 -1 725.93 54.49
14 -4 -1 650.33 64.29
-14 -4 1 670.53 54.69
14 -4 -1 725.53 54.19
14 -4 -1 610.84 56.19
-14 -4 1 669.53 63.39
14 4 -1 681.63 54.49
-14 4 1 713.33 54.09
14 4 -1 683.03 54.69
-14 4 1 652.13 56.39
14 4 -1 723.33 55.59
14 4 -1 700.53 56.49
-14 4 1 722.13 54.39
14 4 -1 710.23 54.89
14 4 -1 671.03 67.29
-14 4 1 689.43 56.79
14 4 -1 733.03 54.19
14 4 -1 688.23 54.69
14 4 -1 677.23 57.09
-14 4 1 694.93 54.39
-12 -4 1 20.4 7.5
-12 -4 1 19.8 6.8
12 -4 -1 7.7 5.8
12 -4 -1 0.8 6.1
12 -4 -1 3.5 7.5
12 -4 -1 7.2 5.1
12 -4 -1 1.1 9.6
-12 -4 1 13.7 6.7
12 -4 -1 20.2 16.7
12 -4 -1 10.9 14.2
-12 -4 1 17.2 6.1
12 -4 -1 17.4 9.1
-12 -4 1 23.5 14.6
-12 -4 1 25 7.2
12 4 -1 17.6 6.4
12 4 -1 37.2 21.2
-12 4 1 7.6 5.4
-12 4 1 17.8 5.9
12 4 -1 14.6 10.3
12 4 -1 20.8 5.9
-12 4 1 4.3 8.1
12 4 -1 12.1 5.9
12 4 -1 25.4 7.3
12 4 -1 17.3 6.9
-12 4 1 7.9 6.3
12 4 -1 15.5 8.4
-12 4 1 8.4 8.5
-10 -4 1 118.89 12.3
10 -4 -1 88.19 12.8
-10 -4 1 99.39 12.2
10 -4 -1 95.69 14.2
10 -4 -1 104.89 11.3
10 -4 -1 87.79 13.2
-10 -4 1 95.79 20
-10 -4 1 127.29 12.6
-10 -4 1 106.69 11.8
10 -4 -1 107.89 10.9
10 -4 -1 122.69 22.9
-10 -4 1 116.39 12.1
10 -4 -1 78.49 18.4
10 -4 -1 112.69 11.9
10 4 -1 103.79 11.6
-10 4 1 93.09 10.5
10 4 -1 119.09 12.7
-10 4 1 86.49 10.8
-10 4 1 112.59 14.1
10 4 -1 114.39 13.7
10 4 -1 127.59 23.3
-10 4 1 116.79 11.9
-10 4 1 93.79 9.3
10 4 -1 131.49 12.7
10 4 -1 133.49 11.9
-10 4 1 76.09 12.7
10 4 -1 119.99 10.9
10 4 -1 112.19 12
10 4 -1 105.99 14.8
-8 -4 1 196.28 17.7
8 -4 -1 210.88 26.8
8 -4 -1 209.98 19.6
-8 -4 1 217.58 26.6
8 -4 -1 219.68 20.1
-8 -4 1 192.18 18.1
8 -4 -1 193.68 19.2
8 -4 -1 209.08 24.4
8 -4 -1 189.98 17.5
-8 -4 1 216.58 18.4
-8 -4 1 203.68 17.9
8 -4 -1 224.58 16.9
8 -4 -1 177.78 17.6
-8 -4 1 207.48 18.4
8 -4 -1 205.08 16.4
8 4 -1 207.08 19.1
-8 4 1 177.28 19.4
8 4 -1 218.58 18.4
8 4 -1 206.18 17.3
8 4 -1 201.58 20.1
-8 4 1 226.28 19.9
8 4 -1 245.08 18.4
8 4 -1 213.28 18.1
8 4 -1 207.28 18.4
-8 4 1 208.08 17.6
-8 4 1 198.68 16.8
8 4 -1 212.18 17.1
-8 4 1 222.88 17.9
-8 4 1 197.68 16.4
8 4 -1 203.08 26.2
6 -4 -1 100.79 13.3
6 -4 -1 101.39 10.3
-6 -4 1 100.99 10.2
-6 -4 1 117.39 10.7
6 -4 -1 112.29 17.6
-6 -4 1 114.49 11.9
-6 -4 1 110.89 13
-6 -4 1 110.79 11.2
6 -4 -1 98.29 10.2
6 -4 -1 80.79 9
-6 -4 1 121.69 11.5
6 -4 -1 109.29 9.8
6 -4 -1 100.69 12.1
6 4 -1 127.79 14.1
-6 4 1 96.59 9.8
-6 4 1 123.19 11.3
-6 4 1 100.99 17.5
6 4 -1 125.19 11.8
-6 4 1 78.99 13.2
6 4 -1 101.79 10.2
-6 4 1 96.39 9.2
6 4 -1 93.99 10.8
-6 4 1 100.99 10.3
-6 4 1 101.49 12.2
6 4 -1 125.29 12
6 4 -1 122.99 12.5
6 4 -1 100.79 19
6 4 -1 100.09 10.3
-4 -4 1 901.71 62.79
-4 -4 1 839.62 64.09
4 -4 -1 838.02 62.99
-4 -4 1 886.71 63.69
-4 -4 1 871.61 63.09
-4 -4 1 778.72 62.89
4 -4 -1 869.51 63.09
-4 -4 1 873.91 63.19
4 -4 -1 768.82 67.49
4 -4 -1 847.82 64.39
4 -4 -1 830.82 62.89
-4 4 1 857.71 63.09
-4 4 1 828.82 68.09
-4 4 1 809.22 62.99
4 4 -1 875.41 64.29
4 4 -1 863.71 63.59
4 4 -1 844.92 62.69
4 4 -1 868.01 63.19
4 4 -1 848.52 62.79
-4 4 1 875.01 64.29
-4 4 1 841.42 62.99
4 4 -1 860.31 63.19
-4 4 1 837.62 64.19
4 4 -1 842.02 64.49
-4 4 1 828.22 64.59
-2 -4 1 94.49 10.5
-2 -4 1 107.39 10.8
-2 -4 1 125.19 17.1
2 -4 -1 106.09 11.1
2 -4 -1 102.19 11.9
-2 -4 1 113.59 10.9
2 -4 -1 91.19 10.5
2 -4 -1 132.69 12.3
-2 -4 1 124.49 12
2 -4 -1 117.09 11
2 -4 -1 135.19 13
-2 -4 1 132.19 12.4
2 -4 -1 121.79 17.2
-2 -4 1 101.99 9.6
-2 -4 1 124.89 13
-2 4 1 142.89 13.8
2 4 -1 123.39 11.9
-2 4 1 116.89 12.4
2 4 -1 121.39 10.8
-2 4 1 115.29 11.1
2 4 -1 137.79 18
2 4 -1 113.89 11
-2 4 1 113.99 11.3
-2 4 1 130.79 12.7
-2 4 1 143.99 18
2 4 -1 97.89 10.5
-2 4 1 120.69 11.3
2 4 -1 95.79 9.6
2 4 -1 132.59 13
0 -4 -1 1349.47 96.79
0 -4 1 1395.96 96.99
0 -4 1 1310.77 97.59
0 -4 1 1263.87 100.19
0 -4 -1 1270.67 97.19
0 -4 -1 1309.27 96.89
0 -4 -1 1308.87 96.99
0 -4 1 1323.37 96.49
0 -4 -1 1246.88 100.19
0 -4 -1 1321.07 96.69
0 -4 1 1312.37 96.49
0 -4 -1 1326.87 97.49
0 -4 1 1308.67 96.79
0 -4 1 1307.97 97.69
0 4 1 1366.66 96.79
0 4 1 1301.07 97.49
0 4 -1 1295.17 97.49
0 4 1 1322.27 96.79
0 4 -1 1287.57 96.89
0 4 1 1323.07 96.99
0 4 -1 1278.37 97.69
0 4 -1 1334.37 100.89
0 4 1 1271.47 100.39
0 4 1 1326.37 96.99
0 4 -1 1327.97 96.59
0 4 1 1349.16 97.39
0 4 -1 1314.67 96.89
2 -4 1 913.01 68.79
2 -4 1 954.9 69.09
2 -4 1 944.51 70.29
2 -4 1 985.1 69.79
-2 -4 -1 991 68.69
-2 -4 -1 959 69.39
2 -4 1 901.71 68.79
-2 -4 -1 918.81 69.29
-2 -4 -1 961.2 69.99
-2 -4 -1 958.3 69.69
2 -4 1 932.81 73.59
-2 -4 -1 922.51 73.39
-2 -4 -1 947.71 69.59
-2 -4 -1 849.02 69.49
-2 -4 -1 884.11 69.19
2 4 1 995.1 73.79
-2 4 -1 937.31 69.79
2 4 1 924.51 69.29
-2 4 -1 952.4 70.49
2 4 1 878.21 69.19
2 4 1 961.3 69.89
-2 4 -1 931.91 68.89
-2 4 -1 984.8 73.89
2 4 1 885.91 68.49
-2 4 -1 927.61 69.19
-2 4 -1 934.81 70.19
2 4 1 906.01 69.39
2 4 1 951.1 69.29
-2 4 -1 880.31 68.89
-4 -4 -1 583.64 43.9
-4 -4 -1 575.34 43.5
4 -4 1 587.54 44.8
4 -4 1 585.24 43
4 -4 1 573.24 43
-4 -4 -1 610.64 50.89
4 -4 1 556.54 48.5
-4 -4 -1 571.04 43.7
-4 -4 -1 571.14 43.9
4 -4 1 642.84 45.5
-4 -4 -1 556.34 43.1
-4 -4 -1 574.24 43.7
4 -4 1 561.64 43
-4 4 -1 584.24 43.1
4 4 1 548.25 43.6
4 4 1 578.64 43.7
-4 4 -1 574.04 43.1
-4 4 -1 568.14 48.7
-4 4 -1 558.54 44.7
-4 4 -1 549.85 43
4 4 1 562.84 48.9
-4 4 -1 564.04 44.8
4 4 1 548.05 44.2
-4 4 -1 577.14 44.5
4 4 1 557.74 43
4 4 1 590.24 43.9
4 4 1 572.94 43.5
4 4 1 606.04 44.2
6 -4 1 334.37 26.4
-6 -4 -1 293.47 24
-6 -4 -1 302.37 24.3
6 -4 1 313.67 23.1
6 -4 1 298.77 33.6
-6 -4 -1 318.37 24.8
6 -4 1 305.77 25.9
6 -4 1 302.27 30.7
-6 -4 -1 295.37 24.3
-6 -4 -1 313.37 24.6
6 -4 1 288.97 25.5
-6 -4 -1 287.67 24.8
-6 -4 -1 260.77 34.3
6 -4 1 306.47 23.6
6 -4 1 293.87 22.9
6 -4 1 280.57 23.5
6 4 1 302.37 25
-6 4 -1 293.17 23
-6 4 -1 307.67 26
6 4 1 291.27 24.3
-6 4 -1 296.87 23.5
6 4 1 294.37 24.3
6 4 1 255.77 26.1
6 4 1 292.07 24.4
6 4 1 301.07 25.5
-6 4 -1 308.37 23.2
6 4 1 307.97 24.8
-6 4 -1 320.67 26.1
8 -4 1 600.44 46.4
-8 -4 -1 635.04 47.2
8 -4 1 619.04 46.1
8 -4 1 608.04 46.5
8 -4 1 610.54 53.09
8 -4 1 597.34 45.4
-8 -4 -1 625.64 53.39
-8 -4 -1 670.43 47.4
8 -4 1 618.44 54.79
8 -4 1 608.24 48.6
-8 -4 -1 616.44 47
8 -4 1 582.74 48
-8 -4 -1 629.74 47
8 -4 1 628.44 48.2
-8 -4 -1 596.24 46.8
8 4 1 636.24 48.4
8 4 1 610.24 47.1
8 4 1 641.14 47.2
8 4 1 613.44 54.39
8 4 1 630.04 46.8
8 4 1 601.24 46.8
8 4 1 619.24 47
8 4 1 627.94 47.2
-8 4 -1 629.14 48.4
8 4 1 605.94 47.2
-8 4 -1 608.94 45.5
-8 4 -1 587.34 46.6
-8 4 -1 592.94 48.2
-8 4 -1 595.74 46.2
-10 -4 -1 101.69 20.6
10 -4 1 120.59 16.4
10 -4 1 139.39 15.8
-10 -4 -1 153.78 15
10 -4 1 111.09 14.7
-10 -4 -1 148.39 14.1
-10 -4 -1 144.29 14.1
10 -4 1 121.29 13.1
-10 -4 -1 166.28 16.7
10 -4 1 156.88 13.4
10 -4 1 157.28 26.1
10 -4 1 100.29 21.2
-10 -4 -1 139.29 13.6
10 -4 1 115.19 12.7
10 4 1 131.89 14.5
-10 4 -1 124.09 15.8
10 4 1 156.28 14.6
10 4 1 136.99 15.7
10 4 1 166.98 28.1
10 4 1 131.89 14
-10 4 -1 118.89 15.1
10 4 1 156.48 17.9
-10 4 -1 135.59 13.6
10 4 1 139.09 13.8
10 4 1 126.59 14
-12 -4 -1 13 7.3
-12 -4 -1 12.3 5.9
12 -4 1 9.1 5.8
-12 -4 -1 13.6 15.1
12 -4 1 7.1 8.5
12 -4 1 21.4 17.5
12 -4 1 14.6 9.6
12 -4 1 2.2 5.9
-12 -4 -1 12 6.6
-12 -4 -1 3.4 5.9
12 -4 1 21.2 8.7
-12 -4 -1 13.4 6.9
12 -4 1 11.2 5.8
12 4 1 14.4 8.3
-12 4 -1 14.1 9.2
-12 4 -1 5.8 5.7
-12 4 -1 14 5.7
-12 4 -1 15.5 9.1
12 4 1 7.8 6.2
12 4 1 6.5 6.6
12 4 1 21 8.4
-12 4 -1 19.5 6.3
12 4 1 7.5 6.5
12 4 1 10.1 10.5
12 4 1 48.1 23.6
-14 -4 -1 80.29 11.3
-14 -4 -1 62.99 10.4
-14 -4 -1 69.09 10.8
14 -4 1 53.29 9.6
-14 -4 -1 77.89 10.4
14 -4 1 61.39 22.3
14 -4 1 42.2 20.5
14 -4 1 64.09 10
-14 -4 -1 75.09 11.3
14 -4 1 77.59 13.1
14 -4 1 58.59 13.5
14 4 1 65.79 11.8
14 4 1 86.39 12.4
14 4 1 78.79 27.9
-14 4 -1 89.89 11.1
-14 4 -1 51.39 9.6
14 4 1 73.69 12
14 4 1 49.2 10.2
-14 4 -1 60.49 13.1
14 4 1 37.9 14.3
-14 4 -1 55.49 9.9
14 4 1 82.59 11.3
14 4 1 79.49 12.5
-14 4 -1 64.69 13.1
16 -4 1 -1.2 7.3
-16 -4 -1 4.9 7.6
16 -4 1 -3.3 9.9
16 -4 1 -4.8 18.9
16 -4 1 -5.8 10.6
16 -4 1 -0.3 7.7
-16 -4 -1 -5.1 6.7
-16 -4 -1 3.3 9
-16 -4 -1 3.7 7.4
-16 -4 -1 3.9 7.5
-16 4 -1 -13.9 6.9
16 4 1 16 26.9
16 4 1 3.6 9.4
-16 4 -1 -9.5 7.6
16 4 1 -5.3 7.9
16 4 1 3.1 9.5
16 4 1 1.4 8.2
-16 4 -1 2.5 7.4
16 4 1 18.4 13.5
16 4 1 -9.8 7.6
-16 4 -1 -3.6 10.1
-18 -4 -1 5.1 7.5
18 -4 1 8.4 11.5
-18 -4 -1 6.6 9.7
-18 -4 -1 -5.3 8.7
18 -4 1 5.2 9.2
-18 -4 -1 2.9 10.6
18 -4 1 22.3 23.1
18 -4 1 7.5 12.4
-18 -4 -1 -6.6 9.3
18 4 1 24.3 10.9
-18 4 -1 6.7 8.9
18 4 1 -16.1 27.8
-18 4 -1 7.8 11.8
18 4 1 20.5 11.3
-18 4 -1 9.1 9.1
18 4 1 14.8 9.6
18 4 1 8.7 10.5
18 4 1 17.7 11.5
-18 4 -1 0.3 8.1
18 4 1 23.9 15.7
20 -4 1 6.5 25.1
-20 -4 -1 1.3 7.8
20 -4 1 -0.5 12.9
20 -4 1 -2.1 9.7
20 -4 1 -1.6 12.6
-20 -4 -1 11.4 10.9
-20 -4 -1 3.6 13.6
-20 4 -1 4.3 10.2
-20 4 -1 -3.5 9.1
-20 4 -1 9.1 10.4
-20 4 -1 0.2 13.5
20 4 1 -3.8 20.5
20 4 1 -16.8 15.2
20 4 1 -5.2 10.1
20 4 1 -2.7 14.4
20 4 1 -41.2 31.5
20 4 1 -6.7 10.8
22 -4 1 27.8 32.3
22 -4 1 56.59 30.8
-22 -4 -1 27.2 13.1
22 -4 1 79.59 19.3
-22 4 -1 31 17.1
22 4 1 6.6 17.5
22 4 1 116.49 18.8
-22 4 -1 42 16
22 4 1 37.8 15
-22 4 -1 35.6 13.1
22 4 1 -58.59 37.2
22 4 1 37.9 14.8
23 -5 -1 -5.5 21.1
-23 -5 1 12.4 14
-23 -5 1 18.1 10.9
23 -5 -1 10.9 25.3
23 5 -1 4.8 15.1
-23 5 1 -3.6 11.4
23 5 -1 -0.2 17
23 5 -1 -2.8 14.2
-21 -5 1 -6.1 10.9
21 -5 -1 30.1 16.3
-21 -5 1 -8.1 8.7
-21 -5 1 10.7 15.8
21 -5 -1 55.79 49.99
-21 5 1 2.4 10.9
21 5 -1 -1.9 10.8
21 5 -1 -6.5 12.5
21 5 -1 6.3 12
21 5 -1 3.4 12.9
21 5 -1 -34.1 12.9
-21 5 1 9.7 15.2
-21 5 1 10.1 10.7
-19 -5 1 20.9 9.9
19 -5 -1 13.7 11.9
19 -5 -1 36.6 14.1
-19 -5 1 6.9 9.9
-19 -5 1 23.5 11
-19 -5 1 15.3 9.4
19 -5 -1 19.5 26.2
19 -5 -1 61.29 16.8
-19 5 1 18 9.9
-19 5 1 23.1 13.5
19 5 -1 19.1 10.2
19 5 -1 29.7 11.7
19 5 -1 12.1 14.4
19 5 -1 30.4 10.5
19 5 -1 -23.8 30.2
-19 5 1 48.2 11.1
19 5 -1 -2 11.8
-19 5 1 16.2 10.4
17 -5 -1 -0.6 20.9
-17 -5 1 10.1 8.2
17 -5 -1 9.3 11
-17 -5 1 10.3 8.8
-17 -5 1 -13.7 8.8
17 -5 -1 -1.5 8.4
-17 -5 1 5.4 8.4
17 -5 -1 8.8 13.8
-17 5 1 6.2 9.1
17 5 -1 8.3 8.5
-17 5 1 10.3 12.1
17 5 -1 29 9.4
17 5 -1 -7.3 9.2
-17 5 1 11.6 9.1
17 5 -1 -8.5 11.7
17 5 -1 1.6 9.8
17 5 -1 4.1 9.8
17 5 -1 -8.5 7.5
17 5 -1 5.1 26.3
-17 5 1 7.5 8.1
15 -5 -1 1.3 9.6
15 -5 -1 6.6 12.5
-15 -5 1 2.9 7.1
-15 -5 1 13.6 8.2
-15 -5 1 -1.4 7.4
-15 -5 1 9.8 8.7
-15 -5 1 11.2 7.9
15 -5 -1 -3.8 10.5
15 -5 -1 2.4 7
15 5 -1 11.3 7.9
15 5 -1 24.4 8.9
-15 5 1 4.7 6.6
15 5 -1 5.6 11.4
15 5 -1 -3.4 8
-15 5 1 10.1 8
15 5 -1 3.3 7.6
-15 5 1 -5 9.4
-15 5 1 19.4 7.9
15 5 -1 -7.7 21.6
15 5 -1 7.5 9.6
13 -5 -1 25.2 8.3
-13 -5 1 57.39 9.1
-13 -5 1 62.99 18.4
13 -5 -1 26.7 10.3
-13 -5 1 41.7 9.2
13 -5 -1 25.2 10.8
13 -5 -1 36.2 7.4
-13 -5 1 36 9.2
13 -5 -1 20.1 11.1
13 -5 -1 38 20.3
-13 -5 1 31.2 8.6
-13 -5 1 43.1 8.7
13 -5 -1 43.7 14.3
13 -5 -1 36.9 18.6
13 5 -1 35.8 10.2
13 5 -1 45.1 13.2
13 5 -1 34.2 8.1
13 5 -1 48.4 9.9
-13 5 1 28.8 8.3
13 5 -1 41.2 8.5
-13 5 1 25 11
-13 5 1 51.49 9.1
13 5 -1 30.5 8.3
13 5 -1 17.2 20.7
-13 5 1 48.3 12
13 5 -1 31.6 8.4
13 5 -1 22 7.9
-13 5 1 44.2 7.4
11 -5 -1 -11.2 15.8
11 -5 -1 16.1 15.2
-11 -5 1 0.4 6.2
11 -5 -1 24.5 9.7
11 -5 -1 -0.5 4
-11 -5 1 -1 6.2
11 -5 -1 -16.3 7.2
11 -5 -1 1.8 6
11 -5 -1 -1.7 7.7
-11 -5 1 -6.4 5.4
-11 -5 1 22.1 6.5
-11 -5 1 9.4 7.2
11 -5 -1 2.3 4.6
11 5 -1 6.1 6.1
11 5 -1 3 5.5
11 5 -1 13.6 18.3
11 5 -1 -4.7 5.5
11 5 -1 -8.9 10.1
-11 5 1 6 6.4
11 5 -1 -6.4 6.2
11 5 -1 7 9.8
-11 5 1 -8.4 7
-11 5 1 4.6 3.9
11 5 -1 1.6 8.3
11 5 -1 5.1 5
-11 5 1 11.1 5.5
9 -5 -1 123.79 21.6
-9 -5 1 101.69 12.9
9 -5 -1 112.99 15
-9 -5 1 141.49 14.5
-9 -5 1 143.59 13.8
9 -5 -1 113.59 14.6
9 -5 -1 151.48 16.9
9 -5 -1 121.59 11.6
9 -5 -1 130.99 24.5
9 -5 -1 126.79 13.5
-9 -5 1 125.39 13.6
-9 -5 1 137.89 14.8
-9 -5 1 127.29 24.2
9 -5 -1 126.09 11.8
9 5 -1 124.09 16.4
9 5 -1 135.49 13
-9 5 1 144.99 11.9
9 5 -1 124.69 12.4
9 5 -1 150.48 15.3
-9 5 1 89.39 14.5
9 5 -1 132.29 14.6
9 5 -1 154.58 14.2
-9 5 1 130.69 11.9
-9 5 1 135.09 13.6
9 5 -1 132.29 13.1
-9 5 1 139.99 13.9
9 5 -1 135.69 13.8
-9 5 1 149.49 16.2
7 -5 -1 675.93 48.5
7 -5 -1 566.74 55.79
-7 -5 1 765.42 53.49
7 -5 -1 581.64 49.6
7 -5 -1 648.14 50.19
7 -5 -1 726.33 51.49
7 -5 -1 634.34 47.7
-7 -5 1 587.24 47.9
-7 -5 1 682.63 48.8
7 -5 -1 649.83 47.2
-7 -5 1 669.23 49
7 -5 -1 623.34 49.8
7 -5 -1 583.94 53.89
-7 -5 1 549.15 54.69
-7 -5 1 712.43 48.7
-7 5 1 662.93 48.4
-7 5 1 634.74 49.99
7 5 -1 634.74 49.1
7 5 -1 619.54 47.6
7 5 -1 589.74 49.8
-7 5 1 606.74 47.7
-7 5 1 634.84 54.69
7 5 -1 628.24 55.19
7 5 -1 674.63 48.8
7 5 -1 679.93 49.8
-7 5 1 681.93 48.5
7 5 -1 653.53 48.2
7 5 -1 584.74 49.3
-7 5 1 596.04 49.8
5 -5 -1 673.63 50.59
-5 -5 1 654.23 49.5
-5 -5 1 653.33 49.1
-5 -5 1 631.14 49.8
5 -5 -1 662.63 49
-5 -5 1 618.94 55.29
-5 -5 1 612.04 48.5
5 -5 -1 643.54 48.9
5 -5 -1 638.74 48.7
5 -5 -1 639.64 50.29
5 -5 -1 616.44 54.29
-5 -5 1 695.93 48.6
5 -5 -1 693.93 50.19
-5 -5 1 662.83 49.8
5 5 -1 638.14 48.3
5 5 -1 647.34 48.4
-5 5 1 654.33 54.69
5 5 -1 639.84 50.29
-5 5 1 667.23 48.9
5 5 -1 641.64 54.99
5 5 -1 628.04 49
5 5 -1 653.73 49.6
-5 5 1 641.84 50.39
-5 5 1 605.64 49.99
-5 5 1 653.73 48.9
5 5 -1 616.34 49.4
-5 5 1 640.54 48.7
-5 5 1 684.83 51.49
-3 -5 1 151.78 13.9
3 -5 -1 143.79 13.9
3 -5 -1 176.68 17.1
-3 -5 1 178.08 16.6
-3 -5 1 166.38 16.7
-3 -5 1 154.18 13.8
-3 -5 1 143.39 12.6
-3 -5 1 194.68 24.6
-3 -5 1 156.18 14.7
3 -5 -1 144.59 15.4
3 -5 -1 160.28 13.7
3 -5 -1 131.39 23
3 -5 -1 144.59 14.1
3 5 -1 156.38 14
3 5 -1 181.58 23.4
3 5 -1 152.68 14.1
3 5 -1 146.69 13.9
3 5 -1 150.18 14.5
-3 5 1 140.89 13.6
-3 5 1 152.38 13.7
-3 5 1 136.19 14.9
-3 5 1 144.49 15.4
-3 5 1 185.88 26
-3 5 1 134.89 15.3
3 5 -1 153.28 16
3 5 -1 131.99 12.4
-1 -5 1 206.88 20
1 -5 -1 207.38 18.2
1 -5 -1 236.48 20.1
-1 -5 1 267.27 18.9
1 -5 -1 207.38 18.2
1 -5 -1 222.48 25.2
1 -5 -1 234.28 19.4
-1 -5 1 223.48 18.7
1 -5 -1 221.18 18.6
-1 -5 1 212.28 18.1
-1 -5 1 180.88 20.2
-1 5 1 216.58 18.6
1 5 -1 220.68 25
1 5 -1 219.58 18.3
-1 5 1 213.38 18.3
-1 5 1 203.68 19
1 5 -1 230.48 18.3
1 5 -1 196.78 18.7
1 5 -1 240.78 18.7
-1 5 1 216.58 18.4
-1 5 1 199.78 19.9
1 5 -1 210.28 19.9
-1 5 1 201.98 19.4
1 -5 1 657.23 51.79
1 -5 1 701.93 50.79
1 -5 1 643.44 49.9
-1 -5 -1 611.64 52.59
-1 -5 -1 709.13 57.79
-1 -5 -1 690.53 51.39
1 -5 1 670.83 50.39
1 -5 1 614.34 49.9
-1 -5 -1 663.33 50.69
-1 -5 -1 664.13 50.69
-1 -5 -1 653.93 50.29
-1 5 -1 622.54 51.39
1 5 1 699.53 50.59
1 5 1 656.13 51.39
-1 5 -1 749.13 50.89
1 5 1 654.73 51.09
-1 5 -1 684.73 55.99
1 5 1 623.34 50.29
1 5 1 635.94 50.29
1 5 1 698.93 57.59
-1 5 -1 694.03 52.19
-1 5 -1 677.13 51.09
3 -5 1 479.25 37.6
-3 -5 -1 526.05 39.7
3 -5 1 510.05 39.1
3 -5 1 500.95 44.3
-3 -5 -1 526.95 39.4
-3 -5 -1 531.55 37.4
3 -5 1 501.25 37.6
3 -5 1 495.25 38
-3 -5 -1 570.64 47.6
-3 -5 -1 456.85 39.3
-3 -5 -1 510.55 38.3
-3 -5 -1 484.45 38.6
3 -5 1 501.75 39.8
-3 -5 -1 503.25 38.8
-3 5 -1 459.05 39.9
-3 5 -1 507.95 38.1
3 5 1 453.05 38.3
3 5 1 520.35 45.2
3 5 1 509.95 38.3
3 5 1 479.85 38.5
-3 5 -1 475.45 44.3
-3 5 -1 470.05 37.7
3 5 1 477.25 38.2
-3 5 -1 491.45 37.7
3 5 1 505.05 39.2
-3 5 -1 509.25 39.3
3 5 1 469.55 37.2
-5 -5 -1 12.7 5
-5 -5 -1 1.8 4.7
-5 -5 -1 11.4 13.7
-5 -5 -1 16.6 6.7
5 -5 1 10.4 10.7
-5 -5 -1 13.2 5.6
5 -5 1 9.6 6.7
5 -5 1 8.7 6.2
5 -5 1 23.6 5
5 -5 1 15.9 4.6
-5 -5 -1 20.2 6
5 -5 1 10.7 4.6
-5 -5 -1 8.6 4.7
5 -5 1 17.5 8.2
-5 5 -1 30.8 7.9
5 5 1 13.9 6.8
-5 5 -1 7 4.3
-5 5 -1 21.1 11.8
5 5 1 17.1 4.4
-5 5 -1 18.7 6.6
-5 5 -1 19.6 4.9
5 5 1 31.2 9.7
5 5 1 28.6 6.4
-5 5 -1 20.6 7.6
5 5 1 10.5 5.2
5 5 1 15.4 12.3
5 5 1 22.1 5.5
-5 5 -1 26.3 5.2
5 5 1 20.9 5.3
7 -5 1 29.2 7.7
-7 -5 -1 30.3 7.1
7 -5 1 36.2 15.8
-7 -5 -1 49.3 16.3
-7 -5 -1 36.7 6.8
-7 -5 -1 26.4 6.3
7 -5 1 21.2 5.7
7 -5 1 26.4 4.3
7 -5 1 24.8 5.8
7 -5 1 30.1 13.5
7 -5 1 19 9.3
-7 -5 -1 25.6 7.2
7 -5 1 36.2 5.1
-7 -5 -1 28.7 7
7 -5 1 26.2 7.9
-7 -5 -1 32 6.3
-7 5 -1 31.3 5.4
7 5 1 24.6 14.3
7 5 1 37.4 6.9
7 5 1 27.7 7.1
-7 5 -1 31.6 4.8
7 5 1 34.9 7.1
7 5 1 30.8 6.5
7 5 1 32.2 5.7
-7 5 -1 19.7 7.9
-7 5 -1 43.8 6.1
-7 5 -1 27.4 8.2
7 5 1 40 9.6
7 5 1 27.9 7.4
9 -5 1 -2.5 3.7
-9 -5 -1 20.8 13.7
-9 -5 -1 6.6 5.6
9 -5 1 4 5.1
9 -5 1 1.9 3.3
9 -5 1 -9.4 7.4
9 -5 1 5.5 4.8
9 -5 1 -8.3 6.4
-9 -5 -1 9.8 5.8
9 -5 1 -0.1 11.9
9 -5 1 13.3 8.2
-9 -5 -1 8.6 5.7
9 -5 1 -7.6 14.1
-9 5 -1 1.6 7.1
-9 5 -1 0 3.6
9 5 1 5.4 6
-9 5 -1 3 4.8
9 5 1 2.7 6.5
-9 5 -1 6.2 4.3
9 5 1 -8.4 6.4
9 5 1 22.7 16.7
9 5 1 9.6 5
9 5 1 9.3 5.9
9 5 1 4.3 5.8
9 5 1 6.8 7.5
9 5 1 8.1 5.4
-9 5 -1 -2.7 7.5
11 -5 1 122.69 25.5
11 -5 1 142.49 14.2
11 -5 1 149.59 18
-11 -5 -1 194.68 17
11 -5 1 139.39 14.9
11 -5 1 153.08 19.8
-11 -5 -1 169.48 25.8
-11 -5 -1 168.68 16.5
11 -5 1 140.09 28
-11 -5 -1 178.68 17.8
11 -5 1 136.59 14.8
11 -5 1 123.69 17.3
-11 -5 -1 156.48 16.1
-11 -5 -1 158.18 16.2
11 5 1 217.28 31.3
-11 5 -1 122.19 17.6
11 5 1 177.08 17.3
11 5 1 229.78 21.6
11 5 1 167.28 16.4
-11 5 -1 117.39 14
11 5 1 144.69 16.2
11 5 1 172.58 18
11 5 1 155.88 16.7
11 5 1 140.89 15.2
-11 5 -1 146.59 15
-11 5 -1 143.39 18.1
13 -5 1 44.9 20.3
-13 -5 -1 37.3 9
13 -5 1 41.1 21.5
13 -5 1 57.09 9.1
13 -5 1 40.2 11.4
-13 -5 -1 62.09 10.5
13 -5 1 48.3 13
-13 -5 -1 43.5 9.5
13 -5 1 57.29 8.5
-13 -5 -1 61.79 10.4
-13 -5 -1 58.39 10.3
13 5 1 60.19 10.8
13 5 1 70.19 10.1
-13 5 -1 47.1 18.1
13 5 1 45.3 10.5
-13 5 -1 42.1 8.9
13 5 1 55.59 13.7
-13 5 -1 53.19 9.1
13 5 1 48.1 9.4
-13 5 -1 45.4 12.8
13 5 1 79.99 11.5
-13 5 -1 27.1 8
13 5 1 37.4 28.8
13 5 1 57.79 10
13 5 1 49.8 10.1
15 -5 1 8.3 20.9
-15 -5 -1 18.7 8
-15 -5 -1 20.4 9.1
15 -5 1 3 8.3
-15 -5 -1 12.7 8.7
15 -5 1 6.5 7.5
15 -5 1 8.3 11.9
-15 -5 -1 24.9 8.9
15 -5 1 8 10.5
-15 -5 -1 30.4 9.5
15 5 1 22.2 9.4
15 5 1 22.1 8.3
-15 5 -1 18.4 7.5
-15 5 -1 15.6 7.4
15 5 1 11.3 9.1
-15 5 -1 12.1 7.4
15 5 1 41.5 13.4
15 5 1 9.6 8.9
-15 5 -1 13.9 10.6
15 5 1 12.6 15
15 5 1 1.4 24.6
15 5 1 17.6 9.3
-17 -5 -1 96.49 15.6
17 -5 1 109.89 19.9
17 -5 1 134.59 31.1
-17 -5 -1 116.39 14.4
-17 -5 -1 115.29 17.9
17 -5 1 117.59 14.8
17 -5 1 111.59 17.7
-17 -5 -1 139.09 17
-17 -5 -1 160.88 18.3
17 5 1 117.29 16.4
-17 5 -1 73.49 16.9
-17 5 -1 83.99 14.2
17 5 1 147.59 17.1
-17 5 -1 101.29 14.6
17 5 1 114.59 15.7
17 5 1 122.39 16.3
-17 5 -1 114.09 15.9
17 5 1 112.69 20.1
17 5 1 123.49 35.2
17 5 1 108.29 16.1
-19 -5 -1 5 11.4
19 -5 1 11.1 13.6
-19 -5 -1 7.5 10.5
-19 -5 -1 5.7 8.7
19 -5 1 22.5 26.8
19 -5 1 18.2 14.3
-19 -5 -1 -6 10.6
19 -5 1 18.2 10.4
-19 -5 -1 1 11.7
19 5 1 -5.8 11.4
19 5 1 1.7 10.7
19 5 1 7 10.2
-19 5 -1 -6.1 12.9
-19 5 -1 -21.6 9.4
-19 5 -1 -1.6 9.7
19 5 1 5.2 12.2
19 5 1 2 33.9
19 5 1 -4 13.4
-19 5 -1 -8.2 8.6
-21 -5 -1 -0.2 11.5
21 -5 1 5.1 19.2
21 -5 1 17.5 16.4
21 -5 1 18.3 28.2
-21 -5 -1 -26.3 10.4
-21 -5 -1 -6.5 8.6
21 5 1 -1.4 13.3
-21 5 -1 -4.3 14.1
-21 5 -1 3.4 12.5
21 5 1 -4.3 14.6
21 5 1 18.7 12.9
21 5 1 -85.59 31.8
-21 5 -1 1.2 10.7
21 5 1 2 10.9
-22 -6 1 77.19 14.2
-22 -6 1 62.59 16.6
22 -6 -1 106.99 38.7
22 -6 -1 86.99 22
22 6 -1 74.59 22.1
-22 6 1 66.79 15.5
-22 6 1 62.59 15.6
22 6 -1 51.29 15.6
22 6 -1 37.4 16.4
-20 -6 1 -11.7 10.6
-20 -6 1 2.5 9.4
-20 -6 1 14 12.2
20 -6 -1 2.4 14.7
20 -6 -1 -6.3 26.6
20 -6 -1 -7.2 14.7
-20 6 1 1.9 10.7
-20 6 1 5.4 10.7
20 6 -1 -12.4 9.8
-20 6 1 -9.1 14.1
20 6 -1 3.2 12.7
20 6 -1 -11.3 14.8
20 6 -1 5 9.1
20 6 -1 -37.5 29
20 6 -1 8.8 10.5
-20 6 1 9.8 10.4
18 -6 -1 30.3 26
-18 -6 1 24.2 10.2
18 -6 -1 24.3 14.6
18 -6 -1 21.8 10.9
-18 -6 1 3.2 9.1
-18 -6 1 12.7 10.2
18 -6 -1 -1.9 12.4
18 6 -1 19.6 9
18 6 -1 9.8 13.8
18 6 -1 25.4 15.5
-18 6 1 14 9.5
-18 6 1 18.1 9.8
18 6 -1 17.6 9.3
18 6 -1 -40 24.4
18 6 -1 13.9 9.6
18 6 -1 14.2 11.3
-18 6 1 23.4 9.7
-18 6 1 -11 12.2
-16 -6 1 59.19 14.1
-16 -6 1 36.1 11.1
16 -6 -1 43.7 14.7
-16 -6 1 75.19 13.3
-16 -6 1 72.09 11.9
16 -6 -1 37.8 13.6
16 -6 -1 47.3 16.5
16 -6 -1 50.59 25.9
16 -6 -1 62.19 11.1
-16 -6 1 50.39 12.3
16 6 -1 35.9 14.2
16 6 -1 60.89 12.8
-16 6 1 53.69 14.5
-16 6 1 87.79 12.7
16 6 -1 61.59 10.6
16 6 -1 44 15.2
-16 6 1 49.3 10.5
16 6 -1 49.4 10.8
16 6 -1 58.69 27
16 6 -1 42.3 12.4
-16 6 1 59.69 10.5
14 -6 -1 -35 20.6
14 -6 -1 -0.2 6.3
-14 -6 1 -10.4 9.6
-14 -6 1 -0.9 10.5
14 -6 -1 4.9 10
14 -6 -1 5.5 7.5
14 -6 -1 2.7 10.8
-14 -6 1 -1.4 7.6
-14 -6 1 8.3 7.6
14 6 -1 -9.9 8.2
-14 6 1 8.6 9
14 6 -1 -3.8 7
14 6 -1 -4.2 19.8
14 6 -1 -6.6 9.8
-14 6 1 -7.5 9.3
-14 6 1 5.2 7
-14 6 1 -4.7 6.2
14 6 -1 2.1 6.9
14 6 -1 7.3 9.4
14 6 -1 -8.5 6.3
12 -6 -1 230.48 22.4
12 -6 -1 234.28 36.3
-12 -6 1 238.08 22.7
-12 -6 1 290.27 23
12 -6 -1 250.17 25.1
-12 -6 1 234.18 23
-12 -6 1 206.38 23.2
12 -6 -1 244.88 34.7
12 -6 -1 256.47 19.9
-12 -6 1 294.47 23.3
12 -6 -1 242.48 22.1
12 -6 -1 227.88 25.7
12 -6 -1 212.08 24.2
12 6 -1 279.47 23.3
12 6 -1 252.17 21.5
-12 6 1 225.58 22
12 6 -1 235.78 25.9
12 6 -1 245.18 22.4
-12 6 1 267.97 25.8
-12 6 1 232.38 22.4
12 6 -1 241.08 24.7
-12 6 1 237.08 19.9
12 6 -1 290.77 21.2
-12 6 1 220.88 20.8
12 6 -1 255.97 24.1
12 6 -1 283.97 37.8
10 -6 -1 89.19 11.4
-10 -6 1 120.39 12.1
-10 -6 1 110.29 12.3
10 -6 -1 86.09 9.6
10 -6 -1 88.89 21.3
10 -6 -1 65.29 14.4
-10 -6 1 124.19 25.1
-10 -6 1 97.99 12.8
10 -6 -1 96.09 13.8
-10 -6 1 78.89 11.7
10 -6 -1 90.39 14.2
10 -6 -1 86.89 11.3
10 -6 -1 84.39 9.5
-10 -6 1 90.09 12.3
10 -6 -1 125.99 25.3
-10 6 1 88.29 11.9
10 6 -1 109.09 13
-10 6 1 76.69 11
10 6 -1 98.69 10.3
10 6 -1 102.89 16
10 6 -1 97.99 10.4
10 6 -1 119.99 15
-10 6 1 95.29 10
10 6 -1 105.49 12.5
-10 6 1 57.49 13.2
10 6 -1 99.29 11.4
-10 6 1 94.29 14.7
10 6 -1 106.59 23.8
-10 6 1 81.69 9.4
8 -6 -1 12.8 9.5
-8 -6 1 21.7 18.2
-8 -6 1 2.8 6
8 -6 -1 9.6 5.6
8 -6 -1 0.1 4.5
8 -6 -1 9 13.5
8 -6 -1 1.4 15.4
-8 -6 1 -1.7 5.4
8 -6 -1 2.4 7.6
8 -6 -1 5.4 6.9
-8 -6 1 5.9 5.2
-8 -6 1 14.3 5.9
-8 -6 1 18.8 5.5
-8 -6 1 13.2 7.4
8 -6 -1 19 6.2
-8 6 1 11.1 5.9
8 6 -1 -4.7 4.4
8 6 -1 4.8 8
-8 6 1 6 7.8
8 6 -1 3.3 4.7
8 6 -1 8.2 6.6
8 6 -1 5.7 14
8 6 -1 8.2 8.4
-8 6 1 5.8 7.7
8 6 -1 0.1 5.3
-8 6 1 6.1 12.5
-8 6 1 14.7 5.8
8 6 -1 4.4 5.5
6 -6 -1 128.59 22.5
-6 -6 1 114.39 12.7
-6 -6 1 118.69 11.7
6 -6 -1 127.49 16.4
6 -6 -1 92.49 13.6
-6 -6 1 121.69 24.3
6 -6 -1 113.29 12.3
6 -6 -1 140.79 16.5
-6 -6 1 109.19 12.4
-6 -6 1 125.49 13.2
-6 -6 1 103.69 14.1
-6 -6 1 143.69 14.2
6 -6 -1 122.99 14.3
6 -6 -1 114.69 12.2
6 6 -1 102.89 14.7
-6 6 1 123.09 21.4
-6 6 1 88.39 14.3
6 6 -1 143.39 13.9
6 6 -1 109.59 13.5
6 6 -1 125.79 11.8
-6 6 1 126.49 12.9
6 6 -1 112.19 11.4
6 6 -1 139.79 13.7
6 6 -1 162.38 24.3
-6 6 1 125.09 12.3
-6 6 1 136.09 13.1
-6 6 1 125.09 14.8
6 6 -1 149.88 15.1
-4 -6 1 44.7 9.4
4 -6 -1 50.59 7.7
-4 -6 1 49.99 8
-4 -6 1 42 6.9
-4 -6 1 45.7 5.7
4 -6 -1 45.3 15
4 -6 -1 55.69 9
4 -6 -1 46.8 6.6
4 -6 -1 33.7 6.4
-4 -6 1 39.2 6.8
4 -6 -1 23.6 7.9
-4 -6 1 39.9 8.7
-4 -6 1 35.5 6.9
-4 -6 1 25.8 15.1
-4 6 1 36.7 9
-4 6 1 38 8.7
4 6 -1 45 14.2
4 6 -1 41.4 8.9
-4 6 1 36.1 6.6
4 6 -1 36.6 5.4
4 6 -1 22.7 6.1
-4 6 1 33.6 13.4
-4 6 1 31.7 6.8
-4 6 1 38.3 8.6
4 6 -1 39.8 6.4
4 6 -1 20.3 6.2
4 6 -1 26.1 7.3
-2 -6 1 17.8 7.3
2 -6 -1 6.2 4.5
-2 -6 1 3.2 4.1
2 -6 -1 5 4.6
2 -6 -1 2.5 4.4
2 -6 -1 8 11.2
-2 -6 1 12.4 4.8
-2 -6 1 4.4 11.7
2 -6 -1 -5.3 5.6
-2 -6 1 -6 4.6
-2 -6 1 7.5 5.1
-2 -6 1 4.5 6.4
2 -6 -1 -9.3 5.2
2 6 -1 10.1 4.9
2 6 -1 12.3 11.2
2 6 -1 4.4 5.2
2 6 -1 3.7 4.6
2 6 -1 -1.3 6.3
-2 6 1 4.2 6.4
-2 6 1 -10.2 9.8
-2 6 1 1.8 4.8
-2 6 1 0.7 5.4
-2 6 1 9.5 4.8
-2 6 1 -3.5 4.4
2 6 -1 5.1 4.5
-2 6 1 7.8 6.5
0 -6 -1 468.25 36.2
0 -6 -1 447.16 36.6
0 -6 -1 480.95 36.3
0 -6 -1 457.05 36.9
0 -6 1 456.15 35.9
0 -6 1 458.65 38
0 -6 -1 470.65 37.5
0 -6 1 472.05 36.6
0 -6 -1 435.16 42.2
0 -6 1 459.85 37.8
0 -6 1 486.35 36
0 -6 -1 457.05 37.6
0 -6 1 540.55 43.3
0 6 -1 458.65 36.6
0 6 -1 469.15 37.7
0 6 1 456.45 37.4
0 6 1 475.65 36.7
0 6 1 459.45 36.2
0 6 1 435.86 42.2
0 6 -1 469.65 36.6
0 6 -1 468.25 36.1
0 6 1 461.35 37.8
0 6 -1 470.85 42.9
0 6 -1 489.75 36.9
0 6 1 460.25 36.3
0 6 1 479.45 36.9
-2 -6 -1 -0.4 3.3
-2 -6 -1 0.9 6.2
2 -6 1 -4.2 6.2
2 -6 1 0.7 4.1
-2 -6 -1 7.7 5.5
-2 -6 -1 -2.6 11.6
2 -6 1 -3.3 10.4
-2 -6 -1 -0.3 6.1
2 -6 1 1.1 4.1
-2 -6 -1 -5.5 5.7
2 -6 1 -0.9 5.2
-2 -6 -1 10.1 4.9
-2 -6 -1 11.1 4.8
-2 6 -1 -0.7 4.2
2 6 1 5.7 2.8
2 6 1 0.2 4.7
-2 6 -1 -3 6.4
-2 6 -1 1.5 10.5
2 6 1 -0.7 4.8
2 6 1 4.8 5.4
-2 6 -1 -0.3 6.5
-2 6 -1 0 5.7
-2 6 -1 7.8 5.2
2 6 1 3.6 4.7
2 6 1 4.8 6.3
2 6 1 13.1 10.6
-4 -6 -1 0.6 4.6
-4 -6 -1 3.4 5.4
4 -6 1 9.6 4.5
4 -6 1 10.2 6.2
4 -6 1 9.2 4.5
-4 -6 -1 7.8 6.8
-4 -6 -1 9.1 5.3
4 -6 1 9.3 6.8
4 -6 1 -0.1 11.5
-4 -6 -1 5.1 15.1
-4 -6 -1 3.7 4
-4 -6 -1 13.4 6.7
-4 -6 -1 5.6 5.9
4 6 1 5.8 3.7
4 6 1 -1.2 5.3
4 6 1 2.5 5.1
-4 6 -1 0.5 4.9
-4 6 -1 7.1 3.8
-4 6 -1 1.1 11.6
-4 6 -1 7.6 6.8
4 6 1 4.7 11.6
-4 6 -1 3.7 6
4 6 1 -1.8 5.2
4 6 1 3.9 5.1
4 6 1 8 7.3
-4 6 -1 4.3 4.6
-4 6 -1 -1.9 6.6
6 -6 1 29.3 6
-6 -6 -1 23 7.4
6 -6 1 18 8.3
6 -6 1 43.1 15.6
6 -6 1 27.1 8.4
-6 -6 -1 52.49 21.3
6 -6 1 36.6 6.4
-6 -6 -1 41.4 9
-6 -6 -1 31.6 7.4
6 -6 1 23.6 6.2
-6 -6 -1 36.7 6.7
-6 -6 -1 44.3 8.4
-6 -6 -1 25 6.8
-6 -6 -1 23.1 6.4
6 -6 1 10 8.8
6 6 1 28.6 7.9
6 6 1 45.2 9.7
-6 6 -1 33.3 8.7
-6 6 -1 32.4 14.8
-6 6 -1 17.9 8.3
6 6 1 30.6 6.7
6 6 1 38.8 15.4
-6 6 -1 30.5 5.9
6 6 1 25.6 5.7
-6 6 -1 42.6 6.8
6 6 1 35.8 7.1
6 6 1 24.8 7
8 -6 1 169.28 18.8
8 -6 1 178.98 20.2
-8 -6 -1 165.38 17.3
8 -6 1 163.68 15.6
8 -6 1 181.68 14.9
-8 -6 -1 179.78 17.1
-8 -6 -1 178.28 18.4
-8 -6 -1 178.48 17
8 -6 1 160.58 18.9
-8 -6 -1 154.48 16.1
8 -6 1 178.98 29.3
-8 -6 -1 203.18 32.5
8 -6 1 142.39 25.5
-8 -6 -1 170.68 16.9
8 -6 1 167.98 15.7
-8 6 -1 141.89 15.4
8 6 1 164.58 15.6
8 6 1 204.58 18.3
-8 6 -1 132.79 18.5
-8 6 -1 143.29 14.9
8 6 1 177.38 18.8
8 6 1 212.68 18.7
8 6 1 169.58 16.9
-8 6 -1 197.68 19
8 6 1 166.88 16.4
8 6 1 199.58 28.2
8 6 1 160.58 16.7
10 -6 1 286.57 29.2
-10 -6 -1 348.57 27.4
-10 -6 -1 383.96 38
-10 -6 -1 321.77 27.1
10 -6 1 303.07 25
-10 -6 -1 305.07 27.1
-10 -6 -1 334.07 27.1
10 -6 1 333.77 30.1
10 -6 1 287.97 26.3
10 -6 1 288.17 25.9
10 -6 1 329.47 40.3
-10 -6 -1 312.07 27.4
10 -6 1 315.47 24.6
10 -6 1 269.37 36.4
10 -6 1 283.27 28.8
10 6 1 333.57 26.6
10 6 1 322.97 26.7
-10 6 -1 286.87 29.8
10 6 1 313.37 26.5
-10 6 -1 320.47 26.4
10 6 1 319.27 28
-10 6 -1 334.27 25.3
10 6 1 332.97 27.4
-10 6 -1 326.67 29.9
-10 6 -1 300.87 24.8
10 6 1 307.67 37.5
10 6 1 350.06 29.6
12 -6 1 13.9 11.2
-12 -6 -1 9.6 7.8
12 -6 1 5.5 9.2
-12 -6 -1 16.6 7.8
12 -6 1 13.7 6.9
12 -6 1 16.4 6.3
12 -6 1 17.1 20
-12 -6 -1 19.9 7.7
-12 -6 -1 2.4 7.1
-12 -6 -1 14 7.6
12 6 1 14.3 9
12 6 1 11.4 21
-12 6 -1 3.9 6.3
12 6 1 9.7 10.5
12 6 1 20 7.3
-12 6 -1 20.7 6.3
12 6 1 7.2 8
12 6 1 10.6 8.1
12 6 1 15 7.6
12 6 1 9.5 8.1
-12 6 -1 11.1 10.7
12 6 1 8.3 8.5
14 -6 1 58.39 25
-14 -6 -1 67.89 12.5
-14 -6 -1 87.89 12.9
14 -6 1 84.29 15.3
14 -6 1 99.29 12.4
-14 -6 -1 91.69 13.8
-14 -6 -1 79.69 12.9
14 -6 1 78.39 11.1
14 -6 1 68.29 16.4
-14 -6 -1 85.29 13.1
-14 6 -1 111.29 17
14 6 1 81.99 13.7
14 6 1 95.39 12.9
14 6 1 99.59 13.6
14 6 1 79.69 13.8
14 6 1 64.39 26.5
14 6 1 72.19 12.4
14 6 1 99.69 12.3
14 6 1 104.09 17.1
-14 6 -1 73.49 11
-14 6 -1 98.79 12.9
-16 -6 -1 3.4 8.7
-16 -6 -1 10.1 9.9
16 -6 1 2 11.2
-16 -6 -1 -2.4 8.9
16 -6 1 13.9 22.4
16 -6 1 5.7 8.5
16 -6 1 -8.4 11.4
-16 -6 -1 8 11.3
16 -6 1 -2.9 8
-16 -6 -1 7.7 8.7
-16 6 -1 5.5 8.4
-16 6 -1 -15.3 10.9
16 6 1 -6.3 12.3
16 6 1 -16.6 9.3
-16 6 -1 -5.5 7.6
16 6 1 -19.6 23.5
16 6 1 -3.5 9.1
-16 6 -1 -6.1 7.6
16 6 1 15.6 9.8
16 6 1 -0.6 8.2
16 6 1 -3.4 8.5
18 -6 1 -1.2 9.8
-18 -6 -1 -5.6 10.6
18 -6 1 -14.7 12.4
-18 -6 -1 8.1 11.5
18 -6 1 11.1 14.3
-18 -6 -1 -10.1 9.5
-18 -6 -1 1.9 9
-18 -6 -1 7.6 11.7
18 -6 1 -1.5 24.1
18 6 1 32.4 12.2
-18 6 -1 13.3 14.1
18 6 1 8 11.2
18 6 1 22.6 10.9
-18 6 -1 20.6 10.1
-18 6 -1 8.6 9.6
18 6 1 -17.1 28.8
-18 6 -1 -0.8 9.2
18 6 1 21.1 15.3
18 6 1 3.7 10.5
-20 -6 -1 48.5 11.9
20 -6 1 54.79 29.6
20 -6 1 56.09 17.8
-20 -6 -1 25.4 12.4
20 -6 1 -0.1 14
-20 -6 -1 27.6 12.6
20 6 1 43.1 14.4
20 6 1 23.7 13.7
20 6 1 19.8 17
-20 6 -1 35.6 16.2
20 6 1 21.6 16.8
20 6 1 -46.6 30.8
20 6 1 33.2 12.1
-20 6 -1 27.9 12.5
-20 6 -1 22 11.5
22 -6 1 10.3 17.8
-22 -6 -1 17.1 13.9
-22 -6 -1 40 11.9
22 6 1 -20.7 16.1
-22 6 -1 3 14
22 6 1 -2 14.2
21 -7 -1 32.8 18.4
21 -7 -1 81.19 35
-21 -7 1 46.3 18.6
-21 -7 1 49.6 13.7
21 7 -1 35.9 15.4
21 7 -1 70.69 20.8
-21 7 1 29.3 13.2
21 7 -1 35.5 15.7
-21 7 1 64.39 16
-19 -7 1 6.4 10.6
19 -7 -1 8 31.7
-19 -7 1 3.3 10.9
19 -7 -1 -14 13.5
19 -7 -1 11.5 15.7
19 7 -1 -10.1 7.5
-19 7 1 1.2 9.9
-19 7 1 -2.8 15
-19 7 1 -6.7 10.9
19 7 -1 3.2 9.3
19 7 -1 -3 14.9
19 7 -1 3 12.3
19 7 -1 -25.6 25.6
19 7 -1 3.4 11.5
-19 7 1 12.2 18.5
17 -7 -1 38.8 26.9
-17 -7 1 29.4 11
-17 -7 1 39.4 11
-17 -7 1 41.6 11.5
17 -7 -1 32.7 11
17 -7 -1 27.7 10.3
17 -7 -1 21.3 15.3
17 -7 -1 25.2 14.7
-17 7 1 32 10.8
17 7 -1 44.5 12.7
-17 7 1 30.3 14.4
-17 7 1 29.2 9.4
-17 7 1 22.8 10
17 7 -1 37.1 13
17 7 -1 21.4 12.6
17 7 -1 9.3 23.8
17 7 -1 13 8.4
17 7 -1 27.4 16.4
15 -7 -1 11.2 11.6
-15 -7 1 8.7 9.3
15 -7 -1 -5 12
-15 -7 1 11.2 8.5
15 -7 -1 3.3 7.2
-15 -7 1 -7.8 7.8
-15 -7 1 4.3 10
15 -7 -1 17 9.1
15 -7 -1 4 22
-15 7 1 25 9.9
15 7 -1 6.8 12.7
-15 7 1 16.9 7.1
-15 7 1 -1.9 8
15 7 -1 24.9 10.7
15 7 -1 -2.6 6.3
15 7 -1 8.3 20.4
15 7 -1 4.6 9
-15 7 1 16.9 12.4
15 7 -1 -0.4 10.2
-13 -7 1 51.79 10.8
13 -7 -1 59.79 25.3
-13 -7 1 69.99 11.5
13 -7 -1 34.9 6.8
13 -7 -1 39.3 7.8
-13 -7 1 47.6 11.8
13 -7 -1 37.7 9.7
13 -7 -1 51.89 12.2
13 -7 -1 70.69 19.4
-13 -7 1 49 9.9
-13 -7 1 40 10.2
13 7 -1 59.89 10.9
13 7 -1 49.9 7.9
13 7 -1 43.1 7.8
-13 7 1 45.6 9.5
13 7 -1 58.69 14.2
13 7 -1 56.49 22.5
-13 7 1 57.79 10.3
-13 7 1 42.2 7.6
-13 7 1 48.6 12.5
13 7 -1 53.59 11
13 7 -1 58.69 12.7
-13 7 1 35.4 7
13 7 -1 39 11.4
11 -7 -1 4.3 19.7
-11 -7 1 11.2 6.6
11 -7 -1 14 5.6
11 -7 -1 18.6 7.6
11 -7 -1 13.6 18.7
-11 -7 1 4.9 7.5
-11 -7 1 11.2 7.8
11 -7 -1 12 11.5
-11 -7 1 -2.5 7.8
11 -7 -1 12.6 9.9
-11 -7 1 11.4 8.4
11 7 -1 1.1 8.7
-11 7 1 15 7.4
11 7 -1 11.9 11.9
11 7 -1 2.5 16.9
11 7 -1 16.5 7.8
-11 7 1 2.2 9.5
11 7 -1 5.2 8
11 7 -1 12 10.6
11 7 -1 15.3 5.5
-11 7 1 5.2 6.2
-11 7 1 8.7 6.9
11 7 -1 -0.6 5.1
9 -7 -1 309.97 26
9 -7 -1 255.57 36
9 -7 -1 302.27 28.6
-9 -7 1 278.17 39.1
-9 -7 1 293.57 25.4
-9 -7 1 322.77 26.7
9 -7 -1 279.87 29.3
-9 -7 1 362.06 27.1
-9 -7 1 276.97 27.5
9 -7 -1 294.27 24.9
9 -7 -1 312.47 26.4
-9 -7 1 297.57 25.6
9 -7 -1 272.37 28.7
-9 -7 1 360.26 27.4
9 -7 -1 330.47 40.2
9 7 -1 326.27 28.6
-9 7 1 328.27 26.1
-9 7 1 221.28 28.5
-9 7 1 317.27 29
9 7 -1 321.37 24.8
9 7 -1 331.97 26.8
9 7 -1 321.77 25.6
9 7 -1 313.17 26.7
9 7 -1 312.37 36.3
9 7 -1 280.67 27.5
9 7 -1 318.57 28.8
7 -7 -1 -6.4 13.5
-7 -7 1 5.5 5.7
-7 -7 1 1.3 6.5
-7 -7 1 -1.4 5.6
7 -7 -1 -1.4 9.1
-7 -7 1 -3.3 4.6
-7 -7 1 -3.2 5.4
7 -7 -1 4.7 5.7
7 -7 -1 -0.4 5.5
7 -7 -1 -3 7.7
-7 -7 1 8.1 8.5
-7 -7 1 5.7 8.2
-7 -7 1 13.4 20.3
-7 7 1 0.5 5.5
7 7 -1 4.9 5.9
7 7 -1 16.4 14.9
7 7 -1 0.3 4.4
-7 7 1 1.4 5.6
7 7 -1 -7.2 4.4
-7 7 1 -2.3 8.4
-7 7 1 5.8 5.7
7 7 -1 8.5 7.4
-7 7 1 5.2 8.2
7 7 -1 -3.8 5.3
-7 7 1 -2.5 13.6
7 7 -1 -3.9 7.8
-5 -7 1 36.3 5.9
5 -7 -1 27.5 16.2
-5 -7 1 40.8 10.2
5 -7 -1 27 8.2
5 -7 -1 41 7.6
-5 -7 1 32.5 9.6
-5 -7 1 32.1 7.8
-5 -7 1 35.3 7.6
-5 -7 1 33 19.8
5 -7 -1 21.7 8.8
-5 -7 1 32.5 6.9
-5 -7 1 35.1 8.4
5 -7 -1 29.6 8.9
5 -7 -1 41.3 7.7
-5 7 1 46 10.4
5 7 -1 23.5 7.1
-5 7 1 16.7 7.1
-5 7 1 39.4 16.1
-5 7 1 35.9 9.8
5 7 -1 32.1 5.6
-5 7 1 39.2 7.5
5 7 -1 24.4 14.8
5 7 -1 43 10.2
-5 7 1 36.4 9.3
5 7 -1 35.7 8.2
5 7 -1 43.9 7.1
-5 7 1 37.9 7.4
5 7 -1 48.8 7.9
-3 -7 1 582.14 43.8
3 -7 -1 599.24 43.8
3 -7 -1 580.64 44
3 -7 -1 532.35 50.89
-3 -7 1 596.94 44.5
-3 -7 1 565.54 43.7
-3 -7 1 567.84 45.9
-3 -7 1 531.05 45.3
3 -7 -1 557.94 43.7
3 -7 -1 570.94 45.7
-3 -7 1 510.05 44.7
3 -7 -1 544.75 45.1
-3 -7 1 528.55 51.79
3 7 -1 558.04 51.39
-3 7 1 561.84 44.9
3 7 -1 560.44 43.7
-3 7 1 567.84 45.4
-3 7 1 607.94 44
-3 7 1 584.24 43.8
3 7 -1 600.64 44
-3 7 1 585.34 51.39
-3 7 1 553.74 46
3 7 -1 547.05 43.8
3 7 -1 574.84 45.6
3 7 -1 595.24 44.8
-3 7 1 567.54 44.2
-1 -7 1 38.1 10.3
-1 -7 1 42.2 8.4
1 -7 -1 29.7 7.5
-1 -7 1 59.29 11.1
-1 -7 1 50.09 17.2
1 -7 -1 46.4 7.2
1 -7 -1 57.39 9.7
-1 -7 1 29.3 7.2
1 -7 -1 37.9 9.3
1 -7 -1 38 16.2
-1 -7 1 31 6.7
1 -7 -1 40.8 8.1
-1 -7 1 40.9 8.3
1 7 -1 43.9 15.8
-1 7 1 37.4 9.4
-1 7 1 38.3 8.1
-1 7 1 50.59 10.2
1 7 -1 36.9 9.8
-1 7 1 32.4 6.5
-1 7 1 34.8 7.4
1 7 -1 52.29 8.8
1 7 -1 52.99 7.9
-1 7 1 31.8 14
-1 7 1 44.3 8.8
1 7 -1 37.8 7.1
1 -7 1 73.59 19.5
-1 -7 -1 78.39 11.4
-1 -7 -1 88.29 20.7
-1 -7 -1 73.09 10.7
1 -7 1 90.49 11.1
1 -7 1 74.09 12.5
-1 -7 -1 88.29 10.8
-1 -7 -1 77.09 12.2
-1 -7 -1 110.99 13.3
1 -7 1 60.59 12
1 -7 1 91.79 11.7
1 -7 1 72.69 9.6
1 -7 1 83.49 10
-1 -7 -1 84.99 10.7
-1 7 -1 89.69 13.6
1 7 1 101.59 11.6
1 7 1 99.39 12.1
1 7 1 110.59 20.6
-1 7 -1 67.29 10.8
-1 7 -1 88.19 10.2
-1 7 -1 84.19 11.4
1 7 1 86.09 11
1 7 1 103.19 11.6
1 7 1 99.39 13.5
-1 7 -1 82.19 18.9
-3 -7 -1 14.1 6.4
3 -7 1 7.2 13
-3 -7 -1 10.9 15.7
-3 -7 -1 17 6.1
-3 -7 -1 22.3 7.9
3 -7 1 3.3 5
3 -7 1 10.8 6
3 -7 1 21.9 8.9
3 -7 1 12.2 5.6
-3 -7 -1 21.2 7.7
-3 -7 -1 9.4 6.4
-3 -7 -1 2.3 6.4
-3 -7 -1 8.7 4.1
3 -7 1 17.1 7.3
-3 7 -1 9.2 13
-3 7 -1 17.2 7.3
-3 7 -1 7.4 5.9
-3 7 -1 4.5 7.5
3 7 1 11.5 7.5
-3 7 -1 5.2 4.9
3 7 1 4.5 5.9
-3 7 -1 20.8 8.9
3 7 1 21.6 13.8
3 7 1 14.6 6.8
3 7 1 17 6
5 -7 1 131.19 14.3
5 -7 1 128.29 16.6
-5 -7 -1 159.08 15.7
5 -7 1 143.19 14.4
-5 -7 -1 139.39 28.9
-5 -7 -1 124.49 14.6
-5 -7 -1 153.38 16
5 -7 1 132.99 14.1
5 -7 1 119.39 16.6
5 -7 1 142.99 25.2
-5 -7 -1 164.18 15.7
-5 -7 -1 175.98 17.8
-5 -7 -1 157.08 16.8
-5 -7 -1 158.18 13.9
-5 7 -1 154.18 25.3
5 7 1 166.98 18.4
5 7 1 161.88 15.3
5 7 1 177.68 27
5 7 1 165.28 18.2
-5 7 -1 146.99 14.5
-5 7 -1 148.09 18.1
-5 7 -1 135.99 18.4
5 7 1 143.29 15.2
5 7 1 144.29 14.8
-5 7 -1 150.78 16.8
5 7 1 145.69 13.4
-5 7 -1 137.49 14.7
-7 -7 -1 -7.3 6.9
-7 -7 -1 28.1 21.4
-7 -7 -1 5.1 5.9
7 -7 1 0.6 7.5
-7 -7 -1 -0.9 7.3
7 -7 1 1.3 5.1
-7 -7 -1 0.3 6.7
7 -7 1 -4.6 14.3
-7 -7 -1 -2.7 6
7 -7 1 -14.7 9.8
7 -7 1 -0.2 5.8
-7 -7 -1 3 6.1
7 -7 1 11 9.1
-7 -7 -1 -8.8 4.7
7 -7 1 0.6 5.1
7 7 1 5.7 6.2
7 7 1 6 5.7
7 7 1 17.3 9.4
-7 7 -1 1.7 5.8
-7 7 -1 16.5 8.8
7 7 1 1.2 6.9
7 7 1 -1.5 4.6
-7 7 -1 -3.7 9.1
7 7 1 -16.4 13.1
7 7 1 -1.2 6.4
-7 7 -1 -1.2 4.7
-7 7 -1 -0.2 5.1
-7 7 -1 -12 13.3
9 -7 1 7.1 10.7
-9 -7 -1 24.1 8.1
-9 -7 -1 26.3 8.5
-9 -7 -1 78.39 23.6
-9 -7 -1 32.8 7.9
9 -7 1 14.1 9.7
9 -7 1 17.3 6.7
-9 -7 -1 17.6 7.1
9 -7 1 36.9 18.3
9 -7 1 29.8 20.8
-9 -7 -1 25.9 8.3
-9 -7 -1 19.2 7.4
-9 -7 -1 33.7 9.7
9 -7 1 33.7 9.9
9 -7 1 15.7 6
9 -7 1 18.2 7.3
9 7 1 23 7.9
-9 7 -1 38.7 11.8
9 7 1 21.9 10.4
-9 7 -1 17 6.2
-9 7 -1 26.7 6.8
9 7 1 30.1 7.1
9 7 1 27.6 18.1
9 7 1 46.7 8.9
-9 7 -1 13.2 9.1
9 7 1 34.1 7.7
9 7 1 20.5 8.9
11 -7 1 232.08 40.9
-11 -7 -1 247.68 23.8
-11 -7 -1 240.58 23.1
11 -7 1 264.97 25.8
11 -7 1 242.58 20.2
11 -7 1 260.87 22.2
-11 -7 -1 261.97 24.7
-11 -7 -1 256.07 23.5
11 -7 1 237.18 28.4
-11 -7 -1 283.97 23.3
11 7 1 254.07 23.6
-11 7 -1 241.38 22.6
11 7 1 241.88 25.5
11 7 1 235.08 24.7
11 7 1 276.87 38
-11 7 -1 221.48 20.6
11 7 1 263.67 22.4
11 7 1 217.28 22.1
-11 7 -1 201.68 25.4
11 7 1 274.97 23.6
13 -7 1 22.1 8.3
13 -7 1 21.2 11.2
13 -7 1 14.8 6.6
13 -7 1 27.4 13.7
-13 -7 -1 20.7 9.7
13 -7 1 3.6 21.5
-13 -7 -1 43.4 10.9
-13 -7 -1 25.2 9.8
-13 -7 -1 34.5 9.9
13 7 1 27.9 8.9
-13 7 -1 26.3 8.6
-13 7 -1 13.3 11.4
13 7 1 20.5 9.6
13 7 1 52.19 9
13 7 1 15.2 9.5
13 7 1 31.5 10.8
-13 7 -1 19.7 7.4
13 7 1 10.7 21.2
13 7 1 18.1 12.7
15 -7 1 2.4 12.9
-15 -7 -1 11.5 9.3
-15 -7 -1 0.6 8.5
15 -7 1 6.9 8.6
15 -7 1 -3.6 22.9
15 -7 1 -2 11.6
-15 -7 -1 -2.8 8.1
-15 -7 -1 0 9.2
15 -7 1 8.5 7.8
-15 -7 -1 7.1 10.1
-15 7 -1 0.8 8.2
-15 7 -1 -7.6 6.8
15 7 1 -17.7 21.2
15 7 1 5.3 9.6
15 7 1 -4.8 7.4
15 7 1 11.3 13
15 7 1 -4.5 8.5
15 7 1 -0.9 9.8
15 7 1 11 9.7
-15 7 -1 14.6 13.1
-17 -7 -1 7.5 11
17 -7 1 9.2 9.8
-17 -7 -1 -4.9 9.4
17 -7 1 -4 9.6
-17 -7 -1 4.3 11.2
17 -7 1 -2.7 25.2
-17 -7 -1 -3.3 9.2
17 -7 1 -3.4 12.6
17 -7 1 -0.7 13.7
-17 7 -1 2.6 8.8
-17 7 -1 0 18.6
-17 7 -1 5.2 8.7
17 7 1 -6.7 9.2
-17 7 -1 -4.6 8.7
17 7 1 6.1 13.7
17 7 1 22.5 11.6
17 7 1 -21.4 24.1
17 7 1 0 8.9
17 7 1 11.6 11.3
-19 -7 -1 0.3 10.2
19 -7 1 2.1 14.2
19 -7 1 22.7 16.8
19 -7 1 32.1 28.8
-19 -7 -1 -10.9 10.3
19 7 1 -17.1 8.6
-19 7 -1 -5.3 10.1
19 7 1 -41.2 26.5
19 7 1 -15.7 13.5
-19 7 -1 -7.8 15
19 7 1 -2 12.1
-19 7 -1 11.3 11.7
19 7 1 -11 11.5
-21 -7 -1 19.2 12.6
21 -7 1 33 23.2
-21 -7 -1 37.6 14.1
21 7 1 26.1 19.8
21 7 1 21.6 17
-21 7 -1 25 13.8
21 7 1 21.3 15.4
20 -8 -1 14 18.4
-20 -8 1 -15.5 12.2
-20 -8 1 -3.8 17.9
-20 -8 1 -0.6 13.9
20 -8 -1 -1.1 40.6
20 8 -1 5 12.8
20 8 -1 -14.1 13.1
20 8 -1 1.3 15.7
-20 8 1 11.2 11.5
18 -8 -1 91.69 20.9
-18 -8 1 91.39 15.6
-18 -8 1 79.19 15.3
18 -8 -1 51.29 17.6
18 -8 -1 64.99 20.1
-18 -8 1 104.89 16.7
-18 8 1 83.19 19.8
-18 8 1 67.29 12.4
18 8 -1 91.29 15.8
18 8 -1 109.19 20.6
18 8 -1 59.49 30.1
-18 8 1 58.89 14.3
18 8 -1 59.89 15.7
16 -8 -1 3.4 13.2
16 -8 -1 5.7 26.3
-16 -8 1 16.7 10.8
-16 -8 1 -7.9 10.3
16 -8 -1 15.8 8.7
16 -8 -1 14.2 16.6
-16 -8 1 16.1 10.2
16 -8 -1 14.9 10.3
16 8 -1 10.7 12
16 8 -1 -16.2 21.5
16 8 -1 12.6 12.1
16 8 -1 -0.7 12.9
-16 8 1 30 14.3
-16 8 1 11.5 10.1
-16 8 1 9 7.6
-16 8 1 11.5 9.6
14 -8 -1 12.4 12
-14 -8 1 10.1 8.9
14 -8 -1 7.7 6.1
-14 -8 1 18.4 9.7
14 -8 -1 13.9 14
14 -8 -1 26.1 10
14 -8 -1 29.4 26.9
-14 -8 1 5.3 10.9
-14 8 1 4.1 6.3
14 8 -1 14.8 12.9
14 8 -1 13.2 9.5
14 8 -1 6.5 20.5
14 8 -1 15.5 6.1
-14 8 1 22.2 9.5
14 8 -1 23.3 10.4
14 8 -1 10.2 12.8
-14 8 1 -2.5 8.4
-14 8 1 3.9 12
12 -8 -1 22.5 11.2
12 -8 -1 10 6.4
12 -8 -1 10.9 23.3
-12 -8 1 11.8 8.2
12 -8 -1 43.3 15.1
-12 -8 1 23.6 9.3
-12 -8 1 34.9 10
12 -8 -1 31.4 9
-12 -8 1 21.4 10.9
12 8 -1 10.7 11.1
12 8 -1 13.7 5.7
-12 8 1 21.1 9.1
12 8 -1 14.2 6.2
12 8 -1 31.1 20
-12 8 1 31.1 9.3
12 8 -1 18.6 9.6
12 8 -1 13.3 8
12 8 -1 23.1 8.5
-12 8 1 28.1 8.7
-12 8 1 24.5 12.4
-10 -8 1 144.29 17.4
10 -8 -1 138.59 16.1
10 -8 -1 142.09 34.8
10 -8 -1 176.58 21.4
-10 -8 1 155.48 17.9
-10 -8 1 173.28 20
10 -8 -1 126.39 18.5
-10 -8 1 120.99 17.8
10 -8 -1 139.89 15.1
-10 -8 1 180.08 16.7
-10 -8 1 133.49 16.2
-10 8 1 166.08 20.2
-10 8 1 143.79 16.3
10 8 -1 146.19 14.8
10 8 -1 133.19 16.6
10 8 -1 177.58 21.5
10 8 -1 164.88 16.3
10 8 -1 179.38 30.9
10 8 -1 166.08 14.9
-10 8 1 147.79 15.6
-8 -8 1 8.2 6.4
-8 -8 1 3.6 6.3
8 -8 -1 -1.6 6.4
-8 -8 1 -11.7 8.1
8 -8 -1 17.1 18.9
8 -8 -1 -5.4 10.1
8 -8 -1 -0.2 11.5
-8 -8 1 2 6.1
8 -8 -1 7.6 6.7
-8 -8 1 -6.8 6.4
-8 8 1 12 7
8 8 -1 6.8 7
-8 8 1 -3.3 15.2
8 8 -1 13.4 5.6
-8 8 1 5.2 6.6
-8 8 1 -4.8 6.5
8 8 -1 10.8 5.8
8 8 -1 10.8 7.2
-8 8 1 10.2 9.1
8 8 -1 -4.3 9.6
6 -8 -1 1122.79 91.59
-6 -8 1 1228.28 90.39
-6 -8 1 1054.79 99.19
-6 -8 1 1126.79 90.09
6 -8 -1 1250.27 92.39
-6 -8 1 1328.87 91.49
6 -8 -1 1257.07 92.79
6 -8 -1 1240.98 90.09
6 -8 -1 1264.37 90.09
-6 -8 1 1223.08 92.39
6 -8 -1 1254.07 90.19
-6 -8 1 1142.29 91.49
6 -8 -1 1089.99 98.49
6 8 -1 1221.68 92.19
6 8 -1 1195.48 88.99
-6 8 1 1197.38 90.19
6 8 -1 1253.77 90.59
6 8 -1 1212.88 99.29
-6 8 1 1203.78 91.89
-6 8 1 1189.08 90.09
-6 8 1 1110.69 92.59
6 8 -1 1164.38 90.29
-6 8 1 1253.57 92.39
6 8 -1 1241.48 89.59
-6 8 1 1146.89 90.09
-6 8 1 1250.67 99.49
6 8 -1 1210.98 91.29
-4 -8 1 49.5 21.9
4 -8 -1 56.89 9.3
4 -8 -1 59.19 12.2
4 -8 -1 66.79 20.2
-4 -8 1 43.1 9.3
4 -8 -1 52.39 11.5
4 -8 -1 54.49 9.4
-4 -8 1 44.1 11.4
-4 -8 1 54.09 12.3
-4 -8 1 60.39 9.5
-4 -8 1 55.89 10.8
-4 -8 1 43.1 9.4
4 -8 -1 41 9.5
4 8 -1 59.89 12.3
4 8 -1 55.59 9.1
4 8 -1 56.99 18.4
4 8 -1 46.9 9
-4 8 1 55.69 11.1
-4 8 1 82.29 10.5
-4 8 1 43.8 19.2
-4 8 1 67.39 12.6
-4 8 1 62.89 9.9
4 8 -1 62.49 9.7
-4 8 1 55.69 11.9
-4 8 1 61.19 9.2
4 8 -1 61.79 10.9
2 -8 -1 230.98 31.9
2 -8 -1 198.38 20.2
-2 -8 1 171.78 19.3
-2 -8 1 207.68 21.5
-2 -8 1 185.18 30
2 -8 -1 173.08 17.7
2 -8 -1 206.08 21.7
-2 -8 1 220.78 22.1
2 -8 -1 171.28 18.8
-2 -8 1 165.08 19.1
2 8 -1 197.88 18.6
-2 8 1 185.18 18.3
-2 8 1 201.28 19.3
-2 8 1 189.08 20.2
2 8 -1 190.58 18.2
2 8 -1 184.28 20.5
-2 8 1 176.08 19.3
-2 8 1 188.58 18.1
-2 8 1 235.18 31.8
2 8 -1 212.18 30
2 8 -1 203.98 17.9
-2 8 1 198.68 30.7
2 8 -1 189.28 19.7
0 -8 -1 174.08 19.4
0 -8 1 164.78 17.2
0 -8 -1 146.29 18.2
0 -8 -1 195.08 17.3
0 -8 1 153.98 15.7
0 -8 1 147.29 16.4
0 -8 1 183.18 29.6
0 -8 -1 156.08 16.1
0 -8 -1 165.38 28.2
0 -8 -1 147.19 17.6
0 -8 -1 172.98 17.5
0 -8 1 169.18 19.7
0 -8 1 173.68 17.7
0 8 -1 160.68 17.2
0 8 -1 149.29 15.9
0 8 1 183.08 20.2
0 8 -1 167.18 16.3
0 8 1 172.58 16.8
0 8 -1 183.98 28.5
0 8 -1 162.68 17.6
0 8 -1 149.88 19.2
0 8 1 161.98 27
0 8 1 130.59 15.5
0 8 1 161.08 17.4
-2 -8 -1 95.69 23.7
-2 -8 -1 80.69 13.6
-2 -8 -1 94.49 11.6
2 -8 1 78.99 10.9
-2 -8 -1 103.89 12
-2 -8 -1 96.39 13
2 -8 1 88.49 13.2
2 -8 1 74.39 14.6
2 -8 1 94.19 14.6
2 -8 1 75.99 10.5
2 -8 1 107.39 23.4
2 -8 1 81.69 11.8
-2 -8 -1 95.49 14
-2 -8 -1 115.29 13.4
-2 8 -1 73.29 11.8
-2 8 -1 94.79 11.1
2 8 1 112.49 12.6
-2 8 -1 100.39 21.3
2 8 1 112.39 12.5
2 8 1 109.09 15.4
2 8 1 76.29 11.7
-2 8 -1 95.79 13.1
-2 8 -1 99.29 15.1
2 8 1 102.69 21.8
-2 8 -1 68.99 14
2 8 1 108.59 13.7
4 -8 1 639.24 45.2
4 -8 1 555.84 54.49
-4 -8 -1 568.74 45.6
4 -8 1 596.54 47.2
-4 -8 -1 550.34 46
4 -8 1 613.54 45.6
4 -8 1 609.34 48.1
-4 -8 -1 606.34 44.2
-4 -8 -1 555.54 45.5
-4 -8 -1 617.14 47.5
-4 -8 -1 507.35 56.99
-4 -8 -1 564.84 46.9
4 -8 1 545.75 44.8
-4 -8 -1 578.44 46.1
4 8 1 553.74 46.4
4 8 1 610.64 54.49
-4 8 -1 570.34 45.6
4 8 1 620.94 45.7
-4 8 -1 498.85 48
4 8 1 592.34 45.8
-4 8 -1 604.44 55.69
-4 8 -1 565.14 45.1
4 8 1 570.24 43.8
-4 8 -1 593.04 47.8
-4 8 -1 585.34 47.1
4 8 1 614.74 47.4
4 8 1 586.34 45.8
-6 -8 -1 106.59 14.1
-6 -8 -1 151.38 17.2
-6 -8 -1 108.69 13.5
6 -8 1 104.69 16.4
-6 -8 -1 161.08 16
-6 -8 -1 145.39 16.6
6 -8 1 147.89 14
-6 -8 -1 123.09 12.5
6 -8 1 111.49 12.7
-6 -8 -1 134.59 15.8
6 -8 1 113.29 16.4
-6 -8 -1 87.79 29.3
6 -8 1 103.19 25.6
6 -8 1 109.69 17.4
6 -8 1 120.19 13.3
6 8 1 123.19 13.4
-6 8 -1 80.79 16.1
6 8 1 133.49 16.7
6 8 1 138.09 17.3
-6 8 -1 104.09 13
-6 8 -1 92.09 13.2
6 8 1 102.79 13.5
6 8 1 130.39 14.2
-6 8 -1 106.79 16.5
6 8 1 128.69 25.2
6 8 1 98.09 11.7
-6 8 -1 119.79 15.8
-6 8 -1 117.99 25
8 -8 1 256.37 23
-8 -8 -1 260.17 24.1
-8 -8 -1 267.17 24
-8 -8 -1 286.87 23.3
-8 -8 -1 229.58 25
8 -8 1 263.57 26.8
8 -8 1 287.87 28.4
-8 -8 -1 278.77 24.3
8 -8 1 251.87 22.6
-8 -8 -1 262.17 25.9
-8 -8 -1 281.97 26.5
-8 8 -1 258.47 23.3
8 8 1 258.97 22.6
8 8 1 285.67 24.5
-8 8 -1 264.47 28.3
8 8 1 302.37 23.4
-8 8 -1 203.38 22.8
8 8 1 274.77 24.6
8 8 1 280.07 38.9
-8 8 -1 269.17 26.8
8 8 1 254.77 26.1
-10 -8 -1 2.1 6.9
-10 -8 -1 -5.4 8.8
-10 -8 -1 11.9 8.2
-10 -8 -1 6.4 7.8
10 -8 1 3.9 12.2
10 -8 1 8.3 10.3
10 -8 1 -6.4 22
-10 -8 -1 4.6 7.5
10 -8 1 12.1 7.4
-10 -8 -1 5.5 7.6
10 -8 1 8.7 6.1
-10 -8 -1 -2 8.6
-10 8 -1 2.6 5.7
10 8 1 13 7.8
10 8 1 4.5 7.4
10 8 1 -2 6.5
-10 8 -1 -2.2 6.9
10 8 1 -11.2 16.2
10 8 1 3.7 7.6
10 8 1 4.2 10.1
-10 8 -1 15.2 7.4
-10 8 -1 3.4 10.3
-12 -8 -1 13.4 8.9
12 -8 1 17.3 6.2
-12 -8 -1 26.1 9
12 -8 1 0.2 23.1
-12 -8 -1 17.8 9.4
12 -8 1 20.6 8.6
-12 -8 -1 20.7 9.5
-12 -8 -1 14.6 10
12 -8 1 2.1 13.4
-12 -8 -1 15.2 9.8
12 -8 1 21.2 10.8
-12 8 -1 1.9 7.4
-12 8 -1 24.8 8.7
12 8 1 17.1 7.2
12 8 1 29.9 9.1
12 8 1 24.3 8
12 8 1 14.1 9.2
-12 8 -1 15.1 11.6
12 8 1 18.5 13.5
12 8 1 16.7 20.4
-14 -8 -1 4.2 8.8
-14 -8 -1 -10.5 8.3
14 -8 1 -11.6 11.8
14 -8 1 6.1 9
14 -8 1 12.9 14
-14 -8 -1 -9.4 10.1
14 -8 1 -3.3 6.7
14 -8 1 -4.4 24.8
-14 -8 -1 2.5 8.4
14 8 1 11.7 7.8
-14 8 -1 15.1 12.8
14 8 1 -23.1 20
14 8 1 -12.7 8.3
14 8 1 -1.9 7.6
-14 8 -1 -7.7 7.9
14 8 1 -10.4 11.3
14 8 1 10.9 11.2
16 -8 1 34.5 11.6
-16 -8 -1 25.9 11.9
16 -8 1 37.4 15.2
16 -8 1 37.8 17.1
16 -8 1 63.89 31.8
-16 -8 -1 35.5 11.2
16 -8 1 35.7 10.1
-16 -8 -1 34.6 11.6
-16 8 -1 54.49 12.1
16 8 1 32.2 10
16 8 1 1.3 37.4
16 8 1 58.09 16.4
16 8 1 23.4 9.6
-16 8 -1 41.2 18
16 8 1 35.2 11.8
18 -8 1 -5.9 14
18 -8 1 9.7 15.8
-18 -8 -1 11.9 12.4
-18 -8 -1 -5.9 10.6
-18 -8 -1 5 11.6
18 -8 1 4.6 28.5
-18 8 -1 8.7 10.9
-18 8 -1 6.3 24.3
18 8 1 -0.9 14.6
-18 8 -1 6.5 9.6
18 8 1 -11.5 8.6
18 8 1 -13.7 27
20 -8 1 19.1 20.3
-20 -8 -1 -2.7 12.2
-20 -8 -1 0.6 13.6
20 8 1 3.1 15.3
20 8 1 -1 13.1
20 8 1 19 15.1
-20 8 -1 -6.2 11.1
-19 -9 1 10.3 13.3
-19 -9 1 -10.8 11.5
19 9 -1 -10.2 15.2
19 9 -1 15.6 14.8
19 9 -1 7.7 15
17 -9 -1 72.29 21.4
17 -9 -1 72.69 35.7
17 -9 -1 43.6 16.7
-17 -9 1 28.9 12
-17 -9 1 36.7 12.8
-17 -9 1 53.69 17.2
17 9 -1 29.1 28.2
17 9 -1 37 17.3
17 9 -1 62.79 16.3
-17 9 1 50.29 12.8
-17 9 1 47.5 19.2
17 9 -1 23.4 12.6
-15 -9 1 56.69 12.3
-15 -9 1 37.7 12.4
15 -9 -1 53.79 13.1
15 -9 -1 53.59 18.1
15 -9 -1 46 8.4
-15 -9 1 41.9 12.6
15 -9 -1 28.1 16.4
-15 -9 1 40.9 14.7
15 -9 -1 5 26.5
15 9 -1 44.8 11.9
-15 9 1 37 12
15 9 -1 54.59 50.09
15 9 -1 73.79 15.4
-15 9 1 35.7 20.1
15 9 -1 34.3 13.5
15 9 -1 44.9 15.8
-13 -9 1 70.99 11.9
-13 -9 1 48.7 11.3
13 -9 -1 23.9 13.3
13 -9 -1 43.7 9
13 -9 -1 63.99 12.1
-13 -9 1 59.29 14.8
13 -9 -1 57.89 17.5
-13 -9 1 36.9 11.7
13 -9 -1 49 28.7
13 9 -1 46.4 12.4
13 9 -1 59.29 11.9
13 9 -1 32.5 23.8
-13 9 1 37.3 10.5
-13 9 1 25.8 10.2
13 9 -1 71.89 16.1
-13 9 1 34.5 13.8
-13 9 1 36.9 9.7
-11 -9 1 151.58 23.1
11 -9 -1 139.89 22.6
11 -9 -1 90.69 18.5
11 -9 -1 166.38 17.3
11 -9 -1 122.09 14.9
-11 -9 1 127.49 17.8
-11 -9 1 206.78 18.1
-11 -9 1 139.59 18.3
11 -9 -1 176.28 36.2
11 9 -1 188.98 25.5
-11 9 1 152.58 20.9
11 9 -1 136.39 14.7
-11 9 1 159.08 18.1
11 9 -1 163.28 32.1
11 9 -1 162.48 22
11 9 -1 159.68 20.8
-11 9 1 156.18 16.6
11 9 -1 170.68 17
-11 9 1 132.99 16.6
-9 -9 1 48.9 12.8
-9 -9 1 33.2 10
-9 -9 1 17.1 7.3
9 -9 -1 15.2 17.7
9 -9 -1 25.4 8.2
9 -9 -1 20.8 10.4
9 -9 -1 22.5 8.8
-9 -9 1 21.3 11.6
-9 -9 1 30.6 9
9 -9 -1 32.5 24.7
-9 -9 1 13.9 7.8
9 9 -1 13.6 6.8
9 9 -1 23.3 8.6
-9 9 1 27.5 11.1
-9 9 1 7.8 8.4
9 9 -1 21.7 6.8
-9 9 1 17.2 8.1
-9 9 1 24.7 19.6
9 9 -1 19.2 8.5
9 9 -1 22.5 19.5
-9 9 1 43.3 9.2
9 9 -1 26.9 12.5
-7 -9 1 57.79 11.1
-7 -9 1 63.79 10.7
-7 -9 1 65.49 14
7 -9 -1 71.29 14
7 -9 -1 73.69 11
-7 -9 1 76.89 14.6
7 -9 -1 63.49 15.6
7 -9 -1 73.39 11.2
-7 -9 1 85.59 12.8
-7 -9 1 66.39 9.7
7 9 -1 75.69 11.6
7 9 -1 69.49 11.7
7 9 -1 89.69 11.7
7 9 -1 121.79 17.1
-7 9 1 81.89 15.2
7 9 -1 69.19 22
7 9 -1 94.09 9.9
-7 9 1 76.59 23.2
-7 9 1 63.19 11.6
-7 9 1 55.19 10.8
-7 9 1 91.39 11.6
-5 -9 1 247.18 23.1
5 -9 -1 236.48 25.9
-5 -9 1 242.78 23.8
5 -9 -1 230.38 23
-5 -9 1 275.07 26.6
-5 -9 1 244.98 21.1
5 -9 -1 288.97 23.8
-5 -9 1 273.97 24.8
5 -9 -1 277.07 26.7
-5 -9 1 297.57 27.6
-5 9 1 236.48 23.3
5 9 -1 268.97 26.2
5 9 -1 265.67 35.1
5 9 -1 250.47 22.6
-5 9 1 269.47 26.2
5 9 -1 272.47 23.6
5 9 -1 273.77 23.7
-5 9 1 243.78 25.8
-5 9 1 260.17 23.3
-5 9 1 236.58 23.8
-3 -9 1 -7.2 8.7
3 -9 -1 2.8 8.9
-3 -9 1 -1.3 9.7
-3 -9 1 8.2 7.4
-3 -9 1 -1.6 8.3
3 -9 -1 -19.6 8.2
-3 -9 1 -2.5 5.9
3 -9 -1 -8.8 8.8
3 -9 -1 -5.9 6.5
-3 -9 1 0.1 7.9
3 9 -1 0.5 5.9
3 9 -1 -7.4 23
-3 9 1 4.3 8.8
-3 9 1 -6.9 10.8
-3 9 1 -4.5 14.2
3 9 -1 -10.5 8.5
-3 9 1 5.5 8.1
-3 9 1 6.5 8
-3 9 1 7.6 6.2
-3 9 1 -7.4 6.5
3 9 -1 -1.8 6.4
3 9 -1 -2.6 6.8
-1 -9 1 47.6 14.4
1 -9 -1 90.99 12
-1 -9 1 122.19 13.8
1 -9 -1 92.09 15.4
-1 -9 1 103.59 14.1
1 -9 -1 89.49 13.1
-1 -9 1 102.39 12.6
1 -9 -1 71.79 13.8
-1 -9 1 87.99 15
-1 -9 1 98.39 13.2
1 -9 -1 120.89 13.3
1 -9 -1 94.49 14.4
1 9 -1 103.09 15.8
-1 9 1 92.79 15.4
-1 9 1 106.19 13.1
1 9 -1 78.39 13.6
-1 9 1 92.99 12
-1 9 1 106.79 13.8
1 9 -1 78.49 24
-1 9 1 83.39 13.5
1 9 -1 105.09 13.2
1 9 -1 95.49 12.1
-1 9 1 84.89 23
1 9 -1 100.49 12.4
-1 -9 -1 1.7 6.1
1 -9 1 -2 6.8
1 -9 1 18.9 12.1
-1 -9 -1 11.5 9
-1 -9 -1 1.9 7
1 -9 1 2.9 6.5
1 -9 1 7.1 9.7
1 -9 1 -5.3 8.1
-1 -9 -1 4.9 9
-1 -9 -1 0.9 9.9
-1 -9 -1 1.7 6.5
1 9 1 15.3 15.4
-1 9 -1 2.4 9.1
1 9 1 -4.7 9.7
1 9 1 -8 8.4
-1 9 -1 4.8 6.2
1 9 1 -1.1 7
-1 9 -1 4.2 7.8
1 9 1 0.3 7.2
-1 9 -1 18.3 7.4
-1 9 -1 21.8 18.2
1 9 1 14.8 7.9
-1 9 -1 8.3 8.3
-3 -9 -1 25.9 10
3 -9 1 36.1 12.3
-3 -9 -1 42.4 11.2
-3 -9 -1 30.5 10.4
3 -9 1 32.3 7.7
3 -9 1 29.5 8.8
-3 -9 -1 20.9 7.6
-3 -9 -1 32.4 10
-3 -9 -1 21.1 8
-3 9 -1 21.5 9.2
-3 9 -1 24.7 9.4
3 9 1 25.7 10.6
3 9 1 52.29 9.3
3 9 1 43.1 30.3
3 9 1 28.3 9
-3 9 -1 50.19 11.9
-3 9 -1 16.3 7.1
3 9 1 25.8 8.9
5 -9 1 4.8 10
-5 -9 -1 19.7 8.7
-5 -9 -1 5.7 6.4
-5 -9 -1 24.8 8.3
-5 -9 -1 18.6 10.1
5 -9 1 21.5 10.7
-5 -9 -1 19.7 6.5
5 -9 1 16.4 7.9
5 -9 1 14.2 7.2
-5 -9 -1 24.7 10.8
-5 -9 -1 5.8 9.1
5 9 1 14.2 8.3
5 9 1 4.3 7.3
-5 9 -1 24.5 17.5
-5 9 -1 22.2 7.8
5 9 1 12.3 5.3
-5 9 -1 20.7 10
5 9 1 29.1 11.4
5 9 1 42.2 18.6
-5 9 -1 12.8 10
5 9 1 19.2 7.9
-5 9 -1 28.5 10.8
7 -9 1 101.69 16.5
-7 -9 -1 142.29 15.4
-7 -9 -1 112.89 15.4
-7 -9 -1 129.69 14.6
-7 -9 -1 100.19 15.2
7 -9 1 103.79 13
-7 -9 -1 134.39 17.3
-7 -9 -1 117.89 12.7
-7 -9 -1 85.49 15.2
7 -9 1 134.09 13.9
7 -9 1 83.99 17.8
-7 9 -1 91.59 24.9
7 9 1 112.49 13.3
7 9 1 114.19 26.5
7 9 1 114.79 14.6
7 9 1 114.29 15.7
-7 9 -1 82.99 15.8
7 9 1 92.29 11.7
7 9 1 132.09 18
-7 9 -1 93.39 13
-7 9 -1 98.19 14
9 -9 1 15.1 11.4
9 -9 1 27.9 9.1
-9 -9 -1 36.3 9.6
9 -9 1 8.7 23.8
-9 -9 -1 29 11.5
-9 -9 -1 41.3 11.7
9 -9 1 25.2 14.4
-9 -9 -1 47.3 10.8
-9 -9 -1 32.7 8.4
9 -9 1 31.9 8.4
-9 -9 -1 19.7 9.2
9 9 1 39.8 20.5
9 9 1 33.6 8.4
-9 9 -1 25.7 8
9 9 1 29 8.1
-9 9 -1 37.3 9.8
9 9 1 46.5 10
-9 9 -1 32.1 12.1
-9 9 -1 38.6 21
9 9 1 3.7 7.9
9 9 1 28.4 13.1
11 -9 1 5.5 12
-11 -9 -1 9.6 8
11 -9 1 20.4 9.2
11 -9 1 2.5 6.9
-11 -9 -1 12.2 9.2
11 -9 1 -14.2 13.1
-11 -9 -1 15.2 11.2
-11 -9 -1 9.6 10.7
11 -9 1 8 24.8
-11 -9 -1 -1.3 9.3
11 9 1 0.6 7.3
11 9 1 7.5 7.7
-11 9 -1 12.3 8.5
-11 9 -1 -1.4 7.4
11 9 1 9.6 9.4
-11 9 -1 18.3 12.6
11 9 1 13 11.4
11 9 1 14.9 7.2
-11 9 -1 11.2 7.8
11 9 1 5.2 20.1
11 9 1 5.3 9.3
-13 -9 -1 -7.8 8.3
-13 -9 -1 2.4 8.6
-13 -9 -1 5 9.4
13 -9 1 0.1 9.4
13 -9 1 -1.2 8.6
13 -9 1 6.3 27
13 -9 1 7 14.6
13 -9 1 7.7 12.2
-13 -9 -1 15.5 11.5
-13 9 -1 3.3 7.7
13 9 1 -8.2 9.1
13 9 1 11.5 8
13 9 1 6 21.4
13 9 1 0.7 10.6
-13 9 -1 6 12.6
13 9 1 12.3 8
-13 9 -1 8.8 9.3
13 9 1 -15.4 12
15 -9 1 9.4 14.7
-15 -9 -1 10.8 10.8
-15 -9 -1 10.5 11.9
-15 -9 -1 24.6 12.9
-15 -9 -1 17.5 10.7
15 -9 1 42.1 17.7
15 9 1 28.8 9.3
15 9 1 3 7.4
-15 9 -1 -2 9.5
-15 9 -1 22.8 11.9
-15 9 -1 22.8 16
15 9 1 12.7 13.7
15 9 1 18.6 11.2
15 9 1 24.4 13.2
15 9 1 9.3 24.3
-17 -9 -1 -0.7 12.3
17 -9 1 17.6 18.1
-17 -9 -1 -5 11.2
17 -9 1 25 33.1
-17 -9 -1 -7.9 10.9
-17 9 -1 16.3 11.4
17 9 1 9.1 12
17 9 1 36.8 17.1
16 -10 -1 -6.8 31.7
-16 -10 1 -4.5 10.8
16 -10 -1 12.3 18.1
-16 -10 1 1.1 11.8
-16 -10 1 7.1 14.9
-16 10 1 -10.3 11
16 10 -1 17.1 15.4
16 10 -1 15.2 11.7
-14 -10 1 -16.1 11.5
14 -10 -1 9.9 8.8
14 -10 -1 3.3 14.1
-14 -10 1 1.5 9.6
-14 -10 1 -0.8 10.4
14 -10 -1 11.2 16.4
14 10 -1 9.5 10.8
14 10 -1 20.7 24.3
14 10 -1 -11.8 12.6
-14 10 1 3.1 11.5
14 10 -1 29.9 12.8
-14 10 1 16.8 10.5
-14 10 1 12.5 15.1
-14 10 1 16.8 10.1
12 -10 -1 29.6 11.2
12 -10 -1 38.3 9.6
-12 -10 1 39.2 11.9
12 -10 -1 18.6 16.8
-12 -10 1 40.3 14.1
12 -10 -1 55.19 15.5
-12 -10 1 31.6 11.1
12 -10 -1 30.8 30.5
-12 -10 1 18.2 11
-12 10 1 27.2 14.3
12 10 -1 28.4 11.7
12 10 -1 50.79 26.1
12 10 -1 43.5 16.3
-12 10 1 -2.2 9.9
-12 10 1 43.5 11.2
-12 10 1 31.8 11.3
12 10 -1 44.8 13
-10 -10 1 9.9 7.8
10 -10 -1 -6.2 10.9
10 -10 -1 0 9.2
10 -10 -1 3.2 26.2
-10 -10 1 -6.1 7
-10 -10 1 1.8 9.2
10 -10 -1 -13.4 13.9
-10 -10 1 -12.2 8.4
-10 -10 1 3.1 11
10 -10 -1 8.9 8.5
-10 10 1 -5.3 10
10 10 -1 7.5 6.4
-10 10 1 -2.2 8.4
10 10 -1 -8.9 19
-10 10 1 8.5 12.1
10 10 -1 8.8 8.8
10 10 -1 8.4 8.9
10 10 -1 -6.5 10.1
10 10 -1 3.6 12
-8 -10 1 98.69 17
-8 -10 1 99.89 13.2
-8 -10 1 87.69 11.6
8 -10 -1 114.99 13.9
-8 -10 1 101.19 15.3
8 -10 -1 171.88 23.4
8 -10 -1 104.19 14.2
8 -10 -1 64.69 15.9
-8 -10 1 111.49 15
8 10 -1 95.39 14.3
-8 10 1 101.89 27.3
8 10 -1 101.59 26.3
-8 10 1 68.89 13.2
-8 10 1 105.89 13.8
8 10 -1 109.89 11.9
8 10 -1 91.09 14.2
8 10 -1 89.99 17.1
8 10 -1 86.19 11.7
-8 10 1 100.79 14.8
-8 10 1 89.99 16.8
-6 -10 1 111.79 16.6
-6 -10 1 137.89 15.8
6 -10 -1 145.29 16.3
6 -10 -1 130.79 15.6
-6 -10 1 136.29 19
-6 -10 1 153.18 17
6 -10 -1 91.19 17.4
6 10 -1 151.98 15.2
-6 10 1 127.99 28.8
-6 10 1 135.79 16.2
6 10 -1 133.29 28.5
6 10 -1 170.78 17
-6 10 1 128.89 18.6
-6 10 1 124.59 16.9
-6 10 1 121.19 15.9
6 10 -1 127.49 15.8
4 -10 -1 20.2 8.5
-4 -10 1 22 9.8
4 -10 -1 39.1 12.2
-4 -10 1 21.5 8.6
-4 -10 1 45.7 12.4
-4 -10 1 18.2 9.8
4 10 -1 42 9.7
4 10 -1 38.8 19.8
-4 10 1 38.9 20.9
4 10 -1 43.6 9.5
-4 10 1 28.1 12.2
-4 10 1 39.4 15.4
-4 10 1 32.9 9.3
4 10 -1 10.7 7.3
4 10 -1 33.3 12.1
-4 10 1 41.1 9.4
-2 -10 1 191.28 19.8
-2 -10 1 195.58 20.9
-2 -10 1 179.88 21
-2 -10 1 206.18 23.5
2 -10 -1 147.19 21.1
2 -10 -1 209.48 21.2
2 -10 -1 190.78 23.2
-2 10 1 198.18 20.1
-2 10 1 181.98 32.4
2 10 -1 228.78 35.2
-2 10 1 189.18 19.7
2 10 -1 185.98 20.4
-2 10 1 214.88 22.1
2 10 -1 201.58 19.7
2 10 -1 228.18 25.5
-2 10 1 229.08 24.6
2 10 -1 171.98 19.4
0 -10 1 308.37 25.5
0 -10 1 275.07 28.9
0 -10 1 271.97 29.3
0 -10 -1 285.97 26.3
0 -10 -1 308.47 28.8
0 -10 -1 236.68 27.9
0 -10 -1 299.67 25.6
0 -10 1 284.37 26.8
0 10 -1 285.17 25.7
0 10 -1 290.47 25.5
0 10 1 267.57 26.5
0 10 1 290.27 40.3
0 10 -1 270.57 26.5
0 10 1 254.47 25.8
0 10 -1 309.37 29
0 10 1 283.97 28.3
0 10 -1 305.27 39.2
2 -10 1 64.99 14
2 -10 1 49 11.2
-2 -10 -1 39.7 9.1
-2 -10 -1 38.7 12
2 -10 1 33.8 12
-2 -10 -1 52.69 10.5
2 -10 1 49.8 9.3
-2 10 -1 18.8 8.1
2 10 1 35.3 9.8
2 10 1 36.4 9.4
-2 10 -1 22.9 10.4
-2 10 -1 48.7 13.5
-2 10 -1 23.9 8.7
2 10 1 31 12.2
2 10 1 42 20.5
-2 10 -1 67.39 22.8
-4 -10 -1 203.38 21.5
4 -10 1 175.38 22.8
-4 -10 -1 195.18 21.1
-4 -10 -1 181.88 19.7
-4 -10 -1 210.78 27
4 -10 1 180.38 18.9
4 -10 1 172.18 19.5
4 10 1 204.18 23.8
-4 10 -1 149.79 31.2
-4 10 -1 167.58 19
4 10 1 217.78 35.7
4 10 1 188.08 19.9
4 10 1 221.88 21.4
-4 10 -1 204.98 22.3
6 -10 1 41.3 15.5
-6 -10 -1 25.5 9.2
-6 -10 -1 43.7 10.7
-6 -10 -1 36.8 10.5
6 -10 1 24.8 9.1
-6 -10 -1 13.4 11.7
-6 -10 -1 33.8 7.1
6 -10 1 29.9 9
6 -10 1 11.2 11.1
6 10 1 29.5 8.8
-6 10 -1 35.5 9.1
-6 10 -1 36.3 12.8
-6 10 -1 44.7 21.9
-6 10 -1 28.4 11.3
6 10 1 1.1 17.3
6 10 1 22.9 12.3
-6 10 -1 39.4 11.2
-8 -10 -1 29.6 9.9
-8 -10 -1 32.7 10.5
-8 -10 -1 34.9 9.5
-8 -10 -1 31.9 8.1
8 -10 1 5.5 11.8
8 -10 1 36 10
8 -10 1 25.5 15.4
8 -10 1 14.1 8.9
8 10 1 40.5 13.3
-8 10 -1 33.5 13.4
8 10 1 15.9 9.3
8 10 1 37.6 8.9
-8 10 -1 43.3 9.6
8 10 1 18.9 19.9
-8 10 -1 10.3 7.8
8 10 1 33.9 9.9
-8 10 -1 25.4 21.2
-8 10 -1 29.8 11.1
8 10 1 25.7 8
10 -10 1 -5.1 11
-10 -10 -1 -6.4 7
-10 -10 -1 6.4 9.3
10 -10 1 -38.8 23.7
10 -10 1 17.1 8.2
-10 -10 -1 2 9.3
10 -10 1 -10.4 14.1
-10 -10 -1 -9.8 8.6
10 -10 1 -0.5 8.9
-10 -10 -1 0 9.9
10 10 1 0.2 8.6
-10 10 -1 -1.4 8.1
10 10 1 0.3 7.2
10 10 1 0.5 9.3
-10 10 -1 6.4 12.4
10 10 1 17.9 12.4
10 10 1 -20.7 18
-10 10 -1 -9.2 11
10 10 1 -4.7 7.8
-12 -10 -1 12.9 11
-12 -10 -1 7.5 9.6
12 -10 1 -1 7.9
12 -10 1 13.1 23.4
-12 -10 -1 7 11.3
12 -10 1 -14.4 14.6
12 -10 1 -3.1 26.7
12 -10 1 8.8 16.7
-12 -10 -1 6.2 8.7
12 10 1 -2.7 9.4
12 10 1 8.8 8.4
-12 10 -1 9.3 13.9
12 10 1 11.7 11.7
12 10 1 -3.3 7.4
12 10 1 -2.5 35.3
-12 10 -1 -2.8 9.7
-12 10 -1 -5 8.3
-12 10 -1 7 9.5
12 10 1 -9.1 12.2
-14 -10 -1 17 11.8
-14 -10 -1 33.1 12.3
14 -10 1 48.8 18.9
14 -10 1 38.3 16.5
-14 -10 -1 36.2 11.1
14 -10 1 33.7 8.9
-14 -10 -1 33.7 13.4
14 -10 1 53.29 35.1
-14 10 -1 31.5 11.3
14 10 1 67.39 18.3
14 10 1 33.1 14.1
-14 10 -1 61.79 17.9
14 10 1 9.3 25.3
-14 10 -1 4.7 12.7
14 10 1 45.5 13.3
-16 -10 -1 -22 12.1
16 -10 1 4.4 18
-16 -10 -1 -10.7 11.2
-16 -10 -1 -19.6 10.4
16 10 1 -0.6 12.2
16 10 1 -13.8 14.1
15 -11 -1 -11.1 19.1
-15 -11 1 10.5 15
-15 -11 1 -6.1 10.2
15 11 -1 -14.6 14.3
15 11 -1 -1.9 12.4
-13 -11 1 15.5 9.8
-13 -11 1 -3.7 10.8
-13 -11 1 2.4 13
13 -11 -1 24.5 19.8
13 -11 -1 6 31.4
-13 11 1 15.6 12
13 11 -1 12.2 14.1
13 11 -1 -2 10.4
-13 11 1 -1.4 14.6
11 -11 -1 1.2 9.2
-11 -11 1 1.2 10.3
-11 -11 1 -0.7 10.2
11 -11 -1 11.4 13.9
11 -11 -1 27.1 17.9
-11 -11 1 10.4 12.5
-11 -11 1 -0.1 8.2
-11 11 1 -6.7 9.4
11 11 -1 10.8 13.7
11 11 -1 1.7 9.5
11 11 -1 14.3 12.1
11 11 -1 -3.4 21.5
11 11 -1 8.2 9.7
9 -11 -1 124.69 36.9
9 -11 -1 88.29 18.7
-9 -11 1 162.18 25.9
-9 -11 1 102.49 14.6
-9 -11 1 112.69 16.2
9 -11 -1 164.58 25.7
-9 -11 1 111.59 13.8
9 -11 -1 127.49 16
9 -11 -1 121.69 16.4
-9 -11 1 128.79 19.7
9 11 -1 165.78 22.1
-9 11 1 125.99 19.6
-9 11 1 80.59 28.1
9 11 -1 140.79 49.1
9 11 -1 120.49 14.2
9 11 -1 136.09 17.6
-9 11 1 119.69 15.5
9 11 -1 118.39 16.1
9 11 -1 121.39 13.7
-7 -11 1 25.7 12.5
7 -11 -1 15 10.2
-7 -11 1 2.5 9.5
7 -11 -1 30.6 14.5
7 -11 -1 4.8 16.3
-7 -11 1 26 10.1
7 -11 -1 33.1 10.8
-7 -11 1 13.8 9.5
-7 11 1 10 9
-7 11 1 15.5 22.7
7 11 -1 12.1 21.5
7 11 -1 18.8 9.9
-7 11 1 7.5 9.3
7 11 -1 24.6 8.5
-7 11 1 14.9 12.1
7 11 -1 27.4 10.1
7 11 -1 29.7 14
5 -11 -1 15 9.4
5 -11 -1 -9.2 8.8
-5 -11 1 5.8 9.2
-5 -11 1 12.9 10
-5 -11 1 6.4 11.8
5 -11 -1 -14.3 10.7
-5 -11 1 5.1 8.6
-5 11 1 -2.5 10.9
-5 11 1 0 9.3
-5 11 1 12.6 21.1
-5 11 1 -7.7 8.2
5 11 -1 1.8 19.9
5 11 -1 2.9 11.5
-5 11 1 -6.7 10.2
5 11 -1 -2.6 7.6
5 11 -1 10.9 9.6
5 11 -1 4 8
-3 -11 1 77.39 13.2
3 -11 -1 69.79 12.1
3 -11 -1 74.89 14.9
3 -11 -1 76.89 12.8
-3 -11 1 58.49 13.4
-3 -11 1 57.59 11.5
-3 -11 1 83.19 16
3 11 -1 71.69 12.1
-3 11 1 76.99 26.5
-3 11 1 53.19 15.2
-3 11 1 58.49 13.8
3 11 -1 91.59 16.6
3 11 -1 38 10.6
-3 11 1 70.89 12.4
3 11 -1 79.69 25
-3 11 1 63.89 12
3 11 -1 70.29 12.4
1 -11 -1 144.69 20.4
-1 -11 1 143.29 21.1
1 -11 -1 139.09 18.4
-1 -11 1 131.89 19.4
-1 -11 1 164.18 18
-1 -11 1 184.18 19.8
1 11 -1 176.88 19
1 11 -1 146.19 31.7
-1 11 1 185.98 23.2
-1 11 1 170.98 18.9
-1 11 1 171.38 33.5
1 11 -1 154.58 18.9
-1 11 1 122.69 17.4
1 11 -1 165.38 18.2
-1 11 1 136.19 21.5
1 11 -1 179.38 22.8
-1 -11 -1 76.89 13.6
1 -11 1 87.39 13.1
-1 -11 -1 104.59 14.2
-1 -11 -1 73.59 16
1 -11 1 58.09 17.2
-1 -11 -1 86.59 16.2
1 -11 1 93.39 17.1
1 -11 1 130.89 15.6
1 11 1 68.29 12.6
-1 11 -1 83.89 13.2
-1 11 -1 104.39 18
1 11 1 103.19 15.1
-1 11 -1 85.09 12.7
-1 11 -1 90.09 15.1
1 11 1 97.79 14.9
1 11 1 86.59 26.5
-1 11 -1 73.89 26.5
1 11 1 132.69 18.9
3 -11 1 63.79 12.7
-3 -11 -1 65.69 14.4
-3 -11 -1 60.79 12.9
-3 -11 -1 69.09 12.4
3 -11 1 45.6 14.8
-3 -11 -1 50.19 14.6
3 -11 1 68.09 12.2
-3 11 -1 77.79 25.9
3 11 1 91.39 12.8
-3 11 -1 46.2 11.1
-3 11 -1 55.89 12
3 11 1 103.79 17.1
3 11 1 66.89 24.9
-3 11 -1 92.29 15
-3 11 -1 88.39 16.9
3 11 1 68.79 12.7
3 11 1 83.49 13
-5 -11 -1 108.09 16.2
5 -11 1 103.59 15.2
-5 -11 -1 98.09 15.8
5 -11 1 80.59 17.3
5 -11 1 86.89 14.5
-5 -11 -1 96.69 17
-5 -11 -1 101.29 17.8
-5 11 -1 136.39 20.3
5 11 1 122.19 16.3
5 11 1 142.49 20
-5 11 -1 98.89 17.2
5 11 1 125.49 15.2
-5 11 -1 129.59 15.1
-5 11 -1 111.29 29.1
5 11 1 94.39 28.2
7 -11 1 -0.5 9
-7 -11 -1 6.5 10.4
7 -11 1 -0.7 8.7
-7 -11 -1 7.3 10.9
7 -11 1 -19.8 13.9
-7 -11 -1 3.6 9.1
-7 -11 -1 -1.8 6.5
7 -11 1 -1.7 11.4
-7 -11 -1 13.2 9.8
7 11 1 0.5 19.6
7 11 1 -0.3 6.1
7 11 1 1.1 11.9
7 11 1 2.2 9.2
-7 11 -1 9.6 12.6
-7 11 -1 1.8 21.7
7 11 1 5.6 8.9
-7 11 -1 -6.8 8.3
7 11 1 -6.9 7.5
9 -11 1 -4.8 15.9
-9 -11 -1 29.5 12.6
9 -11 1 28.6 14.4
-9 -11 -1 51.49 16.9
-9 -11 -1 38.8 12.3
9 -11 1 17.8 30.9
9 -11 1 37.2 18.1
-9 -11 -1 21.8 8.6
-9 -11 -1 36.1 11.4
9 11 1 42.4 32.8
9 11 1 20.6 10.5
-9 11 -1 14.6 13.4
-9 11 -1 6.5 8.7
9 11 1 29.9 9.4
-9 11 -1 17 9.5
9 11 1 48.9 15.3
9 11 1 33.6 12.7
-9 11 -1 16.2 24.3
-11 -11 -1 -6.4 11
11 -11 1 -2.1 15.7
11 -11 1 -13.8 13.2
-11 -11 -1 -6.6 9.6
-11 -11 -1 -22.9 18.3
11 -11 1 61.79 35.3
-11 -11 -1 -4.8 8.4
11 -11 1 -1.2 9.7
11 11 1 10.3 13
11 11 1 -4.1 9.3
-11 11 -1 -3.1 9.8
-11 11 -1 -7 9
11 11 1 -8.9 21.3
-11 11 -1 -2.2 13.7
-11 11 -1 -2.3 12.6
11 11 1 0.4 10.1
11 11 1 10.1 13.8
11 11 1 -6.2 7
-13 -11 -1 7.9 12.1
-13 -11 -1 12 10
13 -11 1 31.2 36.9
13 -11 1 23.9 19
13 -11 1 4.8 9.8
13 11 1 0.9 10.8
-13 11 -1 -10 20.5
13 11 1 0.9 13.9
15 -11 1 -5 35.8
-15 -11 -1 -7.4 12.1
15 11 1 -4.7 15.4
15 11 1 -9 12.1
-12 -12 1 -2.6 9.8
-12 -12 1 6.8 13.6
12 -12 -1 -10.4 20.3
12 -12 -1 -0.4 11.3
12 12 -1 -13.9 11.2
12 12 -1 20.7 15.3
-10 -12 1 113.69 15.1
10 -12 -1 188.08 28.1
-10 -12 1 132.59 21.5
10 -12 -1 123.39 17.8
10 -12 -1 119.99 42
10 12 -1 109.79 17.5
10 12 -1 150.08 23.4
-10 12 1 134.09 22.9
-10 12 1 125.89 35.1
-8 -12 1 6.9 12.5
8 -12 -1 -1.2 10.7
-8 -12 1 -3.5 12.3
8 -12 -1 8.7 14.5
8 -12 -1 5.8 18.4
-8 -12 1 3.7 10.5
8 12 -1 -9.6 20.9
8 12 -1 -8.7 7.4
8 12 -1 1.7 9.5
8 12 -1 -10 12.5
-8 12 1 9.2 9.6
-8 12 1 -2.8 23.9
-8 12 1 0.9 13.1
-6 -12 1 21.9 11.2
6 -12 -1 39.9 12.3
6 -12 -1 47.9 12.9
-6 -12 1 53.09 13.1
6 -12 -1 49.8 16.5
6 -12 -1 21.9 18.9
-6 -12 1 40.2 14
-6 -12 1 39.1 12.1
6 12 -1 49.9 12.8
6 12 -1 57.99 11.6
-6 12 1 30.7 11.4
-6 12 1 64.49 15.8
-6 12 1 -0.1 10.6
6 12 -1 46.2 25.5
6 12 -1 63.19 16.6
-4 -12 1 16.8 12.7
4 -12 -1 23.7 13.9
-4 -12 1 29.4 11.1
4 -12 -1 43.2 12.4
-4 -12 1 31.4 14.5
-4 -12 1 40.5 13.4
4 -12 -1 41 12.3
-4 12 1 24 11.1
4 12 -1 45.4 15.1
-4 12 1 -15.3 10.2
-4 12 1 32.2 13.3
4 12 -1 20.3 9.8
-4 12 1 64.49 27
4 12 -1 20.6 39
4 12 -1 35.3 11.4
-4 12 1 32.2 13.9
4 12 -1 32.1 10.4
2 -12 -1 13.6 10.8
-2 -12 1 15.1 10.1
2 -12 -1 7.8 12.3
-2 -12 1 25.5 13.5
2 -12 -1 28.2 11.4
-2 -12 1 4.8 13.7
-2 -12 1 37.6 11.8
-2 12 1 15.5 23.1
2 12 -1 40.9 15.7
-2 12 1 29 13.9
2 12 -1 6.1 10.2
-2 12 1 36.6 13
2 12 -1 24.4 9.7
2 12 -1 56.39 27.3
-2 12 1 9.7 10.3
-2 12 1 22 9.7
2 12 -1 20.8 10.8
0 -12 1 5.3 9.9
0 -12 1 29.3 13.4
0 -12 1 11.1 10.3
0 -12 -1 27.2 11.5
0 -12 -1 24.9 12.7
0 -12 -1 11.6 18
0 12 1 14.9 9.3
0 12 1 20.4 13.6
0 12 1 -0.7 10.3
0 12 -1 7.7 22
0 12 1 24.5 11.6
0 12 -1 16.7 13.2
0 12 -1 14.2 10.9
0 12 -1 -1.9 8.9
0 12 1 15.7 22.7
0 12 -1 10.9 9.6
-2 -12 -1 15 10.6
2 -12 1 33.2 11.4
-2 -12 -1 20.2 12.8
2 -12 1 26.8 11.1
-2 -12 -1 12.8 10.9
2 -12 1 19.3 14.4
-2 12 -1 14.4 25.9
2 12 1 28.1 10
-2 12 -1 15.2 13.7
2 12 1 24.9 23.2
-2 12 -1 -2.1 8.7
2 12 1 8.3 11.1
-2 12 -1 37.9 12.5
-2 12 -1 19.1 9.5
2 12 1 19.8 13.3
4 -12 1 12.7 10.5
-4 -12 -1 11.2 11.6
-4 -12 -1 2.3 10.1
4 -12 1 -10.1 10.1
-4 -12 -1 13.4 12.5
4 -12 1 19.8 22.2
-4 12 -1 3.1 11.9
-4 12 -1 6.4 9.1
4 12 1 6.7 26.8
-4 12 -1 -0.3 12
-4 12 -1 -7.4 8.6
4 12 1 6.5 18.5
4 12 1 -13.7 8.8
4 12 1 4.3 9.5
4 12 1 15.5 13.9
6 -12 1 -17.2 11.6
-6 -12 -1 2.6 11.7
6 -12 1 7.7 15.3
-6 -12 -1 -5 10.5
-6 -12 -1 30 13
6 -12 1 -0.8 16.6
-6 -12 -1 1.6 10.5
6 -12 1 6.1 10.7
-6 12 -1 7.5 10.7
-6 12 -1 3.6 12.7
6 12 1 -3 8.9
6 12 1 6.7 21.8
6 12 1 -6.4 12.1
-6 12 -1 -27.5 20.7
6 12 1 1.5 10.1
-8 -12 -1 34.1 13.3
8 -12 1 55.09 13.1
-8 -12 -1 56.59 14.9
8 -12 1 49.99 16.7
8 -12 1 44.2 20.4
-8 -12 -1 68.49 14.2
8 12 1 55.69 27.6
8 12 1 23.5 10.7
8 12 1 39.5 16
-8 12 -1 15.4 15.7
-8 12 -1 36.7 26.8
-8 12 -1 30 10.9
8 12 1 32.8 10.1
-10 -12 -1 16.5 13
-10 -12 -1 23.2 9.6
10 -12 1 28.3 12.2
10 -12 1 20 19.4
10 12 1 13.7 14.7
-10 12 -1 23 16.5
10 12 1 12.8 10.8
10 12 1 -2.6 8.2
12 -12 1 18.4 12.1
-12 -12 -1 36.8 15.7
12 -12 1 12.2 21.4
-12 -12 -1 14.5 11
12 12 1 43.3 16.7
12 12 1 27.1 14.3
9 -13 -1 -0.3 20.9
9 -13 -1 14.6 13.4
-9 -13 1 0.9 14.1
9 13 -1 4.7 15
9 13 -1 7.7 12
7 -13 -1 -9.6 11.4
7 -13 -1 -14 19
-7 -13 1 -9.2 13.4
7 13 -1 5.2 11.7
-7 13 1 8 14.6
7 13 -1 -24.7 13.1
-7 13 1 9 14.7
7 13 -1 6.8 9.1
5 -13 -1 9.9 18.9
-5 -13 1 10.4 14.3
5 -13 -1 15.5 17.5
5 -13 -1 9.7 14.7
-5 13 1 23.1 14.4
5 13 -1 -4.4 10.8
5 13 -1 -0.8 9.6
5 13 -1 -12.6 13.3
-5 13 1 -10.6 10
-5 13 1 4.6 14
-5 13 1 29.6 31.2
3 -13 -1 2.7 12.9
3 -13 -1 12.8 14.6
-3 -13 1 -1.1 11.3
-3 -13 1 -0.6 12.8
3 13 -1 10.6 14.2
3 13 -1 0.1 19.5
3 13 -1 -14 29.1
-3 13 1 -15.4 9.3
-3 13 1 3.4 13.5
3 13 -1 -11.2 9.4
-3 13 1 -8.8 12.4
-3 13 1 4.8 24.5
1 -13 -1 15.4 14
-1 -13 1 11.9 13.6
-1 -13 1 16.9 12.3
1 -13 -1 14.1 11.9
1 13 -1 28.5 26.3
-1 13 1 19.7 15.1
-1 13 1 26.4 26.6
1 13 -1 24 14.9
-1 13 1 32.8 12.1
1 13 -1 24.5 12.5
-1 13 1 8.8 12.5
1 13 -1 21.1 10.8
1 -13 1 118.29 19
1 -13 1 132.69 22.6
-1 -13 -1 139.79 19.6
-1 -13 -1 122.99 24.6
-1 13 -1 202.58 26.7
-1 13 -1 177.08 21.5
1 13 1 158.88 24
1 13 1 125.49 19.4
-1 13 -1 161.68 37.6
-1 13 -1 145.79 19
1 13 1 117.09 21.6
1 13 1 125.99 34.9
3 -13 1 1.3 14.1
-3 -13 -1 7.9 11
-3 13 -1 4.2 14.2
3 13 1 3.1 14.6
-3 13 -1 -0.2 10.2
3 13 1 13.6 11.9
-3 13 -1 1.9 13
3 13 1 10.5 13.7
-3 13 -1 1.8 27.5
3 13 1 16.4 28.7
5 -13 1 21 12.9
-5 -13 -1 21.6 16.4
5 -13 1 17.8 20.7
5 13 1 8.1 12.4
5 13 1 19.1 15.4
-5 13 -1 13.6 11.5
-5 13 -1 9.5 14.9
-5 13 -1 14.6 14.9
7 -13 1 -9.8 19.7
7 -13 1 4.9 12.9
7 13 1 6.1 11.8
7 13 1 -2.3 10.3
-7 13 -1 27.7 16
7 13 1 13.3 14.9
-9 -13 -1 7 25.2
9 -13 1 -0.3 13.3
9 -13 1 37.5 26.6
9 13 1 26 16.2
9 13 1 11.4 12.1
2 14 -1 14.2 13.6
2 14 -1 -9 15.5
-2 14 1 11.3 16.5
-2 14 1 5.5 16.6
0 14 1 14.7 15.8
0 14 1 -0.3 14
0 14 -1 6.9 15.6
0 14 -1 2.5 13.3
-2 14 -1 48.9 16.7
-24 0 2 20.5 12.3
-24 0 2 11.4 14.7
24 0 -2 -5.5 14.7
-24 0 2 36.8 14.5
24 0 -2 35.8 17.9
-22 0 2 28.1 11.7
-22 0 2 11.7 10.8
-22 0 2 29.5 13.4
22 0 -2 81.39 26.6
22 0 -2 5.6 15.3
-22 0 2 -1.1 10.1
22 0 -2 -4.5 13.1
22 0 -2 9.4 11.5
-20 0 2 3.1 8.5
20 0 -2 2.9 11.4
20 0 -2 8.2 9.8
-20 0 2 18.8 9.8
20 0 -2 73.69 26.3
-20 0 2 19.1 11.6
-20 0 2 15.5 9.9
20 0 -2 9.4 14
-18 0 2 108.09 13.4
-18 0 2 71.29 12.6
18 0 -2 68.79 14.2
-18 0 2 78.69 14
18 0 -2 77.19 13.1
-18 0 2 82.69 14.3
18 0 -2 123.59 34.4
18 0 -2 66.69 12.4
18 0 -2 70.19 13.7
-18 0 2 68.79 11.7
-16 0 2 219.38 22.1
16 0 -2 227.88 22.4
16 0 -2 222.18 23.3
16 0 -2 306.27 39
-16 0 2 263.27 23.9
-16 0 2 219.98 27.4
16 0 -2 212.38 22.1
-16 0 2 257.17 19.3
16 0 -2 280.37 22.8
-16 0 2 206.88 19.2
-16 0 2 275.47 36.4
-16 0 2 229.28 23.1
16 0 -2 244.28 24.2
-16 0 2 239.28 22.3
16 0 -2 259.17 25.4
14 0 -2 516.75 42.6
-14 0 2 593.54 42.4
-14 0 2 506.75 40.1
14 0 -2 547.65 52.79
14 0 -2 554.14 44.2
-14 0 2 512.95 40.2
14 0 -2 566.34 42.1
14 0 -2 553.44 42.2
14 0 -2 518.15 42.9
-14 0 2 486.15 49.5
-14 0 2 511.15 42.7
-14 0 2 552.44 41.9
-14 0 2 560.34 43
-14 0 2 533.35 42
-12 0 2 2105.09 144.39
-12 0 2 1918.21 144.49
12 0 -2 1831.32 145.29
-12 0 2 1961.4 142.89
-12 0 2 1886.91 142.69
12 0 -2 2007.9 144.09
-12 0 2 1969.3 144.19
12 0 -2 2007.3 144.69
-12 0 2 1972.6 143.99
12 0 -2 1938.81 149.59
12 0 -2 1850.71 145.19
-12 0 2 2028.6 144.59
12 0 -2 1989.4 144.19
-12 0 2 1877.91 149.19
10 0 -2 15.1 5.9
-10 0 2 23.8 5.2
10 0 -2 24.3 5.3
10 0 -2 17 5.9
-10 0 2 23.3 5.9
10 0 -2 8.7 7.7
-10 0 2 8.4 11.4
-10 0 2 22.8 4.2
-10 0 2 18 6.5
10 0 -2 14.1 5.2
-10 0 2 18.1 6
-10 0 2 29.6 6
-10 0 2 18.6 4.1
10 0 -2 19.6 11.5
-8 0 2 1727.23 127.29
8 0 -2 1749.03 127.89
-8 0 2 1755.72 127.89
-8 0 2 1851.61 128.29
-8 0 2 1706.03 127.19
8 0 -2 1737.23 131.49
-8 0 2 1758.22 127.99
-8 0 2 1686.73 127.79
8 0 -2 1703.03 127.89
8 0 -2 1778.92 128.39
-8 0 2 1751.62 128.29
8 0 -2 1746.43 128.09
8 0 -2 1709.43 128.69
-8 0 2 1723.73 131.19
8 0 -2 1745.53 127.89
6 0 -2 28.7 9.8
6 0 -2 9.4 4.5
6 0 -2 15.5 4.6
-6 0 2 27.5 5.3
-6 0 2 27.1 3.9
6 0 -2 37 5.9
-6 0 2 10.2 4.6
-6 0 2 6.9 5.2
6 0 -2 15.8 4.7
-6 0 2 16.9 3.8
6 0 -2 12.7 6.2
-6 0 2 5.1 4.2
-6 0 2 27.4 5.6
6 0 -2 9.5 4.2
-6 0 2 14.2 4.3
4 0 -2 257.07 21.7
-4 0 2 259.37 19.3
4 0 -2 253.27 19
-4 0 2 234.88 19.1
4 0 -2 260.37 19.8
-4 0 2 248.98 18.9
4 0 -2 249.68 19.3
4 0 -2 231.88 19.2
4 0 -2 232.88 19.2
4 0 -2 243.58 19.3
-4 0 2 242.98 19.6
-4 0 2 243.18 19.2
-4 0 2 256.77 19.1
-4 0 2 240.08 21.4
4 0 -2 251.17 19.8
-4 0 2 275.47 19.7
-4 0 2 236.48 19.2
-2 0 2 1043.7 72.29
2 0 -2 1004.6 72.29
-2 0 2 997.8 72.39
2 0 -2 991.9 72.39
-2 0 2 1019 72.49
-2 0 2 1041.1 72.49
2 0 -2 941.91 72.29
2 0 -2 931.51 72.19
2 0 -2 984.3 72.29
-2 0 2 995 72.29
2 0 -2 1075.09 72.49
-2 0 2 936.01 72.19
-2 0 2 943.31 72.29
2 0 -2 1019.8 72.39
-2 0 2 921.31 72.19
0 0 -2 909.81 70.69
0 0 -2 960.6 70.99
0 0 -2 890.01 70.69
0 0 -2 1029.4 71.49
0 0 2 908.71 70.69
0 0 2 914.31 70.69
0 0 -2 954.8 70.89
0 0 -2 1025.9 70.79
0 0 2 1043.4 71.49
0 0 -2 979.1 70.79
0 0 -2 982.1 71.19
0 0 2 1032.4 70.79
0 0 2 987.7 71.19
0 0 2 1000.2 70.79
0 0 2 972 70.99
-2 0 -2 36.6 4.1
-2 0 -2 41.5 4.1
-2 0 -2 39.4 4.9
-2 0 -2 26.9 8.1
2 0 2 32.6 8.2
-2 0 -2 38.6 3.9
-2 0 -2 32.3 4.6
2 0 2 36.9 5.1
2 0 2 42.2 4.1
-2 0 -2 40.2 5.4
2 0 2 32 3.8
2 0 2 32 5.3
2 0 2 38.7 4
2 0 2 33.8 4.5
4 0 2 -5 5.1
-4 0 -2 0.6 5.6
4 0 2 -14.9 11.4
4 0 2 2.2 2.6
-4 0 -2 2.7 5.1
-4 0 -2 3.5 2.7
4 0 2 -4.3 3.2
4 0 2 -0.2 3.7
-4 0 -2 7 4.1
-4 0 -2 -3.4 3.5
4 0 2 11.7 4.3
4 0 2 14.7 5.6
-4 0 -2 1.2 4.4
4 0 2 -5.1 3.3
-4 0 -2 18.4 11.6
6 0 2 2 10.6
-6 0 -2 -1.1 3.4
6 0 2 1.5 5.6
-6 0 -2 -1.2 4.6
-6 0 -2 -4.5 9.6
6 0 2 4.1 4
6 0 2 0.3 3.7
6 0 2 5.8 2.6
6 0 2 0.4 5
-6 0 -2 5.5 4.4
-6 0 -2 5.7 5.4
-6 0 -2 -0.5 3.6
6 0 2 8.9 4.3
6 0 2 -1.5 3.7
-6 0 -2 18.1 4.5
-6 0 -2 2.2 2.4
-8 0 -2 326.47 26.5
-8 0 -2 322.17 25
8 0 2 312.57 25
-8 0 -2 332.77 26.3
8 0 2 332.07 27.7
8 0 2 331.97 26.5
8 0 2 349.67 26.7
8 0 2 322.57 37.1
-8 0 -2 352.06 27.9
-8 0 -2 326.47 32.6
-8 0 -2 327.67 26.1
8 0 2 338.67 27.6
8 0 2 351.66 26.3
8 0 2 353.36 26.2
10 0 2 6.7 4.4
10 0 2 7.9 5.2
-10 0 -2 -3.3 11
10 0 2 4.1 13.1
-10 0 -2 -0.8 4.3
-10 0 -2 11.1 6.6
10 0 2 2.3 4.3
10 0 2 -2.2 5.2
-10 0 -2 -3.9 4.9
10 0 2 13.6 5.6
10 0 2 10.5 7.5
10 0 2 7.6 3.1
-10 0 -2 -5.7 4.4
-10 0 -2 4.2 2.5
12 0 2 144.19 16.9
12 0 2 181.28 28.2
-12 0 -2 160.78 15.2
12 0 2 143.09 15
-12 0 -2 153.08 25.1
12 0 2 173.08 15.6
-12 0 -2 153.58 14.8
12 0 2 141.39 15.6
-12 0 -2 170.98 15.9
-12 0 -2 147.59 15.8
12 0 2 146.49 18.4
12 0 2 149.88 15
-12 0 -2 172.78 17.7
-14 0 -2 130.59 14.4
14 0 2 81.09 12.6
-14 0 -2 104.59 14.7
14 0 2 92.89 15.9
14 0 2 154.58 16.2
-14 0 -2 122.79 14
14 0 2 119.89 14.1
-14 0 -2 105.99 13
14 0 2 91.79 12.6
-14 0 -2 114.19 12.8
14 0 2 106.29 25.4
-14 0 -2 121.29 25.3
16 0 2 160.38 18.8
-16 0 -2 113.49 14.9
-16 0 -2 128.79 15.5
16 0 2 163.68 32.9
16 0 2 100.79 15.1
-16 0 -2 113.89 15.9
16 0 2 98.79 20.3
16 0 2 195.48 18.4
-16 0 -2 158.68 19.4
-16 0 -2 143.19 16.8
16 0 2 161.18 20.9
-18 0 -2 16.2 8.4
18 0 2 0.6 11.1
-18 0 -2 0.3 10.4
-18 0 -2 -6.2 7.2
18 0 2 8.5 8.4
18 0 2 6 9.8
-18 0 -2 -2.7 8.7
18 0 2 28.1 21.5
-18 0 -2 10.2 10.9
20 0 2 137.69 17.7
20 0 2 154.08 19.8
20 0 2 149.19 25
-20 0 -2 125.99 19.1
-20 0 -2 131.39 18
20 0 2 156.68 23.7
-20 0 -2 125.99 20.7
-20 0 -2 168.68 19.5
20 0 2 170.08 34.2
22 0 2 23.7 16
22 0 2 23.5 16.6
22 0 2 18.2 13.3
-22 0 -2 24 12.2
-22 0 -2 -7.6 10.7
24 0 2 10.4 17.6
-24 0 -2 2.3 12.5
24 0 2 3.5 14.9
25 -1 -2 -18.2 15.8
-25 -1 2 20.9 13.4
-25 1 2 6.5 14.2
25 1 -2 -0.4 16.1
25 1 -2 -42.8 17.2
-25 1 2 2.5 15.7
23 -1 -2 49.8 16.2
23 -1 -2 34.3 17.5
-23 -1 2 54.09 12.9
-23 -1 2 38.5 14.7
23 -1 -2 74.99 15.4
-23 -1 2 44.3 19.4
-23 -1 2 73.49 14.9
23 1 -2 36.8 16.3
23 1 -2 64.59 15.4
-23 1 2 50.39 15.7
-23 1 2 46 12.6
23 1 -2 48.9 18.8
-23 1 2 53.09 13.9
-23 1 2 57.89 15.8
23 1 -2 49.5 17
21 -1 -2 8.8 13
-21 -1 2 -1.9 9.2
21 -1 -2 2.8 11.9
-21 -1 2 -1.7 9
21 -1 -2 1 10.4
21 -1 -2 61.39 28.5
-21 -1 2 -1.5 10.9
-21 -1 2 2.6 5.2
-21 -1 2 1.5 10.2
-21 1 2 7.8 10.8
21 1 -2 5.1 18.2
-21 1 2 -4.9 9.3
21 1 -2 1.4 13.6
-21 1 2 -11.8 11.5
-21 1 2 -6.3 9
21 1 -2 38.5 26.5
21 1 -2 -21.2 10.9
-19 -1 2 14.7 9.2
19 -1 -2 -2.5 10.5
-19 -1 2 5.6 5.3
-19 -1 2 0.2 8.1
19 -1 -2 18.3 13.6
19 -1 -2 15.7 9.5
19 -1 -2 61.39 27.8
-19 -1 2 0.1 9.4
-19 -1 2 4.2 9.5
-19 1 2 10.2 8.1
19 1 -2 4.5 16.3
19 1 -2 8.3 21.3
-19 1 2 7.9 10.9
19 1 -2 16.1 13.5
-19 1 2 -0.9 7.7
19 1 -2 4.7 9.1
-19 1 2 -8.5 7.6
19 1 -2 11 10.4
-17 -1 2 36.5 9.5
-17 -1 2 31.9 10.4
17 -1 -2 27.6 11.4
-17 -1 2 49.6 10.6
-17 -1 2 34.4 10.6
17 -1 -2 25.2 11.2
17 -1 -2 44.8 11
17 -1 -2 41.6 9.4
17 -1 -2 26.3 12
-17 -1 2 47.7 23.3
-17 -1 2 53.49 7.2
17 -1 -2 33.7 23.3
17 1 -2 49.1 11.7
17 1 -2 54.79 10.9
-17 1 2 64.09 12.3
-17 1 2 56.39 9.9
17 1 -2 22.2 21.7
-17 1 2 39 9.3
-17 1 2 46.5 21.7
17 1 -2 32.2 14.4
17 1 -2 41.1 10.5
-17 1 2 54.09 10.3
-17 1 2 24.5 10.8
-15 -1 2 -1.6 6.1
-15 -1 2 -4.5 7.2
15 -1 -2 -5.2 6.2
-15 -1 2 5.9 6.7
-15 -1 2 1.4 6.5
-15 -1 2 -3.2 7.6
15 -1 -2 -6.4 8.8
-15 -1 2 10.4 4.9
15 -1 -2 16.5 7.1
15 -1 -2 2.1 7.7
-15 -1 2 2.8 4.9
15 -1 -2 2.4 6.2
15 -1 -2 -1.8 18.5
15 -1 -2 14.2 8.4
-15 -1 2 3.8 16.9
15 1 -2 0.7 19
-15 1 2 -5.3 5.6
15 1 -2 -8.5 9.1
-15 1 2 -8.6 5.4
15 1 -2 6.1 6.5
-15 1 2 -11.5 5.4
-15 1 2 -1.4 7.5
15 1 -2 -13.4 6
15 1 -2 13.4 8.9
15 1 -2 -6.1 6
15 1 -2 -3.2 6.9
-15 1 2 19.6 17.4
-15 1 2 -2.6 7.5
13 -1 -2 66.29 12.1
-13 -1 2 45.8 15.8
-13 -1 2 71.79 7.9
-13 -1 2 52.79 7.4
13 -1 -2 64.39 10.4
13 -1 -2 58.29 8.7
-13 -1 2 56.39 9.5
-13 -1 2 67.99 9.3
-13 -1 2 61.29 8.9
-13 -1 2 67.49 10.1
13 -1 -2 50.99 9.8
13 -1 -2 61.79 8.8
-13 -1 2 94.99 15.3
13 -1 -2 59.39 9.5
13 -1 -2 61.89 18.7
13 1 -2 53.99 8.7
-13 1 2 62.69 6.3
-13 1 2 58.39 6.2
-13 1 2 43.9 17.1
13 1 -2 66.69 9
13 1 -2 56.19 10.2
13 1 -2 41.7 18.3
13 1 -2 57.59 9.4
13 1 -2 64.79 11.7
-13 1 2 56.59 10
-13 1 2 75.19 9.6
-13 1 2 65.49 9.2
-13 1 2 68.19 9.1
-13 1 2 62.29 10.4
13 1 -2 58.19 10.3
11 -1 -2 776.12 58.49
-11 -1 2 791.12 57.09
11 -1 -2 771.42 58.49
-11 -1 2 743.33 58.39
-11 -1 2 755.02 57.89
11 -1 -2 754.12 57.69
-11 -1 2 794.52 58.09
11 -1 -2 746.33 59.09
-11 -1 2 773.12 57.89
11 -1 -2 767.62 57.89
11 -1 -2 784.72 57.79
-11 -1 2 747.83 62.79
11 -1 -2 720.73 63.29
-11 -1 2 712.03 57.59
-11 1 2 737.43 57.69
-11 1 2 758.82 56.39
-11 1 2 739.83 58.39
11 1 -2 828.72 58.59
-11 1 2 713.23 56.19
-11 1 2 775.02 58.69
-11 1 2 786.62 57.69
-11 1 2 781.62 57.79
11 1 -2 812.92 57.99
11 1 -2 752.42 57.89
11 1 -2 827.22 64.49
11 1 -2 763.42 57.19
-11 1 2 806.22 64.09
11 1 -2 749.73 59.09
11 1 -2 770.02 58.39
11 1 -2 739.93 57.79
9 -1 -2 24.5 5.8
9 -1 -2 27.8 7.3
9 -1 -2 28 5.5
9 -1 -2 43.5 8.8
9 -1 -2 27.5 7.9
-9 -1 2 24.9 6.6
9 -1 -2 26.8 13.9
9 -1 -2 29.4 5.7
-9 -1 2 39.7 7.2
-9 -1 2 35.6 6.1
-9 -1 2 26.5 6.4
-9 -1 2 25.4 6.7
-9 -1 2 28.7 5.5
-9 1 2 37.3 7.4
-9 1 2 26.1 5.6
-9 1 2 29.4 4.3
9 1 -2 33.2 6.4
-9 1 2 16.8 7.2
9 1 -2 14 8.4
9 1 -2 35.8 5.8
9 1 -2 27.8 5.8
9 1 -2 34.7 6.3
9 1 -2 33.9 7.9
-9 1 2 35 13.9
-9 1 2 31.8 5.7
-9 1 2 24.6 4.3
-9 1 2 25 5.6
9 1 -2 20.8 5.5
7 -1 -2 314.87 25
-7 -1 2 321.87 25.1
7 -1 -2 322.37 25.5
-7 -1 2 315.37 29.1
-7 -1 2 319.27 25.4
7 -1 -2 297.87 24.8
7 -1 -2 308.57 24.9
7 -1 -2 319.37 24
-7 -1 2 332.27 24.9
-7 -1 2 316.87 24.9
-7 -1 2 326.87 24.8
7 -1 -2 312.37 25.7
7 -1 -2 294.67 29
7 -1 -2 336.17 26
-7 -1 2 336.57 25.1
7 1 -2 328.17 25.1
7 1 -2 301.77 26.1
-7 1 2 304.37 24.9
7 1 -2 346.27 25.1
-7 1 2 307.27 24.9
7 1 -2 279.57 29.9
7 1 -2 341.17 25.8
-7 1 2 323.47 24
-7 1 2 333.57 24.9
-7 1 2 339.37 30.1
7 1 -2 321.77 24.8
-7 1 2 316.87 25.9
7 1 -2 316.57 24.8
-7 1 2 331.27 25.6
7 1 -2 294.97 24.9
-5 -1 2 2082.39 165.38
5 -1 -2 2239.38 163.78
-5 -1 2 2240.58 163.38
5 -1 -2 2163.48 163.28
-5 -1 2 2222.68 163.38
-5 -1 2 2275.77 163.68
5 -1 -2 2244.58 162.98
5 -1 -2 2190.98 163.38
5 -1 -2 2084.19 163.28
5 -1 -2 2347.17 163.88
-5 -1 2 2224.68 163.88
-5 -1 2 2307.47 163.08
5 -1 -2 2256.47 165.48
5 -1 -2 2238.18 163.78
-5 -1 2 2281.07 163.48
-5 -1 2 2176.08 163.28
5 1 -2 2198.68 163.88
5 1 -2 2407.56 163.78
-5 1 2 2251.87 165.58
-5 1 2 2180.48 163.38
5 1 -2 2033.6 163.38
5 1 -2 2271.27 163.38
-5 1 2 2266.97 162.98
-5 1 2 2372.26 163.88
-5 1 2 2306.27 163.78
5 1 -2 2263.37 163.08
-5 1 2 2349.17 164.28
5 1 -2 2200.28 163.38
5 1 -2 2264.07 166.18
-5 1 2 2197.68 163.38
-5 1 2 2240.58 163.28
-3 -1 2 19.6 7.4
-3 -1 2 14.7 3.8
3 -1 -2 4.7 4.2
3 -1 -2 10.6 3.6
3 -1 -2 13.4 5.6
3 -1 -2 7.5 3.4
-3 -1 2 10.2 4.7
-3 -1 2 15.5 3.6
-3 -1 2 9 3.3
3 -1 -2 13.2 6.4
3 -1 -2 10.8 3.8
-3 -1 2 10.3 3.9
-3 -1 2 14.3 3.3
3 -1 -2 17.8 4.1
3 -1 -2 16 3.3
3 -1 -2 14.7 3.1
3 1 -2 8.1 5.2
-3 1 2 3.8 3.9
3 1 -2 13.2 4.3
3 1 -2 11.3 3.8
3 1 -2 12.1 6.8
-3 1 2 9.5 2.9
3 1 -2 9.2 3.2
-3 1 2 16.1 4.3
3 1 -2 13.5 3.4
3 1 -2 13.1 3.3
-3 1 2 6.3 3
-3 1 2 2.4 3.8
-3 1 2 11.6 3.8
-3 1 2 8.9 3.2
-1 -1 2 1348.07 95.89
-1 -1 2 1239.98 95.29
-1 -1 2 1338.87 95.49
-1 -1 2 1304.27 95.79
-1 -1 2 1367.66 95.79
1 -1 -2 1327.07 95.49
1 -1 -2 1425.16 95.69
1 -1 -2 1344.77 95.69
1 -1 -2 1250.77 95.59
-1 -1 2 1324.47 96.59
1 -1 -2 1354.56 96.19
1 -1 -2 1271.07 95.59
1 -1 -2 1196.28 95.49
-1 -1 2 1203.08 95.29
1 -1 -2 1324.17 95.89
-1 -1 2 1245.68 95.49
-1 1 2 1392.56 95.69
1 1 -2 1337.87 95.49
-1 1 2 1275.97 95.59
-1 1 2 1332.87 95.89
1 1 -2 1420.66 96.69
-1 1 2 1230.08 95.59
1 1 -2 1230.68 95.39
-1 1 2 1354.56 95.49
1 1 -2 1314.07 95.89
-1 1 2 1373.86 96.19
1 1 -2 1257.07 95.49
-1 1 2 1345.67 95.59
-1 1 2 1327.07 95.69
1 1 -2 1308.87 95.79
1 1 -2 1376.26 95.89
-1 1 2 1284.87 95.59
1 1 -2 1235.48 95.39
1 -1 2 142.29 11.8
1 -1 2 138.89 13.8
1 -1 2 149.49 10.9
-1 -1 -2 146.19 11.3
-1 -1 -2 130.59 11.1
-1 -1 -2 143.59 12.1
-1 -1 -2 136.69 11.2
1 -1 2 137.19 11
-1 -1 -2 133.69 11.3
-1 -1 -2 148.39 11.3
1 -1 2 134.99 11
1 -1 2 130.19 14.7
-1 -1 -2 112.59 13.9
1 -1 2 147.39 11.8
1 -1 2 137.79 11.7
1 1 2 129.69 11.3
1 1 2 133.89 11.2
1 1 2 156.78 11.3
1 1 2 140.49 11.2
-1 1 -2 140.49 14
-1 1 -2 137.59 11
1 1 2 118.89 14.6
1 1 2 143.59 11.4
-1 1 -2 136.49 11.8
1 1 2 148.49 12.1
-1 1 -2 138.39 11.9
-1 1 -2 131.09 11.8
-3 -1 -2 236.28 18.9
3 -1 2 237.48 18.4
-3 -1 -2 244.98 20.2
3 -1 2 253.17 19.3
-3 -1 -2 245.78 19.2
3 -1 2 235.08 18.8
-3 -1 -2 260.17 18.8
3 -1 2 248.48 18.5
3 -1 2 238.88 19.8
-3 -1 -2 236.78 19.1
3 -1 2 236.58 24.1
3 -1 2 253.77 18.1
3 -1 2 239.08 19.8
3 -1 2 254.97 18.2
-3 -1 -2 229.58 22.7
-3 -1 -2 227.58 18.9
-3 1 -2 247.38 19.7
-3 1 -2 239.48 19.9
3 1 2 245.88 19.6
-3 1 -2 223.98 18.9
3 1 2 252.17 19.4
-3 1 -2 245.88 19.4
-3 1 -2 235.68 18.5
3 1 2 245.98 18.9
3 1 2 226.38 23.2
3 1 2 251.67 19
3 1 2 234.78 20.1
-3 1 -2 242.68 24
-3 1 -2 239.28 18.5
3 1 2 246.48 18.7
3 1 2 240.88 19.1
-5 -1 -2 45 5.7
5 -1 2 49.2 12.1
-5 -1 -2 36.8 4.9
-5 -1 -2 37.2 5.6
5 -1 2 34.7 5.6
5 -1 2 31.5 4.7
-5 -1 -2 45.8 5.1
5 -1 2 48.9 7.5
5 -1 2 30.2 5.2
-5 -1 -2 38.7 11.2
-5 -1 -2 33 6
5 -1 2 31 5
-5 -1 -2 29.5 5.5
5 -1 2 39.9 7
-5 1 -2 56.49 12.7
5 1 2 30.2 5.1
5 1 2 29.6 4.9
5 1 2 18.2 5
-5 1 -2 27.6 6.7
5 1 2 27.6 6.8
-5 1 -2 34.4 5.2
-5 1 -2 36 4.8
-5 1 -2 37.2 6.8
5 1 2 44.2 7.6
5 1 2 33.4 6.2
5 1 2 28.4 5.4
-5 1 -2 35.7 5.8
-5 1 -2 31 5.4
5 1 2 43.8 5.2
5 1 2 32.2 11.1
7 -1 2 188.28 15.7
-7 -1 -2 171.38 15.6
7 -1 2 195.38 17.6
-7 -1 -2 182.38 17.6
-7 -1 -2 170.78 15.8
-7 -1 -2 170.28 23.9
7 -1 2 179.48 15.2
7 -1 2 187.28 16.8
-7 -1 -2 178.68 15.5
7 -1 2 200.68 25.3
-7 -1 -2 157.88 15.8
-7 -1 -2 158.68 14.8
-7 1 -2 208.08 18.2
7 1 2 168.88 17.5
7 1 2 180.98 16.8
7 1 2 174.18 15.6
7 1 2 202.58 16.3
7 1 2 174.48 15.4
-7 1 -2 188.88 15.8
7 1 2 168.18 25.5
7 1 2 215.68 19.4
-7 1 -2 166.48 15.2
-7 1 -2 203.88 25.1
-7 1 -2 184.98 17
7 1 2 172.28 15.7
7 1 2 188.68 15
-9 -1 -2 38.9 5
9 -1 2 28.5 6.7
-9 -1 -2 37.8 6.8
9 -1 2 32.5 7.5
9 -1 2 29.3 5.8
-9 -1 -2 12.5 5.7
-9 -1 -2 22.9 5.5
9 -1 2 33.1 6
9 -1 2 14.7 7.7
9 -1 2 37.2 14.4
-9 -1 -2 33.7 7.4
-9 -1 -2 34 6.2
9 -1 2 16.9 8
-9 -1 -2 13.8 11.3
-9 1 -2 39.4 14.5
-9 1 -2 37.7 5.8
9 1 2 37.9 6.1
9 1 2 39.1 9.9
-9 1 -2 26.5 5.5
9 1 2 36.3 6.5
-9 1 -2 30.1 6
9 1 2 28.6 5.9
9 1 2 33.5 6.8
9 1 2 42 5.3
9 1 2 26.5 14.1
-9 1 -2 27.7 7.7
9 1 2 26.8 6.7
11 -1 2 51.69 8.8
11 -1 2 44.1 10.3
11 -1 2 59.79 8.1
-11 -1 -2 49.1 7.5
-11 -1 -2 39.8 8
11 -1 2 41.8 16.6
-11 -1 -2 41.1 7.9
-11 -1 -2 47.9 6.1
-11 -1 -2 49.1 9
-11 -1 -2 48.2 15.4
11 -1 2 47.7 7.3
11 -1 2 46.2 7.6
-11 -1 -2 36.8 7.5
11 -1 2 36.1 8.9
-11 1 -2 56.09 8
11 1 2 39.2 17.3
11 1 2 45.4 8.8
-11 1 -2 50.49 7.5
11 1 2 42.7 6.2
11 1 2 41 7.3
-11 1 -2 18.3 15
-11 1 -2 43.8 8.3
-11 1 -2 53.09 9.7
11 1 2 50.89 8.5
-11 1 -2 51.39 7.9
11 1 2 45.3 7.3
11 1 2 49.6 7.8
11 1 2 48.4 10.5
13 -1 2 28.6 7.2
-13 -1 -2 24 7.8
-13 -1 -2 32.3 6.9
-13 -1 -2 30.3 5.3
13 -1 2 18.7 10.1
-13 -1 -2 45.5 10.1
-13 -1 -2 22.3 7.3
13 -1 2 26.1 7
13 -1 2 31.1 9.7
13 -1 2 28.7 7
-13 -1 -2 32.5 7.6
13 -1 2 32.6 18.9
13 -1 2 11.1 8.1
13 1 2 30.6 8.5
-13 1 -2 33.1 8
13 1 2 29.8 6
13 1 2 29.1 8.8
13 1 2 20.6 7.4
-13 1 -2 34.4 9.3
13 1 2 35.8 20.8
-13 1 -2 26.6 6.8
-13 1 -2 43.7 8.1
13 1 2 47.7 8
13 1 2 20.5 7.1
13 1 2 17.3 9.5
-13 1 -2 26.3 9.5
-15 -1 -2 382.96 31.2
15 -1 2 374.46 31.8
15 -1 2 347.37 32.6
-15 -1 -2 401.26 32.7
-15 -1 -2 361.56 30.6
15 -1 2 392.16 30.7
-15 -1 -2 360.46 30.8
15 -1 2 417.76 45.4
15 -1 2 353.06 31
15 -1 2 363.16 33.5
15 -1 2 372.46 30.8
-15 -1 -2 353.26 31.3
-15 -1 -2 360.26 28.2
-15 1 -2 331.67 33
-15 1 -2 331.17 46.9
-15 1 -2 341.07 31.6
15 1 2 418.56 46
15 1 2 383.26 34.1
15 1 2 397.56 34.9
15 1 2 343.67 32.5
-15 1 -2 342.67 30.2
-15 1 -2 343.27 30.3
15 1 2 350.46 28.6
15 1 2 382.76 31.6
15 1 2 361.66 30.6
15 1 2 332.17 30.4
-15 1 -2 405.36 31.6
-17 -1 -2 113.69 15.1
-17 -1 -2 104.09 10.1
-17 -1 -2 108.39 15.2
17 -1 2 101.19 13.5
-17 -1 -2 130.89 14.5
-17 -1 -2 83.49 15.4
-17 -1 -2 106.99 13.5
-17 -1 -2 94.19 9.9
17 -1 2 85.39 14.9
17 -1 2 90.59 26.5
17 -1 2 108.89 28.4
17 1 2 97.09 13.4
17 1 2 91.09 15.7
-17 1 -2 117.79 14.4
-17 1 -2 122.49 17.1
17 1 2 94.89 14.6
-17 1 -2 122.19 15.1
17 1 2 65.09 16.7
-17 1 -2 100.99 16.6
17 1 2 104.99 19.5
-17 1 -2 87.89 15.3
17 1 2 139.39 30.5
19 -1 2 63.29 26.5
19 -1 2 23.4 10.6
-19 -1 -2 28.7 12.2
19 -1 2 53.99 15.4
19 -1 2 42.9 15.7
-19 -1 -2 44.6 12.2
-19 -1 -2 25.3 11.8
-19 -1 -2 21.1 9.7
-19 1 -2 25.5 11.2
19 1 2 26.3 14.7
19 1 2 34.1 10.6
-19 1 -2 21.8 9.7
19 1 2 49.9 15.2
-19 1 -2 33.6 13.3
19 1 2 81.89 27.2
-19 1 -2 23.8 10.2
19 1 2 44.8 12.2
21 -1 2 2.2 13.7
21 -1 2 7.5 10.8
-21 -1 -2 -3.1 10
-21 -1 -2 -12.6 11.1
21 -1 2 69.09 41
-21 -1 -2 13.2 11.9
-21 1 -2 17.9 11
-21 1 -2 0.6 11
21 1 2 16.6 15.6
21 1 2 -11.5 13.3
-21 1 -2 9.6 11.2
21 1 2 -20.6 10.8
21 1 2 1.4 11.4
-21 1 -2 4 13.6
23 -1 2 4.1 13.9
23 -1 2 26.1 17.8
23 -1 2 -1.4 17.6
23 1 2 -3.7 14.5
-23 1 -2 -9.5 15.3
-23 1 -2 2.3 15.6
-23 1 -2 7.1 11.5
23 1 2 19.8 16.4
23 1 2 17.5 16.9
24 -2 -2 0.1 15.2
-24 -2 2 11.9 13
24 -2 -2 5 15.8
-24 2 2 20.6 13.6
-24 2 2 10.7 15.5
24 2 -2 5.8 15.3
24 2 -2 0 16.9
-24 2 2 18.4 11.7
24 2 -2 -58.09 33.8
24 2 -2 -1.5 16.8
24 2 -2 22.8 15.4
22 -2 -2 -14.2 12.5
-22 -2 2 -7.8 9.9
-22 -2 2 15.4 8.1
22 -2 -2 -9.2 14.1
-22 -2 2 3.1 10.4
22 -2 -2 10.3 11
-22 -2 2 8.6 16.8
22 -2 -2 84.39 33.1
-22 2 2 4.8 10.7
-22 2 2 -8.8 12.8
-22 2 2 -7.2 10
22 2 -2 -7.8 15.4
22 2 -2 16.7 13.2
-22 2 2 4.5 12
22 2 -2 2.4 13.3
22 2 -2 -3.5 32.1
22 2 -2 5.9 11.4
20 -2 -2 41.1 26.6
-20 -2 2 -2.9 10.1
-20 -2 2 12 6.5
20 -2 -2 -4 12.6
-20 -2 2 28 10.2
-20 -2 2 14.4 9.6
20 -2 -2 21.9 12.8
-20 -2 2 15.4 7.7
20 -2 -2 12.1 10.1
20 2 -2 16.9 11
-20 2 2 20.3 10.2
-20 2 2 1.5 11.4
-20 2 2 18.9 9.7
-20 2 2 10 9.6
20 2 -2 -0.3 11.4
20 2 -2 -6.8 11.4
20 2 -2 7.3 14.3
20 2 -2 37.9 28.7
20 2 -2 18.4 10.6
-18 -2 2 47.4 10.2
-18 -2 2 32.9 8
18 -2 -2 58.79 13
-18 -2 2 42.5 10.2
-18 -2 2 42.6 11.3
-18 -2 2 46.1 8.1
18 -2 -2 60.89 26.9
18 -2 -2 18.4 12.7
-18 -2 2 34.6 10
-18 -2 2 25.8 10.1
18 -2 -2 28.6 9.4
18 2 -2 77.39 27.4
-18 2 2 48.6 13
-18 2 2 28.7 8.7
18 2 -2 33.9 10.5
18 2 -2 23.9 9.6
18 2 -2 28 15.1
18 2 -2 62.99 12.9
-18 2 2 53.29 10.9
18 2 -2 32 12.3
-18 2 2 36.8 9.7
-16 -2 2 3.1 8.2
-16 -2 2 5.7 6.1
-16 -2 2 -0.8 7.9
-16 -2 2 7 17.1
16 -2 -2 1.3 9
16 -2 -2 -2.7 19.5
-16 -2 2 3.3 6.7
-16 -2 2 -4.4 6.5
16 -2 -2 -1.3 7.1
16 -2 -2 -6.9 6.9
16 -2 -2 6.9 6.9
16 -2 -2 7.2 10.3
-16 -2 2 -2.6 7
16 -2 -2 15.2 9.1
-16 -2 2 3.5 5.5
-16 2 2 4.8 18.3
16 2 -2 1.4 7.4
-16 2 2 3.2 6.7
-16 2 2 -8.2 8.7
16 2 -2 -1.1 6.2
-16 2 2 -9.4 6.2
-16 2 2 6.7 9.3
-16 2 2 -0.4 6.4
16 2 -2 4.7 7
16 2 -2 11.2 11.8
16 2 -2 -4.2 6.1
16 2 -2 -5.5 8.7
16 2 -2 -7.5 20.9
-14 -2 2 33.4 16.1
-14 -2 2 30.9 8.6
14 -2 -2 35.3 10.8
-14 -2 2 34.7 7.7
14 -2 -2 9.7 8.5
14 -2 -2 16.9 6.6
14 -2 -2 5.6 6.2
-14 -2 2 20.1 6.8
-14 -2 2 19.9 6.8
14 -2 -2 -1.1 16.2
14 -2 -2 21.3 7.3
14 -2 -2 26.3 9.1
-14 -2 2 22 7.8
-14 2 2 18.4 8.8
14 2 -2 22.8 6.9
-14 2 2 28.1 8.8
14 2 -2 35.5 9.2
14 2 -2 14.3 6.7
-14 2 2 12.4 6.7
-14 2 2 21 6.8
-14 2 2 24 16.9
-14 2 2 11.6 6.3
14 2 -2 6.4 21
14 2 -2 19.7 7.9
14 2 -2 39 12.3
14 2 -2 10.7 6.9
14 2 -2 13.3 8
-12 -2 2 43.2 7.1
-12 -2 2 40.5 7.7
-12 -2 2 43.3 7.5
12 -2 -2 45.9 10.3
12 -2 -2 37.1 7
12 -2 -2 51.99 9.4
-12 -2 2 35.1 8.4
12 -2 -2 27 7.4
-12 -2 2 29.8 13.9
-12 -2 2 45.4 7.6
12 -2 -2 32.6 8.6
-12 -2 2 56.99 8.3
12 -2 -2 60.09 16.6
12 -2 -2 45 7.4
12 2 -2 35.6 11
-12 2 2 65.29 10.4
12 2 -2 27.8 19.5
12 2 -2 49.7 7.6
12 2 -2 67.09 10.2
-12 2 2 49.7 16.8
12 2 -2 43.1 7.9
12 2 -2 61.69 8.7
12 2 -2 53.69 7.9
-12 2 2 32.6 7.8
-12 2 2 39.7 7.3
12 2 -2 55.59 8.1
-12 2 2 46.8 7.6
-12 2 2 36.4 8.6
-10 -2 2 823.12 61.59
10 -2 -2 802.62 62.99
10 -2 -2 816.92 61.59
-10 -2 2 819.32 62.09
-10 -2 2 860.31 62.09
10 -2 -2 795.12 62.59
-10 -2 2 812.12 61.89
-10 -2 2 838.72 61.49
-10 -2 2 850.01 61.89
10 -2 -2 814.42 62.59
10 -2 -2 809.22 67.69
10 -2 -2 848.72 61.89
10 -2 -2 864.11 61.79
-10 -2 2 743.53 66.19
-10 2 2 790.82 60.29
10 2 -2 826.32 63.29
-10 2 2 826.42 61.79
10 2 -2 841.72 61.69
10 2 -2 769.22 67.79
-10 2 2 803.92 69.69
-10 2 2 824.42 62.69
-10 2 2 849.02 62.99
10 2 -2 842.72 61.99
-10 2 2 896.01 61.89
10 2 -2 795.72 61.89
-10 2 2 798.42 60.39
10 2 -2 852.01 61.49
10 2 -2 813.52 61.89
8 -2 -2 237.18 21.2
-8 -2 2 228.08 20.7
8 -2 -2 241.38 18.8
8 -2 -2 231.08 19.7
-8 -2 2 259.97 20.4
8 -2 -2 261.87 20.2
8 -2 -2 227.28 21.3
8 -2 -2 242.38 26.8
-8 -2 2 194.68 27.2
-8 -2 2 262.67 20.2
8 -2 -2 259.77 21.5
-8 -2 2 242.38 20.2
-8 -2 2 233.28 20.1
-8 -2 2 247.88 19.8
-8 2 2 249.08 19.9
-8 2 2 236.78 21.3
8 2 -2 247.58 21.3
8 2 -2 261.47 20.4
-8 2 2 220.28 25.8
8 2 -2 241.28 20.2
-8 2 2 265.87 20.1
8 2 -2 258.27 20.3
8 2 -2 237.88 19.6
-8 2 2 230.18 18.7
-8 2 2 254.27 21.8
8 2 -2 259.67 22.4
-8 2 2 226.38 20
8 2 -2 262.07 20.3
8 2 -2 325.07 31.3
-6 -2 2 3404.66 239.18
6 -2 -2 3236.58 238.98
6 -2 -2 3147.69 238.98
-6 -2 2 3191.88 241.88
6 -2 -2 3268.17 241.58
6 -2 -2 3301.27 242.08
6 -2 -2 3278.37 239.68
6 -2 -2 3245.18 239.58
-6 -2 2 3242.68 239.28
6 -2 -2 3342.67 238.48
-6 -2 2 3322.97 239.08
6 -2 -2 3310.87 239.68
6 -2 -2 3259.77 238.78
-6 -2 2 3290.47 239.08
-6 -2 2 3153.08 239.08
-6 2 2 3308.07 239.58
-6 2 2 3325.07 238.78
6 2 -2 3323.67 239.18
6 2 -2 3479.45 238.58
-6 2 2 3129.89 239.48
6 2 -2 3410.36 239.48
6 2 -2 3259.77 239.78
-6 2 2 3289.57 239.08
6 2 -2 3349.17 239.08
6 2 -2 3199.28 239.08
-6 2 2 3299.27 239.68
6 2 -2 3210.78 241.88
-6 2 2 3258.17 238.98
6 2 -2 3282.77 239.08
-6 2 2 3169.68 238.38
4 -2 -2 3.3 8.2
-4 -2 2 13 5.9
-4 -2 2 8.3 3.5
4 -2 -2 -1.9 5.4
-4 -2 2 2.3 3.8
4 -2 -2 11.6 5.4
-4 -2 2 4.5 4.4
4 -2 -2 -2.2 3
4 -2 -2 14.4 5.1
4 -2 -2 3.8 3.5
-4 -2 2 3.5 3.6
-4 -2 2 10.2 5.6
4 -2 -2 7.4 3.8
4 -2 -2 3.3 3.7
4 2 -2 4.7 3.6
-4 2 2 9.9 3.5
-4 2 2 3.5 5.2
4 2 -2 13.7 5.1
4 2 -2 13.8 6
4 2 -2 22.9 10.9
-4 2 2 5.6 2.9
-4 2 2 6.2 5.3
4 2 -2 8.7 4
4 2 -2 18.9 6.5
4 2 -2 -1.4 3.2
-4 2 2 22.6 8.8
-4 2 2 3.1 3.8
-4 2 2 8.3 3.8
2 -2 -2 -4 2.5
-2 -2 2 -0.2 2.9
2 -2 -2 -1.2 3.9
2 -2 -2 2.5 4.1
-2 -2 2 -0.4 4.7
-2 -2 2 -5.6 2
-2 -2 2 2.2 4.6
2 -2 -2 0.2 3.2
-2 -2 2 4 4
2 -2 -2 4.5 6.7
2 -2 -2 3.1 3.2
-2 -2 2 2.6 2.8
2 -2 -2 2.6 3.4
-2 -2 2 12.2 7.6
-2 -2 2 -2.9 2.9
2 -2 -2 -3 4.3
-2 2 2 5.6 4.6
-2 2 2 4.1 2.5
2 2 -2 -0.9 2.8
-2 2 2 2.2 3.3
-2 2 2 -1.3 4.1
2 2 -2 -2.2 3
-2 2 2 3.4 3.4
-2 2 2 5.1 3.8
2 2 -2 -1 7.3
2 2 -2 4 4.1
-2 2 2 -0.4 6.3
-2 2 2 -0.8 3.9
2 2 -2 7 5
2 2 -2 12.2 4.8
0 -2 2 145.39 11.4
0 -2 2 141.49 11.4
0 -2 2 124.29 13.4
0 -2 -2 148.99 12.3
0 -2 2 139.49 12.1
0 -2 -2 133.29 12.1
0 -2 -2 147.59 12.3
0 -2 -2 138.39 12.1
0 -2 -2 164.98 13.1
0 -2 2 143.99 11.3
0 -2 -2 154.08 12.3
0 -2 2 133.59 12.9
0 -2 2 144.09 13.1
0 -2 -2 132.19 11.6
0 -2 -2 144.69 16
0 -2 2 155.48 11.4
0 -2 2 140.69 16.2
0 -2 2 144.79 12.3
0 2 -2 133.79 15.5
0 2 -2 146.89 13
0 2 2 147.79 12.3
0 2 2 142.29 15.3
0 2 2 147.59 12.1
0 2 2 150.08 11.6
0 2 -2 145.09 11.5
0 2 2 145.39 12.5
0 2 2 159.78 12.4
0 2 -2 132.59 12.2
0 2 -2 149.69 12.3
0 2 2 149.19 12.2
0 2 2 151.48 12.6
0 2 -2 144.29 11.4
2 -2 2 30.1 10.8
-2 -2 -2 49.1 5.7
-2 -2 -2 41.6 5.4
-2 -2 -2 35.2 5.6
2 -2 2 30.7 6.3
2 -2 2 26 4.6
2 -2 2 39 7.6
-2 -2 -2 44.8 5.7
-2 -2 -2 33.8 5.8
2 -2 2 32.7 4.2
-2 -2 -2 42.1 6.3
-2 -2 -2 36.4 15.7
2 -2 2 28.2 6.9
2 -2 2 27.3 4
2 -2 2 34.2 4.1
-2 -2 -2 44.3 5.8
-2 -2 -2 31.2 6.9
2 2 2 43.6 5.6
2 2 2 38.2 5.5
-2 2 -2 32.8 4.8
2 2 2 52.39 6.6
-2 2 -2 44.1 11.3
-2 2 -2 27.3 7
-2 2 -2 35 6.8
2 2 2 32.9 5.5
2 2 2 26.4 7.2
-2 2 -2 31.3 4.5
-2 2 -2 41.5 6.7
2 2 2 39.1 4.9
-2 2 -2 41 4.2
-2 2 -2 41.9 4.4
4 -2 2 4720.13 350.76
4 -2 2 4941.41 351.86
-4 -2 -2 4685.23 351.66
-4 -2 -2 4766.72 351.46
4 -2 2 4894.31 352.06
4 -2 2 4545.65 351.16
4 -2 2 4851.31 354.96
-4 -2 -2 4958.1 351.46
4 -2 2 4714.63 352.16
4 -2 2 4706.03 352.06
4 -2 2 4986.7 354.76
-4 -2 -2 4907.41 351.06
-4 -2 -2 4831.32 351.56
4 -2 2 4715.23 351.06
-4 -2 -2 4789.02 351.76
-4 -2 -2 4932.51 351.66
-4 -2 -2 5027.2 354.56
4 -2 2 4745.23 351.06
-4 2 -2 4900.81 352.06
4 2 2 5003.1 354.46
4 2 2 5030.7 351.56
4 2 2 4857.21 351.76
-4 2 -2 4745.93 351.06
-4 2 -2 4769.52 351.16
4 2 2 4836.92 351.16
4 2 2 4842.62 351.56
4 2 2 4774.22 351.46
-4 2 -2 4829.12 351.96
-4 2 -2 4736.63 350.76
4 2 2 4978.9 351.86
-4 2 -2 4690.93 351.16
4 2 2 4799.82 351.46
6 -2 2 1091.79 80.99
-6 -2 -2 1090.59 79.69
-6 -2 -2 1016.6 80.19
6 -2 2 1095.49 85.69
-6 -2 -2 1083.39 79.89
6 -2 2 1107.79 80.59
6 -2 2 1079.99 79.79
6 -2 2 1093.29 79.69
-6 -2 -2 1054.59 80.09
-6 -2 -2 1058.09 79.99
6 2 2 1118.49 79.79
-6 2 -2 1099.79 81.09
-6 2 -2 1056.69 79.69
6 2 2 1083.39 79.89
6 2 2 1058.99 85.39
-6 2 -2 1040.2 79.59
-6 2 -2 1074.09 79.89
6 2 2 1104.39 80.19
6 2 2 1101.49 80.19
6 2 2 1101.39 80.09
-6 2 -2 1092.19 87.09
6 2 2 1115.59 80.89
-6 2 -2 1044.6 80.59
6 2 2 1081.79 80.69
6 2 2 1106.69 80.39
8 -2 2 23.4 15
-8 -2 -2 51.19 7.4
-8 -2 -2 38.8 6.5
8 -2 2 42.1 6.1
-8 -2 -2 51.29 7.3
-8 -2 -2 30.1 13.6
8 -2 2 46.6 6.3
8 -2 2 28.3 8.7
-8 -2 -2 40.4 6.1
8 -2 2 53.79 7.3
8 -2 2 35.2 8.1
-8 -2 -2 59.19 7.7
8 -2 2 22.4 7.5
8 2 2 -21.2 20.5
-8 2 -2 32.4 15
8 2 2 48.4 9.5
8 2 2 50.89 6.6
-8 2 -2 50.19 6.3
8 2 2 33.4 6.9
-8 2 -2 33.6 8.4
-8 2 -2 35 7.7
8 2 2 46.4 6.8
-8 2 -2 37 6.5
8 2 2 41.7 7.5
8 2 2 51.19 10
8 2 2 32.3 6.2
-10 -2 -2 9.2 12.2
-10 -2 -2 21.5 5
-10 -2 -2 13.9 5.2
10 -2 2 11.8 6.6
10 -2 2 3.9 4.5
-10 -2 -2 25.1 6.2
10 -2 2 0.8 6.9
10 -2 2 17.1 5
10 -2 2 14.8 5.1
-10 -2 -2 12.5 5.2
10 -2 2 39.6 15.6
-10 -2 -2 19.1 6.2
10 -2 2 14.8 6.8
10 2 2 26 8.1
-10 2 -2 11.3 13.1
10 2 2 17.4 7.2
-10 2 -2 13.5 5.3
-10 2 -2 25.9 8.1
10 2 2 7 5.2
10 2 2 10.9 15.4
10 2 2 10 5.9
10 2 2 7.4 4.9
-10 2 -2 17.4 6.4
10 2 2 10.6 4.8
10 2 2 15.5 5.9
-10 2 -2 24.2 5.9
10 2 2 -0.6 7.5
12 -2 2 75.79 12.7
-12 -2 -2 57.89 7.6
12 -2 2 44.9 9.8
-12 -2 -2 55.89 17.6
-12 -2 -2 71.09 10
-12 -2 -2 71.59 8.8
12 -2 2 53.79 8.8
12 -2 2 64.29 19.9
12 -2 2 40.9 7.8
-12 -2 -2 56.59 9.1
12 -2 2 57.09 8.5
12 -2 2 58.19 11.1
-12 -2 -2 87.49 9.7
12 2 2 61.99 9.2
-12 2 -2 53.19 11
-12 2 -2 63.59 8.3
12 2 2 61.29 11.6
12 2 2 55.39 9.1
12 2 2 44.7 11.5
-12 2 -2 62.09 8.8
-12 2 -2 40.1 9.6
12 2 2 60.39 9.5
12 2 2 36.1 8.9
12 2 2 50.49 21.5
-12 2 -2 54.29 8.8
-12 2 -2 22.5 16.3
-14 -2 -2 321.67 27.2
14 -2 2 308.17 39.4
14 -2 2 239.08 28.9
-14 -2 -2 369.26 27.8
14 -2 2 273.67 28
-14 -2 -2 347.67 28
-14 -2 -2 307.67 27.1
14 -2 2 334.37 27
-14 -2 -2 276.77 37.6
14 -2 2 319.17 29.8
14 -2 2 325.87 27.1
-14 -2 -2 317.97 25.6
14 -2 2 325.17 27.8
14 2 2 367.96 27.9
14 2 2 313.37 26.1
14 2 2 320.67 29.9
-14 2 -2 320.57 27.7
14 2 2 330.97 28
14 2 2 332.57 27.5
14 2 2 317.17 28.4
-14 2 -2 297.77 39.6
14 2 2 330.47 27.6
-14 2 -2 288.07 28.9
14 2 2 315.17 30.1
-14 2 -2 317.07 30
-14 2 -2 329.17 27.1
-14 2 -2 346.87 26.9
14 2 2 316.67 41.5
16 -2 2 13.2 9.3
-16 -2 -2 -2 7.3
-16 -2 -2 9.8 8.8
16 -2 2 20 11.6
16 -2 2 -12 18.8
16 -2 2 14.4 8.6
-16 -2 -2 10.7 7.8
-16 -2 -2 17.8 8.8
16 2 2 15.1 6.9
16 2 2 12.6 8.1
-16 2 -2 13.3 11.5
16 2 2 11.3 8.3
16 2 2 -1.2 11.3
-16 2 -2 11.3 7.6
-16 2 -2 14.1 10.5
16 2 2 14.8 9.2
16 2 2 1.9 9.3
-16 2 -2 26.7 9.3
16 2 2 4.5 10.5
16 2 2 9 21
-16 2 -2 28.3 8.7
-18 -2 -2 36.1 10.7
18 -2 2 48 25.5
18 -2 2 32.6 11.4
-18 -2 -2 48.5 11.8
18 -2 2 74.39 23.9
18 -2 2 37.4 14.9
-18 2 -2 35.7 10.9
-18 2 -2 36.9 9.8
-18 2 -2 38.7 9.5
18 2 2 60.79 25.9
-18 2 -2 38.1 13.6
18 2 2 33.5 14.2
18 2 2 16.5 9.3
18 2 2 30 13
18 2 2 43.8 11.8
-20 -2 -2 41.2 11.8
-20 -2 -2 20.7 14.8
-20 -2 -2 27.9 11.6
-20 -2 -2 37.2 8.2
20 -2 2 26.6 14.8
-20 -2 -2 43.8 11.7
20 -2 2 55.89 27.7
20 -2 2 39.3 14.5
-20 -2 -2 37.4 13
20 -2 2 25.5 12.6
-20 2 -2 39 14.4
-20 2 -2 17.2 10.1
20 2 2 31.9 12.9
20 2 2 26.6 14
20 2 2 24.1 11.2
-20 2 -2 29.9 11.4
-20 2 -2 37.2 10.3
20 2 2 10.2 16.1
20 2 2 80.89 30
22 -2 2 9.4 14.2
-22 -2 -2 22.1 11.4
-22 -2 -2 5.2 11.9
22 -2 2 78.69 29.9
22 -2 2 28.7 16.4
22 2 2 5.5 13.4
22 2 2 71.49 32.5
22 2 2 37 18.4
-22 2 -2 3.2 15
-22 2 -2 11.2 13.4
22 2 2 13.4 14.9
22 2 2 22.9 18.2
-22 2 -2 29.8 21.7
23 -3 -2 6 15.6
-23 -3 2 -3.2 7.3
-23 -3 2 3.8 12.1
23 -3 -2 92.19 32.9
-23 -3 2 10.6 13.3
23 -3 -2 -0.5 30.5
-23 3 2 9.9 15.7
23 3 -2 -7.6 11.1
-23 3 2 -6.4 10.2
23 3 -2 -2.9 16.6
23 3 -2 -4.4 14.2
23 3 -2 -88.19 32.1
23 3 -2 30.5 13.6
21 -3 -2 11 10.4
-21 -3 2 14.5 10.8
-21 -3 2 17.5 10.6
21 -3 -2 44.4 31.7
-21 -3 2 5.4 9.3
-21 -3 2 6.6 7.4
-21 -3 2 15.2 10.8
21 -3 -2 18.4 15.1
21 -3 -2 10 13
-21 3 2 -2.1 12.1
-21 3 2 8.2 10.4
21 3 -2 -5.2 12.5
21 3 -2 -37 31.9
21 3 -2 -3.9 14.9
21 3 -2 9.2 9.9
21 3 -2 3.4 11.9
-21 3 2 8 9
21 3 -2 8.7 11.8
-21 3 2 1.1 10.9
19 -3 -2 78.59 13.9
-19 -3 2 73.69 13.6
-19 -3 2 85.09 11.3
-19 -3 2 73.79 11.8
19 -3 -2 175.68 35.6
-19 -3 2 73.49 13.1
19 -3 -2 89.49 17.6
-19 -3 2 62.89 12.4
19 -3 -2 76.89 15.6
19 3 -2 74.19 17.8
19 3 -2 100.29 14.6
-19 3 2 71.59 15.2
19 3 -2 69.69 13.1
19 3 -2 60.59 30.8
-19 3 2 88.59 13.9
-19 3 2 78.99 13
19 3 -2 87.49 14.8
-19 3 2 79.59 14
19 3 -2 39.8 13.1
19 3 -2 66.29 24.3
-17 -3 2 9.6 6.5
-17 -3 2 -1.9 7.5
17 -3 -2 -10 9.4
17 -3 -2 -14.4 10.7
17 -3 -2 4 8.2
17 -3 -2 3.5 21.1
-17 -3 2 -3.5 8.7
-17 -3 2 10.5 7.7
17 -3 -2 0.3 7
-17 -3 2 21.4 8.2
-17 3 2 3 6.8
17 3 -2 -16.8 7
17 3 -2 9.8 9.1
17 3 -2 10.5 13.4
17 3 -2 9.6 8.1
17 3 -2 -10.3 7.5
-17 3 2 -7.5 6.8
-17 3 2 2.5 7.8
17 3 -2 -18.3 24.6
-17 3 2 0.1 9.9
17 3 -2 -0.6 8.2
17 3 -2 6 10.4
-15 -3 2 52.69 10.2
-15 -3 2 55.59 8.8
15 -3 -2 28.9 10.4
15 -3 -2 59.29 21.4
-15 -3 2 48.3 9.6
15 -3 -2 44.3 19.5
15 -3 -2 53.79 9.3
-15 -3 2 46.6 19.4
15 -3 -2 47.7 9.4
15 -3 -2 63.29 13.3
-15 -3 2 58.99 9.9
-15 -3 2 33.1 9.7
15 -3 -2 50.79 12.1
15 -3 -2 38.2 9
15 3 -2 55.59 9.7
-15 3 2 45.6 11.4
15 3 -2 28.4 9.4
-15 3 2 51.79 21.3
-15 3 2 51.19 11.6
15 3 -2 41.6 10
-15 3 2 51.69 10
15 3 -2 64.79 10.4
-15 3 2 50.49 9.1
15 3 -2 51.39 13.9
15 3 -2 44.4 26.1
15 3 -2 56.09 9.6
15 3 -2 30.5 10.8
-15 3 2 31.4 8.1
15 3 -2 51.29 9.4
-13 -3 2 29.6 7.7
13 -3 -2 30.7 16.1
-13 -3 2 32.2 7.1
-13 -3 2 32.7 7.4
13 -3 -2 8.1 9.6
-13 -3 2 36 16.1
13 -3 -2 28 6.9
13 -3 -2 17.6 15.8
13 -3 -2 30.8 9
13 -3 -2 28.8 7.7
-13 -3 2 24 8.2
-13 -3 2 21.3 7.1
13 -3 -2 35.5 7.7
13 -3 -2 20 8.6
13 3 -2 70.79 23.5
-13 3 2 39 7.3
13 3 -2 53.79 12.6
13 3 -2 20.2 9.1
13 3 -2 21.2 7.2
-13 3 2 23.8 6.7
-13 3 2 22.2 6.9
13 3 -2 33.2 8.1
13 3 -2 38.1 8.3
13 3 -2 26.9 7
-13 3 2 47.5 9.9
-13 3 2 45.5 10.3
13 3 -2 17.6 6.9
-13 3 2 31.2 17.6
11 -3 -2 75.19 16.4
-11 -3 2 62.89 16.5
11 -3 -2 67.09 17.6
-11 -3 2 84.59 9.6
-11 -3 2 59.59 9.7
11 -3 -2 60.49 11.4
-11 -3 2 87.49 9.4
11 -3 -2 67.29 9.2
11 -3 -2 50.29 10.2
11 -3 -2 78.19 11.7
11 -3 -2 64.39 9.2
-11 -3 2 57.69 8.7
11 -3 -2 54.99 8.3
-11 -3 2 80.99 9.8
11 3 -2 69.89 8.3
-11 3 2 60.69 8.6
11 3 -2 69.19 9
11 3 -2 43.9 11.6
11 3 -2 79.99 21
11 3 -2 77.69 9.6
11 3 -2 58.79 9
11 3 -2 88.79 11.2
11 3 -2 69.69 8.9
-11 3 2 82.69 11.8
11 3 -2 64.59 9.7
-11 3 2 51.69 8.4
-11 3 2 49 8
-11 3 2 57.29 10.2
-9 -3 2 513.05 36.3
-9 -3 2 466.55 36.1
9 -3 -2 488.65 35.6
-9 -3 2 462.15 41.5
-9 -3 2 489.25 36.2
9 -3 -2 460.05 37.1
9 -3 -2 468.05 34.6
9 -3 -2 480.65 41.4
9 -3 -2 470.45 37.1
9 -3 -2 478.55 37.4
9 -3 -2 462.15 35.9
-9 -3 2 451.55 35.9
-9 -3 2 452.35 36.4
9 3 -2 435.16 35.4
9 3 -2 454.65 36
9 3 -2 480.35 37
9 3 -2 432.36 36.1
-9 3 2 421.66 35.7
9 3 -2 482.85 35.2
9 3 -2 467.05 37.7
9 3 -2 438.46 36
-9 3 2 494.05 37.5
-9 3 2 449.66 37
-9 3 2 417.36 34.5
9 3 -2 484.75 43.9
-9 3 2 472.55 35.5
9 3 -2 495.65 36.2
-7 -3 2 2381.86 172.68
7 -3 -2 2304.87 176.78
-7 -3 2 2330.07 172.78
7 -3 -2 2311.07 172.58
7 -3 -2 2324.27 173.38
-7 -3 2 2301.17 177.08
7 -3 -2 2425.56 173.58
-7 -3 2 2339.07 172.58
-7 -3 2 2335.97 172.88
7 -3 -2 2315.67 172.48
7 -3 -2 2482.55 171.98
7 -3 -2 2356.06 176.08
7 -3 -2 2414.76 172.18
-7 -3 2 2370.46 172.58
7 -3 -2 2332.47 173.48
-7 3 2 2457.45 173.78
7 3 -2 2465.45 171.88
7 3 -2 2396.96 177.08
7 3 -2 2349.67 173.48
7 3 -2 2417.36 173.18
7 3 -2 2341.97 171.98
7 3 -2 2340.97 173.08
7 3 -2 2307.97 173.58
-7 3 2 2397.86 172.18
-7 3 2 2256.17 172.48
7 3 -2 2305.77 172.58
-7 3 2 2331.87 173.38
-7 3 2 2298.67 171.88
-7 3 2 2396.06 172.68
7 3 -2 2290.67 172.58
-5 -3 2 624.74 53.09
5 -3 -2 677.73 49.5
5 -3 -2 631.14 49.3
-5 -3 2 658.13 49.2
-5 -3 2 630.64 48.6
5 -3 -2 655.83 49.4
-5 -3 2 655.63 49
5 -3 -2 646.24 49.4
5 -3 -2 690.83 51.99
5 -3 -2 660.43 48.2
-5 -3 2 657.93 48.5
-5 -3 2 621.14 48.5
5 -3 -2 647.74 48.6
5 -3 -2 622.74 48.5
5 -3 -2 649.24 48
5 3 -2 628.34 52.59
-5 3 2 645.54 52.19
5 3 -2 647.24 49.5
-5 3 2 646.74 47.9
5 3 -2 670.63 48.6
-5 3 2 634.84 49.4
-5 3 2 662.53 49.5
5 3 -2 645.44 48.6
-5 3 2 628.34 48.6
-5 3 2 638.84 48.1
5 3 -2 680.03 48.5
-5 3 2 633.54 48.6
5 3 -2 669.03 49
5 3 -2 643.04 49.3
3 -3 -2 55.49 7.7
3 -3 -2 55.69 7.5
-3 -3 2 52.79 8
3 -3 -2 53.69 6.9
-3 -3 2 57.49 5.8
3 -3 -2 49.5 7.5
3 -3 -2 58.39 11.3
3 -3 -2 37.4 5.9
-3 -3 2 51.69 7.3
-3 -3 2 50.49 12
-3 -3 2 62.69 8
-3 -3 2 60.89 5.8
3 -3 -2 56.39 6.7
-3 -3 2 43.2 6.2
3 3 -2 49.3 7.6
-3 3 2 51.49 6.2
-3 3 2 49.1 6.2
3 3 -2 58.49 5.8
-3 3 2 54.09 6.8
-3 3 2 44.7 7.5
3 3 -2 45.8 7.9
-3 3 2 59.19 11.1
-3 3 2 59.29 8.1
-3 3 2 41.4 7.7
3 3 -2 53.59 7.2
3 3 -2 51.99 5.3
3 3 -2 54.79 12.1
3 3 -2 38.3 6.2
1 -3 -2 2544.45 192.18
-1 -3 2 2551.84 191.48
1 -3 -2 2712.23 192.48
1 -3 -2 2670.13 192.48
-1 -3 2 2524.35 192.58
1 -3 -2 2624.14 192.08
-1 -3 2 2578.04 191.78
1 -3 -2 2611.14 192.08
-1 -3 2 2703.83 192.68
-1 -3 2 2537.85 191.68
-1 -3 2 2694.33 194.88
1 -3 -2 2691.63 192.18
-1 -3 2 2764.52 191.98
1 -3 -2 2641.24 194.48
-1 -3 2 2612.74 192.88
-1 -3 2 2635.94 192.28
-1 3 2 2650.63 192.48
-1 3 2 2666.13 192.48
-1 3 2 2682.03 192.18
1 3 -2 2576.04 191.48
1 3 -2 2513.85 191.78
1 3 -2 2494.85 191.78
-1 3 2 2723.23 194.58
1 3 -2 2662.43 194.98
-1 3 2 2660.73 192.38
-1 3 2 2626.74 192.08
1 3 -2 2703.63 192.28
1 3 -2 2627.64 192.68
-1 3 2 2516.15 192.08
1 3 -2 2774.92 191.98
1 -3 2 194.68 19.6
-1 -3 -2 171.88 14.7
1 -3 2 184.08 15.9
1 -3 2 164.48 13.5
-1 -3 -2 156.38 13.8
-1 -3 -2 154.08 14.5
-1 -3 -2 197.28 19.7
1 -3 2 171.68 15.4
-1 -3 -2 202.38 14.9
1 -3 2 152.48 14
-1 -3 -2 156.08 14.5
-1 -3 -2 182.38 15.2
1 -3 2 199.98 14.7
[truncated: 1,684,311 more chars]
